# Supplementary material for: A unified framework to model synaptic dynamics during the sleep–wake cycle
Source: PLoS Biol. 2025 Jun 12;23(6):e3003198. doi: 10.1371/journal.pbio.3003198 (PMC12161594; doi:10.1371/journal.pbio.3003198)
Supplement: S1 Table — Values were based on the previous study [23] and used in Figs 1, 2, 5, S2, S3, S16A, S17A and S19. (XLSX) [file pbio.3003198.s021.xlsx]

## Sheet: Sheet1
A	Area of neuron	0.02	mm2
VCa	Ca2+ reversal potential	120	mV
Vrest	Resting potential	-70	mV
	Coefficient of Ca2+ entry	0.5	μM/(nA ms)
	Coefficient of	5
	Time constant of	10	ms
	Coefficient of	34.8
	Time constant of	0.2	ms
	The conductance of the NMDA receptors	0.0138403	μS
	The conductance of the voltage-gated Ca2+ channels in spines	0.05058	mS/cm2
