# Supplementary material for: A unified framework to model synaptic dynamics during the sleep–wake cycle
Source: PLoS Biol. 2025 Jun 12;23(6):e3003198. doi: 10.1371/journal.pbio.3003198 (PMC12161594; doi:10.1371/journal.pbio.3003198)
Supplement: S2 Table — Parameter values were randomly sampled from uniform distributions within these ranges of values when searching the parameter sets for synaptic learning rules fitting gaussian curves (Figs 1E, 1F, and S1). (XLSX) [file pbio.3003198.s022.xlsx]

## Sheet: Sheet1
Parameter	min	max	unit
	0.06	1.6
	0.06	1.6
	50	5000
	50	10000
	1	100	µM
	1	100	µM
	0.5	35
	2500	2500000	ms
