# Supplementary material for: A unified framework to model synaptic dynamics during the sleep–wake cycle
Source: PLoS Biol. 2025 Jun 12;23(6):e3003198. doi: 10.1371/journal.pbio.3003198 (PMC12161594; doi:10.1371/journal.pbio.3003198)
Supplement: S3 Table — These are values used in Figs 1, 2, 5, S2, S3, S16A, S17A and S19 to construct voltage waveforms from spike trains. (XLSX) [file pbio.3003198.s023.xlsx]

## Sheet: Sheet1
Parameter	Figs 1, 2, 5, S2, S3, S16A, and S17A	S19A Fig	S19B Fig
peak of action potential (mV)	13	13	13
Up state (mV)	61	66	71
Down state (mV)	76	76	76
duration of action potential (ms)	1.6	1.6	1.6
