# Supplementary material for: A unified framework to model synaptic dynamics during the sleep–wake cycle
Source: PLoS Biol. 2025 Jun 12;23(6):e3003198. doi: 10.1371/journal.pbio.3003198 (PMC12161594; doi:10.1371/journal.pbio.3003198)
Supplement: S4 Table — Values were based on the previous study [23] and used in simulations of Hodgkin–Huxley-based network models. (XLSX) [file pbio.3003198.s024.xlsx]

## Sheet: Sheet1
C	Membrane capacitance	1	μF/cm2
A	Area of neuron	0.02	mm2
	Leak reversal potential	-60.95	mV
	Sodium reversal potential	55	mV
	Potassium reversal potential	-100	mV
	Time-constant of hA	15	ms
	Ca2+ reversal potential	120	mV
	Dissociation constant of Ca2+ dependent K+ channels	30	μM
	APMA receptor reversal potential	0	mV
	NMDA receptor reversal potential	0	mV
	GABA receptor reversal potential	-70	mV
	Coefficient of Ca2+ entry	0.5	μM/(nA ms)
	Coefficient of	3.48
	Time-constant of	2	ms
	Coefficient of	5
	Time-constant of	10	ms
	Coefficient of	34.8
	Time-constant of	0.2	ms
	Coefficient of	1
	Time-constant of	10	ms
