# Supplementary material for: A unified framework to model synaptic dynamics during the sleep–wake cycle
Source: PLoS Biol. 2025 Jun 12;23(6):e3003198. doi: 10.1371/journal.pbio.3003198 (PMC12161594; doi:10.1371/journal.pbio.3003198)
Supplement: S5 Table — These parameter sets were used in the network models by three types of bifurcations in Figs 3C and 4, S7, and S12–S17. (XLSX) [file pbio.3003198.s025.xlsx]

## Sheet: Sheet1
Parameter	Post-synaptic (NMDAR)	Intracellular (VGCC)	Pre-synaptic (AMPAR, NMDAR, GABAR)	Intracellular (VGCC, stimulation)
[mS/cm2]	0.0191483	0.0227599	0.0134722	0.0278546
[mS/cm2]	8.87419	1.11513	97.256	1.52942
[mS/cm2]	36.5883	20.1773	21.532	45.4733
[mS/cm2]	0.0537862	0.0129543	0.0798794	0.971994
[mS/cm2]	0.97069	0.108536	0.517769	0.0630203
[mS/cm2]	0.484255	1.02419	0.160936	1.24777
[mS/cm2]	0.011875	0.0112506	0.0116288	0.026532
[mS/cm2]	0.414857	0.583178	0.964991	1.60891
[mS/cm2]	14.297	0.882928	7.63116	0.915449
[μS]	0.0187692	0.457834	1.60212	0.148544
[μS]	0.0339245	0.132922	0.001826	0.0295713
[μS]	0.0234807	0.54042	0.00171828	1.93002
[ms]	347.626	978.472	114.021	246.624
