# Supplementary material for: A unified framework to model synaptic dynamics during the sleep–wake cycle
Source: PLoS Biol. 2025 Jun 12;23(6):e3003198. doi: 10.1371/journal.pbio.3003198 (PMC12161594; doi:10.1371/journal.pbio.3003198)
Supplement: S6 Table — Initial values in the representative models with sleep–wake dynamics. These parameter sets were used in simulations of the Hodgkin–Huxley-based network models with sleep–wake dynamics in Figs 4 and S12–S14. (XLSX) [file pbio.3003198.s026.xlsx]

## Sheet: Sheet1
Parameter	Post-synaptic (Oscillation, STDP)	Post-synaptic (Bistable, STDP)	Intracellular (Oscillation, STDP)	Pre-synaptic (Oscillation, STDP)	Post-synaptic (Oscillation, Anti-STDP)	Intracellular (Oscillation, Anti-STDP)	Pre-synaptic (Oscillation, Anti-STDP)
α	300	0.2	10.5	1100000	300	10.5	1100000
β	0.0041	0.0005	0.005	0.25	0.0041	0.005	0.25
b	60	1	400	80	60	400	80
c	0.2	1	0.2	0.25	0.2	0.2	0.25
d	0.8	0.5	0.7	0.65	0.8	0.7	0.65
e	15	15	8	80	15	8	80
(ms)	13000	200	6000	2500	13000	6000	2500
(ms)	60000	20000	100000	10000	60000	100000	10000
w	70	6.3	100	100	70	100	100
I	-20	-2.65	-20	-18	-20	-25	-18
θ	0	0.6	0	0	0	0	0
ε	0	0.7	0	0	0	0	0
Max_rate	8.5	6	5.95	4	10.7	11	5.5
UA	1	1	1	1	1	1	1
LA	0	0	0	0	0	0	0
(ms)	50000	20000	20000	20000	50000	20000	20000
(ms)	50000	20000	20000	20000	50000	20000	20000
