# Supplementary material for: A unified framework to model synaptic dynamics during the sleep–wake cycle
Source: PLoS Biol. 2025 Jun 12;23(6):e3003198. doi: 10.1371/journal.pbio.3003198 (PMC12161594; doi:10.1371/journal.pbio.3003198)
Supplement: S7 Table — The initial values for channel or receptor conductance, or a coefficient of pre-synaptic activation and variables of sleep–wake dynamics were as follows. (XLSX) [file pbio.3003198.s027.xlsx]

## Sheet: Sheet1
	Fig 4 (Post-synaptic)	S12 Fig (Intracellular, STDP)	S12 Fig (Intracellular, Anti-STDP)	S13 Fig (Pre-synaptic)	S14 Fig (bistable)
conductance or coefficient (original x)	10-0.9	10-0.4	10-0.7	10-1.8	10-0.9
r	0.9	0.1	0.1	0.9	0.9
a	0.1	0.9	0.9	0.1	0.1
#VALUE!	0	0	0	0	0.1
