# Supplementary material for: A unified framework to model synaptic dynamics during the sleep–wake cycle
Source: PLoS Biol. 2025 Jun 12;23(6):e3003198. doi: 10.1371/journal.pbio.3003198 (PMC12161594; doi:10.1371/journal.pbio.3003198)
Supplement: S8 Table — (XLSX) [file pbio.3003198.s028.xlsx]

## Sheet: Sheet1
Parameter	Fig 1B and 1C	Figs 4 (STDP), S14 and S17B	Fig 4 (Anti-STDP)	S17A Fig	S7 and S12 (STDP) Figs	S13 Fig (STDP)	S12 Fig (Anti-STDP)	S13 Fig (Anti-STDP)	S15 Fig (STDP)
	1.16	1.18	0.67	1.18	1.2	1.16	0.68	0.71	1.03
	0.7	0.76	0.97	0.7	0.75	0.74	1.18	1.01	0.65
	570	808	2522	4026	1324	4284	1580	2797	2862
	161	222	7218	1074	350	745	7670	6816	926
	36.7	9.83	3.7	25.8	7	5.77	2.41	5.55	49.1
	20.4	17.3	8.77	16.7	16.6	11	12.2	10.8	17.3
	1.99	2.04	4.86	5.55	1.59	4.09	5.17	3.51	8.92
	270276	1033558	1441956	1553063	1554318	985343	2254185	1519975	1073719
