# Supplementary material for: A unified framework to model synaptic dynamics during the sleep–wake cycle
Source: PLoS Biol. 2025 Jun 12;23(6):e3003198. doi: 10.1371/journal.pbio.3003198 (PMC12161594; doi:10.1371/journal.pbio.3003198)
Supplement: S1 Data — (XLSX) [file pbio.3003198.s029.xlsx]

## Sheet: Table A
mean_effi	lr	state	Hz
0.628275	Hebbian	sleep	0.1
0.604072	Hebbian	sleep	0.1
0.71786	Hebbian	sleep	0.1
0.53192	Hebbian	sleep	0.1
0.618663	Hebbian	sleep	0.1
0.660834	Hebbian	sleep	0.1
0.56552	Hebbian	sleep	0.1
0.700878	Hebbian	sleep	0.1
0.631574	Hebbian	sleep	0.1
0.719565	Hebbian	sleep	0.1
0.731504	Hebbian	sleep	0.1
0.762506	Hebbian	sleep	0.1
0.5752	Hebbian	sleep	0.1
0.738955	Hebbian	sleep	0.1
0.632025	Hebbian	sleep	0.1
0.748283	Hebbian	sleep	0.1
0.645823	Hebbian	sleep	0.1
0.64854	Hebbian	sleep	0.1
0.62337	Hebbian	sleep	0.1
0.554172	Hebbian	sleep	0.1
0.59624	Hebbian	sleep	0.1
0.624091	Hebbian	sleep	0.1
0.612787	Hebbian	sleep	0.1
0.709825	Hebbian	sleep	0.1
0.571705	Hebbian	sleep	0.1
0.468609	Hebbian	sleep	0.1
0.73493	Hebbian	sleep	0.1
0.581537	Hebbian	sleep	0.1
0.698593	Hebbian	sleep	0.1
0.661093	Hebbian	sleep	0.1
0.694961	Hebbian	sleep	0.1
0.55706	Hebbian	sleep	0.1
0.697543	Hebbian	sleep	0.1
0.667323	Hebbian	sleep	0.1
0.639313	Hebbian	sleep	0.1
0.704679	Hebbian	sleep	0.1
0.636399	Hebbian	sleep	0.1
0.6687	Hebbian	sleep	0.1
0.741342	Hebbian	sleep	0.1
0.632128	Hebbian	sleep	0.1
0.545012	Hebbian	sleep	0.1
0.675311	Hebbian	sleep	0.1
0.775148	Hebbian	sleep	0.1
0.708145	Hebbian	sleep	0.1
0.541602	Hebbian	sleep	0.1
0.660703	Hebbian	sleep	0.1
0.682247	Hebbian	sleep	0.1
0.426845	Hebbian	sleep	0.1
0.484052	Hebbian	sleep	0.1
0.639901	Hebbian	sleep	0.1
0.667831	Hebbian	sleep	0.1
0.731543	Hebbian	sleep	0.1
0.586443	Hebbian	sleep	0.1
0.603485	Hebbian	sleep	0.1
0.576988	Hebbian	sleep	0.1
0.539141	Hebbian	sleep	0.1
0.746579	Hebbian	sleep	0.1
0.595484	Hebbian	sleep	0.1
0.40826	Hebbian	sleep	0.1
0.245568	Hebbian	sleep	0.1
0.60414	Hebbian	sleep	0.1
0.517626	Hebbian	sleep	0.1
0.748315	Hebbian	sleep	0.1
0.703243	Hebbian	sleep	0.1
0.686356	Hebbian	sleep	0.1
0.677737	Hebbian	sleep	0.1
0.600768	Hebbian	sleep	0.1
0.66716	Hebbian	sleep	0.1
0.812139	Hebbian	sleep	0.1
0.698474	Hebbian	sleep	0.1
0.740804	Hebbian	sleep	0.1
0.724121	Hebbian	sleep	0.1
0.602195	Hebbian	sleep	0.1
0.694797	Hebbian	sleep	0.1
0.795234	Hebbian	sleep	0.1
0.637348	Hebbian	sleep	0.1
0.663152	Hebbian	sleep	0.1
0.62931	Hebbian	sleep	0.1
0.759445	Hebbian	sleep	0.1
0.598418	Hebbian	sleep	0.1
0.680365	Hebbian	sleep	0.1
0.772536	Hebbian	sleep	0.1
0.632113	Hebbian	sleep	0.1
0.52048	Hebbian	sleep	0.1
0.649817	Hebbian	sleep	0.1
0.708498	Hebbian	sleep	0.1
0.475602	Hebbian	sleep	0.1
0.547913	Hebbian	sleep	0.1
0.749641	Hebbian	sleep	0.1
0.578061	Hebbian	sleep	0.1
0.616302	Hebbian	sleep	0.1
0.747706	Hebbian	sleep	0.1
0.524321	Hebbian	sleep	0.1
0.603406	Hebbian	sleep	0.1
0.527602	Hebbian	sleep	0.1
0.648613	Hebbian	sleep	0.1
0.411725	Hebbian	sleep	0.1
0.587238	Hebbian	sleep	0.1
0.682315	Hebbian	sleep	0.1
0.512282	Hebbian	sleep	0.1
0.616703	Hebbian	sleep	0.1
0.6517	Hebbian	sleep	0.1
0.546595	Hebbian	sleep	0.1
0.536241	Hebbian	sleep	0.1
0.538161	Hebbian	sleep	0.1
0.623944	Hebbian	sleep	0.1
0.666655	Hebbian	sleep	0.1
0.573347	Hebbian	sleep	0.1
0.718367	Hebbian	sleep	0.1
0.556096	Hebbian	sleep	0.1
0.762539	Hebbian	sleep	0.1
0.685162	Hebbian	sleep	0.1
0.677448	Hebbian	sleep	0.1
0.596638	Hebbian	sleep	0.1
0.549989	Hebbian	sleep	0.1
0.653694	Hebbian	sleep	0.1
0.654412	Hebbian	sleep	0.1
0.677951	Hebbian	sleep	0.1
0.558774	Hebbian	sleep	0.1
0.763121	Hebbian	sleep	0.1
0.687475	Hebbian	sleep	0.1
0.520152	Hebbian	sleep	0.1
0.573404	Hebbian	sleep	0.1
0.593693	Hebbian	sleep	0.1
0.586259	Hebbian	sleep	0.1
0.597785	Hebbian	sleep	0.1
0.610232	Hebbian	sleep	0.1
0.702284	Hebbian	sleep	0.1
0.418966	Hebbian	sleep	0.1
0.695573	Hebbian	sleep	0.1
0.652788	Hebbian	sleep	0.1
0.60921	Hebbian	sleep	0.1
0.792631	Hebbian	sleep	0.1
0.575574	Hebbian	sleep	0.1
0.54181	Hebbian	sleep	0.1
0.580471	Hebbian	sleep	0.1
0.61535	Hebbian	sleep	0.1
0.658364	Hebbian	sleep	0.1
0.541938	Hebbian	sleep	0.1
0.655968	Hebbian	sleep	0.1
0.736882	Hebbian	sleep	0.1
0.696437	Hebbian	sleep	0.1
0.570224	Hebbian	sleep	0.1
0.579842	Hebbian	sleep	0.1
0.507446	Hebbian	sleep	0.1
0.535829	Hebbian	sleep	0.1
0.623973	Hebbian	sleep	0.1
0.710002	Hebbian	sleep	0.1
0.614843	Hebbian	sleep	0.1
0.688765	Hebbian	sleep	0.1
0.631918	Hebbian	sleep	0.1
0.541619	Hebbian	sleep	0.1
0.574311	Hebbian	sleep	0.1
0.616729	Hebbian	sleep	0.1
0.531671	Hebbian	sleep	0.1
0.718928	Hebbian	sleep	0.1
0.58091	Hebbian	sleep	0.1
0.670786	Hebbian	sleep	0.1
0.716592	Hebbian	sleep	0.1
0.561763	Hebbian	sleep	0.1
0.63206	Hebbian	sleep	0.1
0.605832	Hebbian	sleep	0.1
0.624768	Hebbian	sleep	0.1
0.785031	Hebbian	sleep	0.1
0.554062	Hebbian	sleep	0.1
0.522323	Hebbian	sleep	0.1
0.570102	Hebbian	sleep	0.1
0.641435	Hebbian	sleep	0.1
0.67489	Hebbian	sleep	0.1
0.634466	Hebbian	sleep	0.1
0.742079	Hebbian	sleep	0.1
0.693312	Hebbian	sleep	0.1
0.644473	Hebbian	sleep	0.1
0.601247	Hebbian	sleep	0.1
0.719753	Hebbian	sleep	0.1
0.810903	Hebbian	sleep	0.1
0.631719	Hebbian	sleep	0.1
0.565179	Hebbian	sleep	0.1
0.674652	Hebbian	sleep	0.1
0.627878	Hebbian	sleep	0.1
0.540455	Hebbian	sleep	0.1
0.64519	Hebbian	sleep	0.1
0.654603	Hebbian	sleep	0.1
0.676084	Hebbian	sleep	0.1
0.659505	Hebbian	sleep	0.1
0.618432	Hebbian	sleep	0.1
0.490941	Hebbian	sleep	0.1
0.700806	Hebbian	sleep	0.1
0.720294	Hebbian	sleep	0.1
0.413386	Hebbian	sleep	0.1
0.672775	Hebbian	sleep	0.1
0.657441	Hebbian	sleep	0.1
0.683581	Hebbian	sleep	0.1
0.543357	Hebbian	sleep	0.1
0.601338	Hebbian	sleep	0.1
0.669242	Hebbian	sleep	0.1
0.600289	Hebbian	sleep	0.1
0.721178	Hebbian	sleep	0.1
0.526494	Hebbian	sleep	0.1
0.541433	Hebbian	sleep	0.1
0.532115	Hebbian	sleep	0.1
0.647632	Hebbian	sleep	0.1
0.51089	Hebbian	sleep	0.1
0.554555	Hebbian	sleep	0.1
0.62267	Hebbian	sleep	0.1
0.75117	Hebbian	sleep	0.1
0.610383	Hebbian	sleep	0.1
0.707412	Hebbian	sleep	0.1
0.606614	Hebbian	sleep	0.1
0.574499	Hebbian	sleep	0.1
0.859137	Hebbian	sleep	0.1
0.642076	Hebbian	sleep	0.1
0.592903	Hebbian	sleep	0.1
0.708959	Hebbian	sleep	0.1
0.511896	Hebbian	sleep	0.1
0.663942	Hebbian	sleep	0.1
0.731231	Hebbian	sleep	0.1
0.656755	Hebbian	sleep	0.1
0.518557	Hebbian	sleep	0.1
0.797291	Hebbian	sleep	0.1
0.69723	Hebbian	sleep	0.1
0.708711	Hebbian	sleep	0.1
0.619799	Hebbian	sleep	0.1
0.743902	Hebbian	sleep	0.1
0.608093	Hebbian	sleep	0.1
0.641736	Hebbian	sleep	0.1
0.333328	Hebbian	sleep	0.1
0.537476	Hebbian	sleep	0.1
0.655887	Hebbian	sleep	0.1
0.65536	Hebbian	sleep	0.1
0.741603	Hebbian	sleep	0.1
0.590727	Hebbian	sleep	0.1
0.559172	Hebbian	sleep	0.1
0.704987	Hebbian	sleep	0.1
0.502848	Hebbian	sleep	0.1
0.692765	Hebbian	sleep	0.1
0.531844	Hebbian	sleep	0.1
0.602008	Hebbian	sleep	0.1
0.611291	Hebbian	sleep	0.1
0.612251	Hebbian	sleep	0.1
0.698613	Hebbian	sleep	0.1
0.662922	Hebbian	sleep	0.1
0.506958	Hebbian	sleep	0.1
0.825263	Hebbian	sleep	0.1
0.624851	Hebbian	sleep	0.1
0.582972	Hebbian	sleep	0.1
0.563604	Hebbian	sleep	0.1
0.774628	Hebbian	sleep	0.1
0.543502	Hebbian	sleep	0.1
0.467371	Hebbian	sleep	0.1
0.478997	Hebbian	sleep	0.1
0.749949	Hebbian	sleep	0.1
0.620724	Hebbian	sleep	0.1
0.646698	Hebbian	sleep	0.1
0.692425	Hebbian	sleep	0.1
0.626916	Hebbian	sleep	0.1
0.636482	Hebbian	sleep	0.1
0.262137	Hebbian	sleep	0.1
0.715714	Hebbian	sleep	0.1
0.576361	Hebbian	sleep	0.1
0.616579	Hebbian	sleep	0.1
0.603774	Hebbian	sleep	0.1
0.57701	Hebbian	sleep	0.1
0.696914	Hebbian	sleep	0.1
0.466253	Hebbian	sleep	0.1
0.578994	Hebbian	sleep	0.1
0.751993	Hebbian	sleep	0.1
0.575961	Hebbian	sleep	0.1
0.782466	Hebbian	sleep	0.1
0.68084	Hebbian	sleep	0.1
0.776181	Hebbian	sleep	0.1
0.595391	Hebbian	sleep	0.1
0.615266	Hebbian	sleep	0.1
0.68189	Hebbian	sleep	0.1
0.590801	Hebbian	sleep	0.1
0.627211	Hebbian	sleep	0.1
0.727535	Hebbian	sleep	0.1
0.698998	Hebbian	sleep	0.1
0.618665	Hebbian	sleep	0.1
0.649921	Hebbian	sleep	0.1
0.762353	Hebbian	sleep	0.1
0.566375	Hebbian	sleep	0.1
0.582959	Hebbian	sleep	0.1
0.586665	Hebbian	sleep	0.1
0.725895	Hebbian	sleep	0.1
0.749573	Hebbian	sleep	0.1
0.566041	Hebbian	sleep	0.1
0.505025	Hebbian	sleep	0.1
0.603192	Hebbian	sleep	0.1
0.361451	Hebbian	sleep	0.1
0.747347	Hebbian	sleep	0.1
0.471711	Hebbian	sleep	0.1
0.635805	Hebbian	sleep	0.1
0.59906	Hebbian	sleep	0.1
0.658093	Hebbian	sleep	0.1
0.736221	Hebbian	sleep	0.1
0.700349	Hebbian	sleep	0.1
0.540436	Hebbian	sleep	0.1
0.644246	Hebbian	sleep	0.1
0.542126	Hebbian	sleep	0.1
0.453925	Hebbian	sleep	0.1
0.675015	Hebbian	sleep	0.1
0.662175	Hebbian	sleep	0.1
0.598	Hebbian	sleep	0.1
0.753237	Hebbian	sleep	0.1
0.439243	Hebbian	sleep	0.1
0.628892	Hebbian	sleep	0.1
0.515722	Hebbian	sleep	0.1
0.588191	Hebbian	sleep	0.1
0.453949	Hebbian	sleep	0.1
0.583132	Hebbian	sleep	0.1
0.540853	Hebbian	sleep	0.1
0.565639	Hebbian	sleep	0.1
0.588949	Hebbian	sleep	0.1
0.576236	Hebbian	sleep	0.1
0.62607	Hebbian	sleep	0.1
0.731834	Hebbian	sleep	0.1
0.554707	Hebbian	sleep	0.1
0.240822	Hebbian	sleep	0.1
0.628493	Hebbian	sleep	0.1
0.760827	Hebbian	sleep	0.1
0.509485	Hebbian	sleep	0.1
0.482128	Hebbian	sleep	0.1
0.76552	Hebbian	sleep	0.1
0.507696	Hebbian	sleep	0.1
0.669958	Hebbian	sleep	0.1
0.512642	Hebbian	sleep	0.1
0.677524	Hebbian	sleep	0.1
0.490178	Hebbian	sleep	0.1
0.593278	Hebbian	sleep	0.1
0.766458	Hebbian	sleep	0.1
0.712819	Hebbian	sleep	0.1
0.710659	Hebbian	sleep	0.1
0.655654	Hebbian	sleep	0.1
0.668487	Hebbian	sleep	0.1
0.579525	Hebbian	sleep	0.1
0.642983	Hebbian	sleep	0.1
0.534474	Hebbian	sleep	0.1
0.688844	Hebbian	sleep	0.1
0.512842	Hebbian	sleep	0.1
0.664506	Hebbian	sleep	0.1
0.664686	Hebbian	sleep	0.1
0.685207	Hebbian	sleep	0.1
0.642578	Hebbian	sleep	0.1
0.624172	Hebbian	sleep	0.1
0.561428	Hebbian	sleep	0.1
0.621356	Hebbian	sleep	0.1
0.566055	Hebbian	sleep	0.1
0.576698	Hebbian	sleep	0.1
0.595222	Hebbian	sleep	0.1
0.483339	Hebbian	sleep	0.1
0.731401	Hebbian	sleep	0.1
0.637907	Hebbian	sleep	0.1
0.681189	Hebbian	sleep	0.1
0.628429	Hebbian	sleep	0.1
0.511055	Hebbian	sleep	0.1
0.562	Hebbian	sleep	0.1
0.705986	Hebbian	sleep	0.1
0.68659	Hebbian	sleep	0.1
0.514701	Hebbian	sleep	0.1
0.730439	Hebbian	sleep	0.1
0.614829	Hebbian	sleep	0.1
0.589859	Hebbian	sleep	0.1
0.473159	Hebbian	sleep	0.1
0.733023	Hebbian	sleep	0.1
0.592821	Hebbian	sleep	0.1
0.648274	Hebbian	sleep	0.1
0.541215	Hebbian	sleep	0.1
0.614199	Hebbian	sleep	0.1
0.674968	Hebbian	sleep	0.1
0.731802	Hebbian	sleep	0.1
0.499306	Hebbian	sleep	0.1
0.585017	Hebbian	sleep	0.1
0.707335	Hebbian	sleep	0.1
0.70606	Hebbian	sleep	0.1
0.508264	Hebbian	sleep	0.1
0.704484	Hebbian	sleep	0.1
0.66526	Hebbian	sleep	0.1
0.451757	Hebbian	sleep	0.1
0.63458	Hebbian	sleep	0.1
0.523228	Hebbian	sleep	0.1
0.597809	Hebbian	sleep	0.1
0.601117	Hebbian	sleep	0.1
0.606237	Hebbian	sleep	0.1
0.610974	Hebbian	sleep	0.1
0.648086	Hebbian	sleep	0.1
0.673825	Hebbian	sleep	0.1
0.704782	Hebbian	sleep	0.1
0.549624	Hebbian	sleep	0.1
0.630508	Hebbian	sleep	0.1
0.699042	Hebbian	sleep	0.1
0.694585	Hebbian	sleep	0.1
0.636385	Hebbian	sleep	0.1
0.644569	Hebbian	sleep	0.1
0.365407	Hebbian	sleep	0.1
0.613733	Hebbian	sleep	0.1
0.620194	Hebbian	sleep	0.1
0.732627	Hebbian	sleep	0.1
0.73235	Hebbian	sleep	0.1
0.812946	Hebbian	sleep	0.1
0.635612	Hebbian	sleep	0.1
0.505892	Hebbian	sleep	0.1
0.786029	Hebbian	sleep	0.1
0.647339	Hebbian	sleep	0.1
0.536845	Hebbian	sleep	0.1
0.599578	Hebbian	sleep	0.1
0.635183	Hebbian	sleep	0.1
0.695215	Hebbian	sleep	0.1
0.718743	Hebbian	sleep	0.1
0.75185	Hebbian	sleep	0.1
0.626988	Hebbian	sleep	0.1
0.689173	Hebbian	sleep	0.1
0.675664	Hebbian	sleep	0.1
0.58214	Hebbian	sleep	0.1
0.609635	Hebbian	sleep	0.1
0.622827	Hebbian	sleep	0.1
0.662264	Hebbian	sleep	0.1
0.648987	Hebbian	sleep	0.1
0.591248	Hebbian	sleep	0.1
0.614025	Hebbian	sleep	0.1
0.465919	Hebbian	sleep	0.1
0.736908	Hebbian	sleep	0.1
0.468503	Hebbian	sleep	0.1
0.639779	Hebbian	sleep	0.1
0.796228	Hebbian	sleep	0.1
0.598246	Hebbian	sleep	0.1
0.613015	Hebbian	sleep	0.1
0.649368	Hebbian	sleep	0.1
0.524225	Hebbian	sleep	0.1
0.520461	Hebbian	sleep	0.1
0.780784	Hebbian	sleep	0.1
0.681869	Hebbian	sleep	0.1
0.731383	Hebbian	sleep	0.1
0.602387	Hebbian	sleep	0.1
0.686967	Hebbian	sleep	0.1
0.615385	Hebbian	sleep	0.1
0.616875	Hebbian	sleep	0.1
0.72636	Hebbian	sleep	0.1
0.585695	Hebbian	sleep	0.1
0.63519	Hebbian	sleep	0.1
0.663252	Hebbian	sleep	0.1
0.488165	Hebbian	sleep	0.1
0.621583	Hebbian	sleep	0.1
0.532074	Hebbian	sleep	0.1
0.609746	Hebbian	sleep	0.1
0.521076	Hebbian	sleep	0.1
0.519865	Hebbian	sleep	0.1
0.560011	Hebbian	sleep	0.1
0.512708	Hebbian	sleep	0.1
0.679203	Hebbian	sleep	0.1
0.564107	Hebbian	sleep	0.1
0.761844	Hebbian	sleep	0.1
0.574651	Hebbian	sleep	0.1
0.597066	Hebbian	sleep	0.1
0.533099	Hebbian	sleep	0.1
0.654043	Hebbian	sleep	0.1
0.292562	Hebbian	sleep	0.1
0.661921	Hebbian	sleep	0.1
0.599883	Hebbian	sleep	0.1
0.492498	Hebbian	sleep	0.1
0.752084	Hebbian	sleep	0.1
0.683681	Hebbian	sleep	0.1
0.641878	Hebbian	sleep	0.1
0.606781	Hebbian	sleep	0.1
0.692002	Hebbian	sleep	0.1
0.678085	Hebbian	sleep	0.1
0.70259	Hebbian	sleep	0.1
0.542687	Hebbian	sleep	0.1
0.363904	Hebbian	sleep	0.1
0.653789	Hebbian	sleep	0.1
0.666214	Hebbian	sleep	0.1
0.574112	Hebbian	sleep	0.1
0.722226	Hebbian	sleep	0.1
0.618577	Hebbian	sleep	0.1
0.541854	Hebbian	sleep	0.1
0.673808	Hebbian	sleep	0.1
0.603687	Hebbian	sleep	0.1
0.732573	Hebbian	sleep	0.1
0.583872	Hebbian	sleep	0.1
0.588373	Hebbian	sleep	0.1
0.665119	Hebbian	sleep	0.1
0.701316	Hebbian	sleep	0.1
0.624525	Hebbian	sleep	0.1
0.543329	Hebbian	sleep	0.1
0.669383	Hebbian	sleep	0.1
0.670407	Hebbian	sleep	0.1
0.551348	Hebbian	sleep	0.1
0.652106	Hebbian	sleep	0.1
0.596277	Hebbian	sleep	0.1
0.576487	Hebbian	sleep	0.1
0.591762	Hebbian	sleep	0.1
0.464427	Hebbian	sleep	0.1
0.674379	Hebbian	sleep	0.1
0.741777	Hebbian	sleep	0.1
0.528788	Hebbian	sleep	0.1
0.729495	Hebbian	sleep	0.1
0.37291	Hebbian	sleep	0.1
0.7402	Hebbian	sleep	0.1
0.514241	Hebbian	sleep	0.1
0.576004	Hebbian	sleep	0.1
0.619742	Hebbian	sleep	0.1
0.591539	Hebbian	sleep	0.1
0.71166	Hebbian	sleep	0.1
0.522041	Hebbian	sleep	0.1
0.574805	Hebbian	sleep	0.1
0.514315	Hebbian	sleep	0.1
0.663392	Hebbian	sleep	0.1
0.600889	Hebbian	sleep	0.1
0.638574	Hebbian	sleep	0.1
0.70056	Hebbian	sleep	0.1
0.672366	Hebbian	sleep	0.1
0.782693	Hebbian	sleep	0.1
0.651496	Hebbian	sleep	0.1
0.65066	Hebbian	sleep	0.1
0.476442	Hebbian	sleep	0.1
0.623593	Hebbian	sleep	0.1
0.616725	Hebbian	sleep	0.1
0.639984	Hebbian	sleep	0.1
0.626072	Hebbian	sleep	0.1
0.733878	Hebbian	sleep	0.1
0.626886	Hebbian	sleep	0.1
0.607228	Hebbian	sleep	0.1
0.625573	Hebbian	sleep	0.1
0.49912	Hebbian	sleep	0.1
0.490724	Hebbian	sleep	0.1
0.549087	Hebbian	sleep	0.1
0.431533	Hebbian	sleep	0.1
0.648368	Hebbian	sleep	0.1
0.576675	Hebbian	sleep	0.1
0.698834	Hebbian	sleep	0.1
0.601157	Hebbian	sleep	0.1
0.725384	Hebbian	sleep	0.1
0.668228	Hebbian	sleep	0.1
0.654576	Hebbian	sleep	0.1
0.609016	Hebbian	sleep	0.1
0.645293	Hebbian	sleep	0.1
0.540468	Hebbian	sleep	0.1
0.531439	Hebbian	sleep	0.1
0.515866	Hebbian	sleep	0.1
0.499766	Hebbian	sleep	0.1
0.810571	Hebbian	sleep	0.1
0.731742	Hebbian	sleep	0.1
0.665616	Hebbian	sleep	0.1
0.59996	Hebbian	sleep	0.1
0.557382	Hebbian	sleep	0.1
0.622428	Hebbian	sleep	0.1
0.49631	Hebbian	sleep	0.1
0.495604	Hebbian	sleep	0.1
0.752722	Hebbian	sleep	0.1
0.655302	Hebbian	sleep	0.1
0.628638	Hebbian	sleep	0.1
0.647426	Hebbian	sleep	0.1
0.56216	Hebbian	sleep	0.1
0.695492	Hebbian	sleep	0.1
0.657624	Hebbian	sleep	0.1
0.569608	Hebbian	sleep	0.1
0.517176	Hebbian	sleep	0.1
0.541828	Hebbian	sleep	0.1
0.613052	Hebbian	sleep	0.1
0.767563	Hebbian	sleep	0.1
0.624453	Hebbian	sleep	0.1
0.62335	Hebbian	sleep	0.1
0.69698	Hebbian	sleep	0.1
0.556707	Hebbian	sleep	0.1
0.465552	Hebbian	sleep	0.1
0.515063	Hebbian	sleep	0.1
0.500495	Hebbian	sleep	0.1
0.518132	Hebbian	sleep	0.1
0.630863	Hebbian	sleep	0.1
0.593446	Hebbian	sleep	0.1
0.710514	Hebbian	sleep	0.1
0.611831	Hebbian	sleep	0.1
0.525798	Hebbian	sleep	0.1
0.586042	Hebbian	sleep	0.1
0.572478	Hebbian	sleep	0.1
0.642556	Hebbian	sleep	0.1
0.548901	Hebbian	sleep	0.1
0.685485	Hebbian	sleep	0.1
0.616202	Hebbian	sleep	0.1
0.701191	Hebbian	sleep	0.1
0.642838	Hebbian	sleep	0.1
0.644721	Hebbian	sleep	0.1
0.632066	Hebbian	sleep	0.1
0.676567	Hebbian	sleep	0.1
0.488795	Hebbian	sleep	0.1
0.704714	Hebbian	sleep	0.1
0.666986	Hebbian	sleep	0.1
0.679443	Hebbian	sleep	0.1
0.622819	Hebbian	sleep	0.1
0.750924	Hebbian	sleep	0.1
0.52409	Hebbian	sleep	0.1
0.748012	Hebbian	sleep	0.1
0.712918	Hebbian	sleep	0.1
0.622808	Hebbian	sleep	0.1
0.658567	Hebbian	sleep	0.1
0.481177	Hebbian	sleep	0.1
0.638308	Hebbian	sleep	0.1
0.640437	Hebbian	sleep	0.1
0.731211	Hebbian	sleep	0.1
0.581209	Hebbian	sleep	0.1
0.690184	Hebbian	sleep	0.1
0.631547	Hebbian	sleep	0.1
0.563514	Hebbian	sleep	0.1
0.600584	Hebbian	sleep	0.1
0.521503	Hebbian	sleep	0.1
0.615864	Hebbian	sleep	0.1
0.690443	Hebbian	sleep	0.1
0.599196	Hebbian	sleep	0.1
0.578269	Hebbian	sleep	0.1
0.599119	Hebbian	sleep	0.1
0.725648	Hebbian	sleep	0.1
0.779151	Hebbian	sleep	0.1
0.727817	Hebbian	sleep	0.1
0.526111	Hebbian	sleep	0.1
0.644233	Hebbian	sleep	0.1
0.669446	Hebbian	sleep	0.1
0.600905	Hebbian	sleep	0.1
0.598532	Hebbian	sleep	0.1
0.666938	Hebbian	sleep	0.1
0.547083	Hebbian	sleep	0.1
0.699238	Hebbian	sleep	0.1
0.636734	Hebbian	sleep	0.1
0.553326	Hebbian	sleep	0.1
0.698795	Hebbian	sleep	0.1
0.672745	Hebbian	sleep	0.1
0.593095	Hebbian	sleep	0.1
0.655612	Hebbian	sleep	0.1
0.68466	Hebbian	sleep	0.1
0.583548	Hebbian	sleep	0.1
0.642434	Hebbian	sleep	0.1
0.528621	Hebbian	sleep	0.1
0.588686	Hebbian	sleep	0.1
0.56901	Hebbian	sleep	0.1
0.589248	Hebbian	sleep	0.1
0.533638	Hebbian	sleep	0.1
0.710625	Hebbian	sleep	0.1
0.790383	Hebbian	sleep	0.1
0.559795	Hebbian	sleep	0.1
0.661887	Hebbian	sleep	0.1
0.669693	Hebbian	sleep	0.1
0.660397	Hebbian	sleep	0.1
0.74692	Hebbian	sleep	0.1
0.543853	Hebbian	sleep	0.1
0.603418	Hebbian	sleep	0.1
0.573885	Hebbian	sleep	0.1
0.592879	Hebbian	sleep	0.1
0.611881	Hebbian	sleep	0.1
0.74835	Hebbian	sleep	0.1
0.685146	Hebbian	sleep	0.1
0.595486	Hebbian	sleep	0.1
0.66512	Hebbian	sleep	0.1
0.580634	Hebbian	sleep	0.1
0.501074	Hebbian	sleep	0.1
0.534765	Hebbian	sleep	0.1
0.542322	Hebbian	sleep	0.1
0.638951	Hebbian	sleep	0.1
0.620787	Hebbian	sleep	0.1
0.647773	Hebbian	sleep	0.1
0.711929	Hebbian	sleep	0.1
0.774454	Hebbian	sleep	0.1
0.601948	Hebbian	sleep	0.1
0.744729	Hebbian	sleep	0.1
0.722765	Hebbian	sleep	0.1
0.776966	Hebbian	sleep	0.1
0.635378	Hebbian	sleep	0.1
0.299708	Hebbian	sleep	0.1
0.40157	Hebbian	sleep	0.1
0.68583	Hebbian	sleep	0.1
0.580891	Hebbian	sleep	0.1
0.64847	Hebbian	sleep	0.1
0.564371	Hebbian	sleep	0.1
0.551181	Hebbian	sleep	0.1
0.785451	Hebbian	sleep	0.1
0.562574	Hebbian	sleep	0.1
0.694658	Hebbian	sleep	0.1
0.644849	Hebbian	sleep	0.1
0.684808	Hebbian	sleep	0.1
0.557684	Hebbian	sleep	0.1
0.775646	Hebbian	sleep	0.1
0.548293	Hebbian	sleep	0.1
0.658075	Hebbian	sleep	0.1
0.784475	Hebbian	sleep	0.1
0.581308	Hebbian	sleep	0.1
0.577231	Hebbian	sleep	0.1
0.777488	Hebbian	sleep	0.1
0.688874	Hebbian	sleep	0.1
0.791555	Hebbian	sleep	0.1
0.844321	Hebbian	sleep	0.1
0.575979	Hebbian	sleep	0.1
0.555051	Hebbian	sleep	0.1
0.57332	Hebbian	sleep	0.1
0.584429	Hebbian	sleep	0.1
0.590445	Hebbian	sleep	0.1
0.655785	Hebbian	sleep	0.1
0.532194	Hebbian	sleep	0.1
0.654018	Hebbian	sleep	0.1
0.683156	Hebbian	sleep	0.1
0.662696	Hebbian	sleep	0.1
0.591212	Hebbian	sleep	0.1
0.550412	Hebbian	sleep	0.1
0.567034	Hebbian	sleep	0.1
0.520805	Hebbian	sleep	0.1
0.73702	Hebbian	sleep	0.1
0.602783	Hebbian	sleep	0.1
0.675148	Hebbian	sleep	0.1
0.614887	Hebbian	sleep	0.1
0.780015	Hebbian	sleep	0.1
0.71939	Hebbian	sleep	0.1
0.780453	Hebbian	sleep	0.1
0.680901	Hebbian	sleep	0.1
0.52883	Hebbian	sleep	0.1
0.573335	Hebbian	sleep	0.1
0.583598	Hebbian	sleep	0.1
0.701917	Hebbian	sleep	0.1
0.533421	Hebbian	sleep	0.1
0.725061	Hebbian	sleep	0.1
0.571846	Hebbian	sleep	0.1
0.587197	Hebbian	sleep	0.1
0.686947	Hebbian	sleep	0.1
0.403679	Hebbian	sleep	0.1
0.563487	Hebbian	sleep	0.1
0.443538	Hebbian	sleep	0.1
0.652753	Hebbian	sleep	0.1
0.587832	Hebbian	sleep	0.1
0.666768	Hebbian	sleep	0.1
0.586842	Hebbian	sleep	0.1
0.786144	Hebbian	sleep	0.1
0.681453	Hebbian	sleep	0.1
0.644662	Hebbian	sleep	0.1
0.458434	Hebbian	sleep	0.1
0.848316	Hebbian	sleep	0.1
0.671378	Hebbian	sleep	0.1
0.583867	Hebbian	sleep	0.1
0.657618	Hebbian	sleep	0.1
0.711443	Hebbian	sleep	0.1
0.702203	Hebbian	sleep	0.1
0.707813	Hebbian	sleep	0.1
0.55233	Hebbian	sleep	0.1
0.432821	Hebbian	sleep	0.1
0.49213	Hebbian	sleep	0.1
0.709136	Hebbian	sleep	0.1
0.70027	Hebbian	sleep	0.1
0.611233	Hebbian	sleep	0.1
0.57642	Hebbian	sleep	0.1
0.722402	Hebbian	sleep	0.1
0.33761	Hebbian	sleep	0.1
0.619066	Hebbian	sleep	0.1
0.551464	Hebbian	sleep	0.1
0.538634	Hebbian	sleep	0.1
0.606272	Hebbian	sleep	0.1
0.763505	Hebbian	sleep	0.1
0.70359	Hebbian	sleep	0.1
0.697883	Hebbian	sleep	0.1
0.492906	Hebbian	sleep	0.1
0.571694	Hebbian	sleep	0.1
0.617214	Hebbian	sleep	0.1
0.514588	Hebbian	sleep	0.1
0.629959	Hebbian	sleep	0.1
0.594957	Hebbian	sleep	0.1
0.605191	Hebbian	sleep	0.1
0.632071	Hebbian	sleep	0.1
0.572228	Hebbian	sleep	0.1
0.532296	Hebbian	sleep	0.1
0.644859	Hebbian	sleep	0.1
0.546086	Hebbian	sleep	0.1
0.776389	Hebbian	sleep	0.1
0.704611	Hebbian	sleep	0.1
0.752958	Hebbian	sleep	0.1
0.640521	Hebbian	sleep	0.1
0.595421	Hebbian	sleep	0.1
0.622405	Hebbian	sleep	0.1
0.644448	Hebbian	sleep	0.1
0.632404	Hebbian	sleep	0.1
0.538456	Hebbian	sleep	0.1
0.632523	Hebbian	sleep	0.1
0.53654	Hebbian	sleep	0.1
0.575828	Hebbian	sleep	0.1
0.55993	Hebbian	sleep	0.1
0.69891	Hebbian	sleep	0.1
0.52253	Hebbian	sleep	0.1
0.731655	Hebbian	sleep	0.1
0.611221	Hebbian	sleep	0.1
0.552586	Hebbian	sleep	0.1
0.583988	Hebbian	sleep	0.1
0.609391	Hebbian	sleep	0.1
0.728224	Hebbian	sleep	0.1
0.62041	Hebbian	sleep	0.1
0.703151	Hebbian	sleep	0.1
0.63676	Hebbian	sleep	0.1
0.664442	Hebbian	sleep	0.1
0.576029	Hebbian	sleep	0.1
0.588599	Hebbian	sleep	0.1
0.606189	Hebbian	sleep	0.1
0.73941	Hebbian	sleep	0.1
0.617085	Hebbian	sleep	0.1
0.693036	Hebbian	sleep	0.1
0.679424	Hebbian	sleep	0.1
0.564199	Hebbian	sleep	0.1
0.677081	Hebbian	sleep	0.1
0.708256	Hebbian	sleep	0.1
0.64531	Hebbian	sleep	0.1
0.481789	Hebbian	sleep	0.1
0.586125	Hebbian	sleep	0.1
0.592201	Hebbian	sleep	0.1
0.733684	Hebbian	sleep	0.1
0.709098	Hebbian	sleep	0.1
0.67479	Hebbian	sleep	0.1
0.785276	Hebbian	sleep	0.1
0.372227	Hebbian	sleep	0.1
0.618401	Hebbian	sleep	0.1
0.671603	Hebbian	sleep	0.1
0.611123	Hebbian	sleep	0.1
0.780885	Hebbian	sleep	0.1
0.633243	Hebbian	sleep	0.1
0.659833	Hebbian	sleep	0.1
0.544846	Hebbian	sleep	0.1
0.584508	Hebbian	sleep	0.1
0.604501	Hebbian	sleep	0.1
0.745827	Hebbian	sleep	0.1
0.456191	Hebbian	sleep	0.1
0.758842	Hebbian	sleep	0.1
0.655462	Hebbian	sleep	0.1
0.649969	Hebbian	sleep	0.1
0.623042	Hebbian	sleep	0.1
0.672565	Hebbian	sleep	0.1
0.678399	Hebbian	sleep	0.1
0.557891	Hebbian	sleep	0.1
0.688707	Hebbian	sleep	0.1
0.587594	Hebbian	sleep	0.1
0.662069	Hebbian	sleep	0.1
0.683385	Hebbian	sleep	0.1
0.696498	Hebbian	sleep	0.1
0.625037	Hebbian	sleep	0.1
0.611907	Hebbian	sleep	0.1
0.689808	Hebbian	sleep	0.1
0.51514	Hebbian	sleep	0.1
0.567761	Hebbian	sleep	0.1
0.577897	Hebbian	sleep	0.1
0.596606	Hebbian	sleep	0.1
0.597483	Hebbian	sleep	0.1
0.610596	Hebbian	sleep	0.1
0.520674	Hebbian	sleep	0.1
0.795561	Hebbian	sleep	0.1
0.674286	Hebbian	sleep	0.1
0.703911	Hebbian	sleep	0.1
0.753344	Hebbian	sleep	0.1
0.671719	Hebbian	sleep	0.1
0.694426	Hebbian	sleep	0.1
0.589133	Hebbian	sleep	0.1
0.657639	Hebbian	sleep	0.1
0.686307	Hebbian	sleep	0.1
0.593109	Hebbian	sleep	0.1
0.55311	Hebbian	sleep	0.1
0.562953	Hebbian	sleep	0.1
0.714588	Hebbian	sleep	0.1
0.634271	Hebbian	sleep	0.1
0.728355	Hebbian	sleep	0.1
0.113001	Hebbian	sleep	0.1
0.763717	Hebbian	sleep	0.1
0.57223	Hebbian	sleep	0.1
0.802708	Hebbian	sleep	0.1
0.513018	Hebbian	sleep	0.1
0.676521	Hebbian	sleep	0.1
0.61788	Hebbian	sleep	0.1
0.657477	Hebbian	sleep	0.1
0.627421	Hebbian	sleep	0.1
0.675108	Hebbian	sleep	0.1
0.538732	Hebbian	sleep	0.1
0.501161	Hebbian	sleep	0.1
0.579164	Hebbian	sleep	0.1
0.621221	Hebbian	sleep	0.1
0.570019	Hebbian	sleep	0.1
0.748224	Hebbian	sleep	0.1
0.616632	Hebbian	sleep	0.1
0.562804	Hebbian	sleep	0.1
0.669771	Hebbian	sleep	0.1
0.647657	Hebbian	sleep	0.1
0.647669	Hebbian	sleep	0.1
0.581255	Hebbian	sleep	0.1
0.645693	Hebbian	sleep	0.1
0.712952	Hebbian	sleep	0.1
0.551862	Hebbian	sleep	0.1
0.698888	Hebbian	sleep	0.1
0.71108	Hebbian	sleep	0.1
0.573574	Hebbian	sleep	0.1
0.625404	Hebbian	sleep	0.1
0.624742	Hebbian	sleep	0.1
0.537146	Hebbian	sleep	0.1
0.694412	Hebbian	sleep	0.1
0.699479	Hebbian	sleep	0.1
0.653307	Hebbian	sleep	0.1
0.668339	Hebbian	sleep	0.1
0.640352	Hebbian	sleep	0.1
0.691801	Hebbian	sleep	0.1
0.590445	Hebbian	sleep	0.1
0.680003	Hebbian	sleep	0.1
0.597379	Hebbian	sleep	0.1
0.761759	Hebbian	sleep	0.1
0.739512	Hebbian	sleep	0.1
0.637231	Hebbian	sleep	0.1
0.654267	Hebbian	sleep	0.1
0.692216	Hebbian	sleep	0.1
0.499307	Hebbian	sleep	0.1
0.659988	Hebbian	sleep	0.1
0.743876	Hebbian	sleep	0.1
0.601466	Hebbian	sleep	0.1
0.644186	Hebbian	sleep	0.1
0.583281	Hebbian	sleep	0.1
0.849948	Hebbian	sleep	0.1
0.823415	Hebbian	sleep	0.1
0.478327	Hebbian	sleep	0.1
0.662032	Hebbian	sleep	0.1
0.625186	Hebbian	sleep	0.1
0.703427	Hebbian	sleep	0.1
0.668863	Hebbian	sleep	0.1
0.698	Hebbian	sleep	0.1
0.682647	Hebbian	sleep	0.1
0.716068	Hebbian	sleep	0.1
0.707575	Hebbian	sleep	0.1
0.470137	Hebbian	sleep	0.1
0.671985	Hebbian	sleep	0.1
0.793205	Hebbian	sleep	0.1
0.65509	Hebbian	sleep	0.1
0.562072	Hebbian	sleep	0.1
0.548793	Hebbian	sleep	0.1
0.670673	Hebbian	sleep	0.1
0.516084	Hebbian	sleep	0.1
0.697042	Hebbian	sleep	0.1
0.75659	Hebbian	sleep	0.1
0.701818	Hebbian	sleep	0.1
0.558887	Hebbian	sleep	0.1
0.612377	Hebbian	sleep	0.1
0.677405	Hebbian	sleep	0.1
0.718939	Hebbian	sleep	0.1
0.631175	Hebbian	sleep	0.1
0.686799	Hebbian	sleep	0.1
0.680477	Hebbian	sleep	0.1
0.506907	Hebbian	sleep	0.1
0.500139	Hebbian	sleep	0.1
0.57109	Hebbian	sleep	0.1
0.631979	Hebbian	sleep	0.1
0.638307	Hebbian	sleep	0.1
0.79763	Hebbian	sleep	0.1
0.619922	Hebbian	sleep	0.1
0.599122	Hebbian	sleep	0.1
0.70449	Hebbian	sleep	0.1
0.66106	Hebbian	sleep	0.1
0.722927	Hebbian	sleep	0.1
0.582838	Hebbian	sleep	0.1
0.640103	Hebbian	sleep	0.1
0.597568	Hebbian	sleep	0.1
0.772311	Hebbian	sleep	0.1
0.700032	Hebbian	sleep	0.1
0.643261	Hebbian	sleep	0.1
0.730767	Hebbian	sleep	0.1
0.688077	Hebbian	sleep	0.1
0.644151	Hebbian	sleep	0.1
0.666023	Hebbian	sleep	0.1
0.69231	Hebbian	sleep	0.1
0.571686	Hebbian	sleep	0.1
0.646248	Hebbian	sleep	0.1
0.562767	Hebbian	sleep	0.1
0.620289	Hebbian	sleep	0.1
0.668646	Hebbian	sleep	0.1
0.611773	Hebbian	sleep	0.1
0.588218	Hebbian	sleep	0.1
0.694431	Hebbian	sleep	0.1
0.642257	Hebbian	sleep	0.1
0.527194	Hebbian	sleep	0.1
0.679771	Hebbian	sleep	0.1
0.654296	Hebbian	sleep	0.1
0.59005	Hebbian	sleep	0.1
0.655183	Hebbian	sleep	0.1
0.582822	Hebbian	sleep	0.1
0.744296	Hebbian	sleep	0.1
0.654127	Hebbian	sleep	0.1
0.560452	Hebbian	sleep	0.1
0.601754	Hebbian	sleep	0.1
0.625908	Hebbian	sleep	0.1
0.625039	Hebbian	sleep	0.1
0.576366	Hebbian	sleep	0.1
0.743553	Hebbian	sleep	0.1
0.572099	Hebbian	sleep	0.1
0.605582	Hebbian	sleep	0.1
0.545165	Hebbian	sleep	0.1
0.521051	Hebbian	sleep	0.1
0.458127	Hebbian	sleep	0.1
0.649848	Hebbian	sleep	0.1
0.453301	Hebbian	sleep	0.1
0.642905	Hebbian	sleep	0.1
0.562121	Hebbian	sleep	0.1
0.563402	Hebbian	sleep	0.1
0.579143	Hebbian	sleep	0.1
0.809157	Hebbian	sleep	0.1
0.625101	Hebbian	sleep	0.1
0.796233	Hebbian	sleep	0.1
0.565345	Hebbian	sleep	0.1
0.645409	Hebbian	sleep	0.1
0.601294	Hebbian	sleep	0.1
0.548583	Hebbian	sleep	0.1
0.450917	Hebbian	sleep	0.3
0.705301	Hebbian	sleep	0.3
0.583999	Hebbian	sleep	0.3
0.54213	Hebbian	sleep	0.3
0.713323	Hebbian	sleep	0.3
0.889995	Hebbian	sleep	0.3
0.770681	Hebbian	sleep	0.3
0.81662	Hebbian	sleep	0.3
0.741049	Hebbian	sleep	0.3
0.701376	Hebbian	sleep	0.3
0.75436	Hebbian	sleep	0.3
0.860325	Hebbian	sleep	0.3
0.497051	Hebbian	sleep	0.3
0.741973	Hebbian	sleep	0.3
0.844498	Hebbian	sleep	0.3
0.6597	Hebbian	sleep	0.3
0.774103	Hebbian	sleep	0.3
0.635388	Hebbian	sleep	0.3
0.648748	Hebbian	sleep	0.3
0.683619	Hebbian	sleep	0.3
0.570305	Hebbian	sleep	0.3
0.543479	Hebbian	sleep	0.3
0.692485	Hebbian	sleep	0.3
0.784388	Hebbian	sleep	0.3
0.692523	Hebbian	sleep	0.3
0.504247	Hebbian	sleep	0.3
0.769739	Hebbian	sleep	0.3
0.586717	Hebbian	sleep	0.3
0.729995	Hebbian	sleep	0.3
0.717404	Hebbian	sleep	0.3
0.837817	Hebbian	sleep	0.3
0.594231	Hebbian	sleep	0.3
0.825897	Hebbian	sleep	0.3
0.846689	Hebbian	sleep	0.3
0.676048	Hebbian	sleep	0.3
0.686609	Hebbian	sleep	0.3
0.616554	Hebbian	sleep	0.3
0.729884	Hebbian	sleep	0.3
0.682317	Hebbian	sleep	0.3
0.739298	Hebbian	sleep	0.3
0.613842	Hebbian	sleep	0.3
0.699521	Hebbian	sleep	0.3
0.802665	Hebbian	sleep	0.3
0.709783	Hebbian	sleep	0.3
0.646412	Hebbian	sleep	0.3
0.610547	Hebbian	sleep	0.3
0.790487	Hebbian	sleep	0.3
0.652843	Hebbian	sleep	0.3
0.775661	Hebbian	sleep	0.3
0.77769	Hebbian	sleep	0.3
0.75438	Hebbian	sleep	0.3
0.733348	Hebbian	sleep	0.3
0.605997	Hebbian	sleep	0.3
0.789551	Hebbian	sleep	0.3
0.646364	Hebbian	sleep	0.3
0.76471	Hebbian	sleep	0.3
0.626075	Hebbian	sleep	0.3
0.670334	Hebbian	sleep	0.3
0.567162	Hebbian	sleep	0.3
0.344273	Hebbian	sleep	0.3
0.583843	Hebbian	sleep	0.3
0.56559	Hebbian	sleep	0.3
0.653459	Hebbian	sleep	0.3
0.761056	Hebbian	sleep	0.3
0.821266	Hebbian	sleep	0.3
0.666848	Hebbian	sleep	0.3
0.598163	Hebbian	sleep	0.3
0.703684	Hebbian	sleep	0.3
0.595793	Hebbian	sleep	0.3
0.685505	Hebbian	sleep	0.3
0.774926	Hebbian	sleep	0.3
0.723818	Hebbian	sleep	0.3
0.518103	Hebbian	sleep	0.3
0.551801	Hebbian	sleep	0.3
0.865114	Hebbian	sleep	0.3
0.853744	Hebbian	sleep	0.3
0.728866	Hebbian	sleep	0.3
0.79543	Hebbian	sleep	0.3
0.689281	Hebbian	sleep	0.3
0.680274	Hebbian	sleep	0.3
0.80778	Hebbian	sleep	0.3
0.722371	Hebbian	sleep	0.3
0.621248	Hebbian	sleep	0.3
0.76573	Hebbian	sleep	0.3
0.60749	Hebbian	sleep	0.3
0.854523	Hebbian	sleep	0.3
0.722069	Hebbian	sleep	0.3
0.761816	Hebbian	sleep	0.3
0.766315	Hebbian	sleep	0.3
0.596407	Hebbian	sleep	0.3
0.566261	Hebbian	sleep	0.3
0.834455	Hebbian	sleep	0.3
0.625736	Hebbian	sleep	0.3
0.891421	Hebbian	sleep	0.3
0.77627	Hebbian	sleep	0.3
0.644653	Hebbian	sleep	0.3
0.765625	Hebbian	sleep	0.3
0.767831	Hebbian	sleep	0.3
0.764524	Hebbian	sleep	0.3
0.765371	Hebbian	sleep	0.3
0.626896	Hebbian	sleep	0.3
0.740372	Hebbian	sleep	0.3
0.644398	Hebbian	sleep	0.3
0.451908	Hebbian	sleep	0.3
0.614614	Hebbian	sleep	0.3
0.787721	Hebbian	sleep	0.3
0.829406	Hebbian	sleep	0.3
0.530167	Hebbian	sleep	0.3
0.661781	Hebbian	sleep	0.3
0.601746	Hebbian	sleep	0.3
0.87332	Hebbian	sleep	0.3
0.834001	Hebbian	sleep	0.3
0.854299	Hebbian	sleep	0.3
0.560148	Hebbian	sleep	0.3
0.696946	Hebbian	sleep	0.3
0.832497	Hebbian	sleep	0.3
0.59636	Hebbian	sleep	0.3
0.751714	Hebbian	sleep	0.3
0.550384	Hebbian	sleep	0.3
0.823204	Hebbian	sleep	0.3
0.817767	Hebbian	sleep	0.3
0.712401	Hebbian	sleep	0.3
0.608762	Hebbian	sleep	0.3
0.578088	Hebbian	sleep	0.3
0.650279	Hebbian	sleep	0.3
0.73519	Hebbian	sleep	0.3
0.784835	Hebbian	sleep	0.3
0.658575	Hebbian	sleep	0.3
0.57389	Hebbian	sleep	0.3
0.820041	Hebbian	sleep	0.3
0.671863	Hebbian	sleep	0.3
0.717437	Hebbian	sleep	0.3
0.830264	Hebbian	sleep	0.3
0.642393	Hebbian	sleep	0.3
0.48421	Hebbian	sleep	0.3
0.570773	Hebbian	sleep	0.3
0.709771	Hebbian	sleep	0.3
0.769582	Hebbian	sleep	0.3
0.555395	Hebbian	sleep	0.3
0.643766	Hebbian	sleep	0.3
0.477852	Hebbian	sleep	0.3
0.777771	Hebbian	sleep	0.3
0.74119	Hebbian	sleep	0.3
0.622444	Hebbian	sleep	0.3
0.452421	Hebbian	sleep	0.3
0.706931	Hebbian	sleep	0.3
0.618413	Hebbian	sleep	0.3
0.779899	Hebbian	sleep	0.3
0.674598	Hebbian	sleep	0.3
0.664649	Hebbian	sleep	0.3
0.634336	Hebbian	sleep	0.3
0.5921	Hebbian	sleep	0.3
0.670593	Hebbian	sleep	0.3
0.791347	Hebbian	sleep	0.3
0.607919	Hebbian	sleep	0.3
0.74246	Hebbian	sleep	0.3
0.542853	Hebbian	sleep	0.3
0.871411	Hebbian	sleep	0.3
0.566288	Hebbian	sleep	0.3
0.579251	Hebbian	sleep	0.3
0.582903	Hebbian	sleep	0.3
0.728592	Hebbian	sleep	0.3
0.723073	Hebbian	sleep	0.3
0.608086	Hebbian	sleep	0.3
0.70556	Hebbian	sleep	0.3
0.615058	Hebbian	sleep	0.3
0.777995	Hebbian	sleep	0.3
0.716457	Hebbian	sleep	0.3
0.774635	Hebbian	sleep	0.3
0.632054	Hebbian	sleep	0.3
0.743071	Hebbian	sleep	0.3
0.619766	Hebbian	sleep	0.3
0.817925	Hebbian	sleep	0.3
0.699094	Hebbian	sleep	0.3
0.689413	Hebbian	sleep	0.3
0.776715	Hebbian	sleep	0.3
0.684709	Hebbian	sleep	0.3
0.842131	Hebbian	sleep	0.3
0.721844	Hebbian	sleep	0.3
0.667751	Hebbian	sleep	0.3
0.556046	Hebbian	sleep	0.3
0.463071	Hebbian	sleep	0.3
0.525101	Hebbian	sleep	0.3
0.813559	Hebbian	sleep	0.3
0.736253	Hebbian	sleep	0.3
0.734632	Hebbian	sleep	0.3
0.613956	Hebbian	sleep	0.3
0.774326	Hebbian	sleep	0.3
0.734963	Hebbian	sleep	0.3
0.568346	Hebbian	sleep	0.3
0.636144	Hebbian	sleep	0.3
0.784379	Hebbian	sleep	0.3
0.586332	Hebbian	sleep	0.3
0.556519	Hebbian	sleep	0.3
0.66006	Hebbian	sleep	0.3
0.722048	Hebbian	sleep	0.3
0.785913	Hebbian	sleep	0.3
0.677616	Hebbian	sleep	0.3
0.539531	Hebbian	sleep	0.3
0.781053	Hebbian	sleep	0.3
0.42338	Hebbian	sleep	0.3
0.795594	Hebbian	sleep	0.3
0.470366	Hebbian	sleep	0.3
0.61931	Hebbian	sleep	0.3
0.774612	Hebbian	sleep	0.3
0.833305	Hebbian	sleep	0.3
0.556286	Hebbian	sleep	0.3
0.586304	Hebbian	sleep	0.3
0.656811	Hebbian	sleep	0.3
0.708379	Hebbian	sleep	0.3
0.676037	Hebbian	sleep	0.3
0.880618	Hebbian	sleep	0.3
0.622191	Hebbian	sleep	0.3
0.859696	Hebbian	sleep	0.3
0.433175	Hebbian	sleep	0.3
0.66599	Hebbian	sleep	0.3
0.739046	Hebbian	sleep	0.3
0.706625	Hebbian	sleep	0.3
0.491804	Hebbian	sleep	0.3
0.74366	Hebbian	sleep	0.3
0.704774	Hebbian	sleep	0.3
0.649165	Hebbian	sleep	0.3
0.653626	Hebbian	sleep	0.3
0.684106	Hebbian	sleep	0.3
0.588537	Hebbian	sleep	0.3
0.640794	Hebbian	sleep	0.3
0.555597	Hebbian	sleep	0.3
0.564398	Hebbian	sleep	0.3
0.711347	Hebbian	sleep	0.3
0.863421	Hebbian	sleep	0.3
0.840268	Hebbian	sleep	0.3
0.607508	Hebbian	sleep	0.3
0.65228	Hebbian	sleep	0.3
0.644838	Hebbian	sleep	0.3
0.527534	Hebbian	sleep	0.3
0.61653	Hebbian	sleep	0.3
0.604822	Hebbian	sleep	0.3
0.616356	Hebbian	sleep	0.3
0.782467	Hebbian	sleep	0.3
0.791173	Hebbian	sleep	0.3
0.718505	Hebbian	sleep	0.3
0.595386	Hebbian	sleep	0.3
0.436948	Hebbian	sleep	0.3
0.785946	Hebbian	sleep	0.3
0.809782	Hebbian	sleep	0.3
0.783896	Hebbian	sleep	0.3
0.629863	Hebbian	sleep	0.3
0.651133	Hebbian	sleep	0.3
0.566554	Hebbian	sleep	0.3
0.520148	Hebbian	sleep	0.3
0.489768	Hebbian	sleep	0.3
0.577005	Hebbian	sleep	0.3
0.378687	Hebbian	sleep	0.3
0.704805	Hebbian	sleep	0.3
0.775538	Hebbian	sleep	0.3
0.821431	Hebbian	sleep	0.3
0.729599	Hebbian	sleep	0.3
0.16588	Hebbian	sleep	0.3
0.840562	Hebbian	sleep	0.3
0.589501	Hebbian	sleep	0.3
0.673357	Hebbian	sleep	0.3
0.749434	Hebbian	sleep	0.3
0.573712	Hebbian	sleep	0.3
0.586176	Hebbian	sleep	0.3
0.614074	Hebbian	sleep	0.3
0.824954	Hebbian	sleep	0.3
0.621548	Hebbian	sleep	0.3
0.624205	Hebbian	sleep	0.3
0.617481	Hebbian	sleep	0.3
0.62426	Hebbian	sleep	0.3
0.744442	Hebbian	sleep	0.3
0.63389	Hebbian	sleep	0.3
0.622451	Hebbian	sleep	0.3
0.565292	Hebbian	sleep	0.3
0.585987	Hebbian	sleep	0.3
0.600627	Hebbian	sleep	0.3
0.700389	Hebbian	sleep	0.3
0.805198	Hebbian	sleep	0.3
0.723423	Hebbian	sleep	0.3
0.600074	Hebbian	sleep	0.3
0.712965	Hebbian	sleep	0.3
0.43107	Hebbian	sleep	0.3
0.78773	Hebbian	sleep	0.3
0.572181	Hebbian	sleep	0.3
0.747776	Hebbian	sleep	0.3
0.890467	Hebbian	sleep	0.3
0.579925	Hebbian	sleep	0.3
0.473731	Hebbian	sleep	0.3
0.587916	Hebbian	sleep	0.3
0.716307	Hebbian	sleep	0.3
0.891259	Hebbian	sleep	0.3
0.570182	Hebbian	sleep	0.3
0.651834	Hebbian	sleep	0.3
0.719939	Hebbian	sleep	0.3
0.577302	Hebbian	sleep	0.3
0.685378	Hebbian	sleep	0.3
0.73324	Hebbian	sleep	0.3
0.573076	Hebbian	sleep	0.3
0.741788	Hebbian	sleep	0.3
0.461477	Hebbian	sleep	0.3
0.505233	Hebbian	sleep	0.3
0.693044	Hebbian	sleep	0.3
0.717954	Hebbian	sleep	0.3
0.597054	Hebbian	sleep	0.3
0.76093	Hebbian	sleep	0.3
0.515112	Hebbian	sleep	0.3
0.676255	Hebbian	sleep	0.3
0.754669	Hebbian	sleep	0.3
0.336003	Hebbian	sleep	0.3
0.31925	Hebbian	sleep	0.3
0.624712	Hebbian	sleep	0.3
0.63937	Hebbian	sleep	0.3
0.604688	Hebbian	sleep	0.3
0.635194	Hebbian	sleep	0.3
0.596236	Hebbian	sleep	0.3
0.689533	Hebbian	sleep	0.3
0.703679	Hebbian	sleep	0.3
0.844537	Hebbian	sleep	0.3
0.535989	Hebbian	sleep	0.3
0.806215	Hebbian	sleep	0.3
0.749934	Hebbian	sleep	0.3
0.676855	Hebbian	sleep	0.3
0.395643	Hebbian	sleep	0.3
0.80747	Hebbian	sleep	0.3
0.778274	Hebbian	sleep	0.3
0.682647	Hebbian	sleep	0.3
0.577965	Hebbian	sleep	0.3
0.71782	Hebbian	sleep	0.3
0.54739	Hebbian	sleep	0.3
0.829746	Hebbian	sleep	0.3
0.772236	Hebbian	sleep	0.3
0.62633	Hebbian	sleep	0.3
0.77328	Hebbian	sleep	0.3
0.665941	Hebbian	sleep	0.3
0.690992	Hebbian	sleep	0.3
0.472212	Hebbian	sleep	0.3
0.503603	Hebbian	sleep	0.3
0.771429	Hebbian	sleep	0.3
0.795354	Hebbian	sleep	0.3
0.602215	Hebbian	sleep	0.3
0.562141	Hebbian	sleep	0.3
0.768385	Hebbian	sleep	0.3
0.808433	Hebbian	sleep	0.3
0.813615	Hebbian	sleep	0.3
0.579427	Hebbian	sleep	0.3
0.6165	Hebbian	sleep	0.3
0.699703	Hebbian	sleep	0.3
0.728446	Hebbian	sleep	0.3
0.695768	Hebbian	sleep	0.3
0.555906	Hebbian	sleep	0.3
0.608455	Hebbian	sleep	0.3
0.834819	Hebbian	sleep	0.3
0.656469	Hebbian	sleep	0.3
0.665024	Hebbian	sleep	0.3
0.585413	Hebbian	sleep	0.3
0.582151	Hebbian	sleep	0.3
0.750566	Hebbian	sleep	0.3
0.643479	Hebbian	sleep	0.3
0.786383	Hebbian	sleep	0.3
0.496017	Hebbian	sleep	0.3
0.689654	Hebbian	sleep	0.3
0.634603	Hebbian	sleep	0.3
0.811566	Hebbian	sleep	0.3
0.673516	Hebbian	sleep	0.3
0.684174	Hebbian	sleep	0.3
0.673095	Hebbian	sleep	0.3
0.579192	Hebbian	sleep	0.3
0.546584	Hebbian	sleep	0.3
0.618386	Hebbian	sleep	0.3
0.648571	Hebbian	sleep	0.3
0.780588	Hebbian	sleep	0.3
0.615981	Hebbian	sleep	0.3
0.67339	Hebbian	sleep	0.3
0.775387	Hebbian	sleep	0.3
0.710768	Hebbian	sleep	0.3
0.490777	Hebbian	sleep	0.3
0.781795	Hebbian	sleep	0.3
0.7975	Hebbian	sleep	0.3
0.493423	Hebbian	sleep	0.3
0.807375	Hebbian	sleep	0.3
0.602296	Hebbian	sleep	0.3
0.74078	Hebbian	sleep	0.3
0.665316	Hebbian	sleep	0.3
0.66882	Hebbian	sleep	0.3
0.802202	Hebbian	sleep	0.3
0.627955	Hebbian	sleep	0.3
0.550527	Hebbian	sleep	0.3
0.590447	Hebbian	sleep	0.3
0.646963	Hebbian	sleep	0.3
0.796758	Hebbian	sleep	0.3
0.704003	Hebbian	sleep	0.3
0.705913	Hebbian	sleep	0.3
0.73064	Hebbian	sleep	0.3
0.639474	Hebbian	sleep	0.3
0.302608	Hebbian	sleep	0.3
0.856525	Hebbian	sleep	0.3
0.593894	Hebbian	sleep	0.3
0.8416	Hebbian	sleep	0.3
0.553796	Hebbian	sleep	0.3
0.633558	Hebbian	sleep	0.3
0.696717	Hebbian	sleep	0.3
0.643584	Hebbian	sleep	0.3
0.835497	Hebbian	sleep	0.3
0.678337	Hebbian	sleep	0.3
0.548634	Hebbian	sleep	0.3
0.733691	Hebbian	sleep	0.3
0.685375	Hebbian	sleep	0.3
0.846317	Hebbian	sleep	0.3
0.834923	Hebbian	sleep	0.3
0.621855	Hebbian	sleep	0.3
0.686492	Hebbian	sleep	0.3
0.756437	Hebbian	sleep	0.3
0.719548	Hebbian	sleep	0.3
0.719383	Hebbian	sleep	0.3
0.690338	Hebbian	sleep	0.3
0.572167	Hebbian	sleep	0.3
0.716991	Hebbian	sleep	0.3
0.825602	Hebbian	sleep	0.3
0.644471	Hebbian	sleep	0.3
0.634355	Hebbian	sleep	0.3
0.548108	Hebbian	sleep	0.3
0.762662	Hebbian	sleep	0.3
0.574645	Hebbian	sleep	0.3
0.713629	Hebbian	sleep	0.3
0.488339	Hebbian	sleep	0.3
0.616557	Hebbian	sleep	0.3
0.801601	Hebbian	sleep	0.3
0.615556	Hebbian	sleep	0.3
0.543741	Hebbian	sleep	0.3
0.528682	Hebbian	sleep	0.3
0.774452	Hebbian	sleep	0.3
0.669239	Hebbian	sleep	0.3
0.659823	Hebbian	sleep	0.3
0.665863	Hebbian	sleep	0.3
0.689	Hebbian	sleep	0.3
0.705468	Hebbian	sleep	0.3
0.799572	Hebbian	sleep	0.3
0.681064	Hebbian	sleep	0.3
0.687443	Hebbian	sleep	0.3
0.877247	Hebbian	sleep	0.3
0.80395	Hebbian	sleep	0.3
0.406147	Hebbian	sleep	0.3
0.630507	Hebbian	sleep	0.3
0.482865	Hebbian	sleep	0.3
0.561105	Hebbian	sleep	0.3
0.61624	Hebbian	sleep	0.3
0.518185	Hebbian	sleep	0.3
0.555041	Hebbian	sleep	0.3
0.733939	Hebbian	sleep	0.3
0.814751	Hebbian	sleep	0.3
0.632305	Hebbian	sleep	0.3
0.761432	Hebbian	sleep	0.3
0.629608	Hebbian	sleep	0.3
0.682176	Hebbian	sleep	0.3
0.553414	Hebbian	sleep	0.3
0.719269	Hebbian	sleep	0.3
0.404116	Hebbian	sleep	0.3
0.589046	Hebbian	sleep	0.3
0.74356	Hebbian	sleep	0.3
0.623753	Hebbian	sleep	0.3
0.671265	Hebbian	sleep	0.3
0.886245	Hebbian	sleep	0.3
0.756174	Hebbian	sleep	0.3
0.605639	Hebbian	sleep	0.3
0.649127	Hebbian	sleep	0.3
0.686996	Hebbian	sleep	0.3
0.774859	Hebbian	sleep	0.3
0.523611	Hebbian	sleep	0.3
0.64992	Hebbian	sleep	0.3
0.646139	Hebbian	sleep	0.3
0.555018	Hebbian	sleep	0.3
0.597162	Hebbian	sleep	0.3
0.774041	Hebbian	sleep	0.3
0.637039	Hebbian	sleep	0.3
0.464735	Hebbian	sleep	0.3
0.647846	Hebbian	sleep	0.3
0.814838	Hebbian	sleep	0.3
0.875301	Hebbian	sleep	0.3
0.766617	Hebbian	sleep	0.3
0.798683	Hebbian	sleep	0.3
0.700687	Hebbian	sleep	0.3
0.638724	Hebbian	sleep	0.3
0.770131	Hebbian	sleep	0.3
0.612618	Hebbian	sleep	0.3
0.668099	Hebbian	sleep	0.3
0.662126	Hebbian	sleep	0.3
0.571891	Hebbian	sleep	0.3
0.765693	Hebbian	sleep	0.3
0.770709	Hebbian	sleep	0.3
0.715252	Hebbian	sleep	0.3
0.593828	Hebbian	sleep	0.3
0.60761	Hebbian	sleep	0.3
0.602732	Hebbian	sleep	0.3
0.648442	Hebbian	sleep	0.3
0.595951	Hebbian	sleep	0.3
0.790374	Hebbian	sleep	0.3
0.475677	Hebbian	sleep	0.3
0.718659	Hebbian	sleep	0.3
0.640589	Hebbian	sleep	0.3
0.647236	Hebbian	sleep	0.3
0.664465	Hebbian	sleep	0.3
0.690333	Hebbian	sleep	0.3
0.647495	Hebbian	sleep	0.3
0.506435	Hebbian	sleep	0.3
0.587602	Hebbian	sleep	0.3
0.694603	Hebbian	sleep	0.3
0.608884	Hebbian	sleep	0.3
0.656551	Hebbian	sleep	0.3
0.634767	Hebbian	sleep	0.3
0.799695	Hebbian	sleep	0.3
0.666581	Hebbian	sleep	0.3
0.797312	Hebbian	sleep	0.3
0.666707	Hebbian	sleep	0.3
0.695538	Hebbian	sleep	0.3
0.643646	Hebbian	sleep	0.3
0.832704	Hebbian	sleep	0.3
0.697478	Hebbian	sleep	0.3
0.710503	Hebbian	sleep	0.3
0.630766	Hebbian	sleep	0.3
0.782767	Hebbian	sleep	0.3
0.722053	Hebbian	sleep	0.3
0.687668	Hebbian	sleep	0.3
0.818053	Hebbian	sleep	0.3
0.511679	Hebbian	sleep	0.3
0.547548	Hebbian	sleep	0.3
0.676337	Hebbian	sleep	0.3
0.499077	Hebbian	sleep	0.3
0.734021	Hebbian	sleep	0.3
0.610835	Hebbian	sleep	0.3
0.625075	Hebbian	sleep	0.3
0.548263	Hebbian	sleep	0.3
0.892578	Hebbian	sleep	0.3
0.736871	Hebbian	sleep	0.3
0.72442	Hebbian	sleep	0.3
0.7437	Hebbian	sleep	0.3
0.539254	Hebbian	sleep	0.3
0.579165	Hebbian	sleep	0.3
0.691393	Hebbian	sleep	0.3
0.629007	Hebbian	sleep	0.3
0.811051	Hebbian	sleep	0.3
0.854151	Hebbian	sleep	0.3
0.701526	Hebbian	sleep	0.3
0.777346	Hebbian	sleep	0.3
0.559388	Hebbian	sleep	0.3
0.63109	Hebbian	sleep	0.3
0.641699	Hebbian	sleep	0.3
0.570293	Hebbian	sleep	0.3
0.707363	Hebbian	sleep	0.3
0.625908	Hebbian	sleep	0.3
0.680938	Hebbian	sleep	0.3
0.505688	Hebbian	sleep	0.3
0.588893	Hebbian	sleep	0.3
0.630686	Hebbian	sleep	0.3
0.637249	Hebbian	sleep	0.3
0.78189	Hebbian	sleep	0.3
0.609616	Hebbian	sleep	0.3
0.699661	Hebbian	sleep	0.3
0.606654	Hebbian	sleep	0.3
0.515948	Hebbian	sleep	0.3
0.800198	Hebbian	sleep	0.3
0.729581	Hebbian	sleep	0.3
0.577618	Hebbian	sleep	0.3
0.835612	Hebbian	sleep	0.3
0.599721	Hebbian	sleep	0.3
0.745366	Hebbian	sleep	0.3
0.614681	Hebbian	sleep	0.3
0.562141	Hebbian	sleep	0.3
0.69055	Hebbian	sleep	0.3
0.73814	Hebbian	sleep	0.3
0.718033	Hebbian	sleep	0.3
0.727898	Hebbian	sleep	0.3
0.624285	Hebbian	sleep	0.3
0.562976	Hebbian	sleep	0.3
0.683807	Hebbian	sleep	0.3
0.897445	Hebbian	sleep	0.3
0.644886	Hebbian	sleep	0.3
0.585333	Hebbian	sleep	0.3
0.67097	Hebbian	sleep	0.3
0.665147	Hebbian	sleep	0.3
0.776033	Hebbian	sleep	0.3
0.768568	Hebbian	sleep	0.3
0.502143	Hebbian	sleep	0.3
0.634711	Hebbian	sleep	0.3
0.772113	Hebbian	sleep	0.3
0.656334	Hebbian	sleep	0.3
0.571074	Hebbian	sleep	0.3
0.704108	Hebbian	sleep	0.3
0.873276	Hebbian	sleep	0.3
0.85052	Hebbian	sleep	0.3
0.590323	Hebbian	sleep	0.3
0.600551	Hebbian	sleep	0.3
0.787391	Hebbian	sleep	0.3
0.811614	Hebbian	sleep	0.3
0.637882	Hebbian	sleep	0.3
0.677791	Hebbian	sleep	0.3
0.596646	Hebbian	sleep	0.3
0.745033	Hebbian	sleep	0.3
0.626262	Hebbian	sleep	0.3
0.843539	Hebbian	sleep	0.3
0.623202	Hebbian	sleep	0.3
0.690698	Hebbian	sleep	0.3
0.660983	Hebbian	sleep	0.3
0.754756	Hebbian	sleep	0.3
0.508182	Hebbian	sleep	0.3
0.768548	Hebbian	sleep	0.3
0.731421	Hebbian	sleep	0.3
0.640382	Hebbian	sleep	0.3
0.622272	Hebbian	sleep	0.3
0.568063	Hebbian	sleep	0.3
0.737205	Hebbian	sleep	0.3
0.538788	Hebbian	sleep	0.3
0.662492	Hebbian	sleep	0.3
0.776531	Hebbian	sleep	0.3
0.521953	Hebbian	sleep	0.3
0.777533	Hebbian	sleep	0.3
0.587478	Hebbian	sleep	0.3
0.664217	Hebbian	sleep	0.3
0.67692	Hebbian	sleep	0.3
0.749821	Hebbian	sleep	0.3
0.62811	Hebbian	sleep	0.3
0.525894	Hebbian	sleep	0.3
0.657083	Hebbian	sleep	0.3
0.593864	Hebbian	sleep	0.3
0.795382	Hebbian	sleep	0.3
0.735184	Hebbian	sleep	0.3
0.662644	Hebbian	sleep	0.3
0.705631	Hebbian	sleep	0.3
0.711118	Hebbian	sleep	0.3
0.765371	Hebbian	sleep	0.3
0.668804	Hebbian	sleep	0.3
0.574782	Hebbian	sleep	0.3
0.668017	Hebbian	sleep	0.3
0.631947	Hebbian	sleep	0.3
0.787182	Hebbian	sleep	0.3
0.506497	Hebbian	sleep	0.3
0.773802	Hebbian	sleep	0.3
0.791314	Hebbian	sleep	0.3
0.698851	Hebbian	sleep	0.3
0.641751	Hebbian	sleep	0.3
0.67333	Hebbian	sleep	0.3
0.736571	Hebbian	sleep	0.3
0.729972	Hebbian	sleep	0.3
0.632023	Hebbian	sleep	0.3
0.581377	Hebbian	sleep	0.3
0.638817	Hebbian	sleep	0.3
0.738874	Hebbian	sleep	0.3
0.73705	Hebbian	sleep	0.3
0.771066	Hebbian	sleep	0.3
0.633808	Hebbian	sleep	0.3
0.62021	Hebbian	sleep	0.3
0.804571	Hebbian	sleep	0.3
0.753618	Hebbian	sleep	0.3
0.779406	Hebbian	sleep	0.3
0.683667	Hebbian	sleep	0.3
0.559589	Hebbian	sleep	0.3
0.641125	Hebbian	sleep	0.3
0.684402	Hebbian	sleep	0.3
0.710706	Hebbian	sleep	0.3
0.839682	Hebbian	sleep	0.3
0.805954	Hebbian	sleep	0.3
0.657373	Hebbian	sleep	0.3
0.616354	Hebbian	sleep	0.3
0.740918	Hebbian	sleep	0.3
0.803168	Hebbian	sleep	0.3
0.710238	Hebbian	sleep	0.3
0.372143	Hebbian	sleep	0.3
0.502195	Hebbian	sleep	0.3
0.728489	Hebbian	sleep	0.3
0.592431	Hebbian	sleep	0.3
0.722534	Hebbian	sleep	0.3
0.579628	Hebbian	sleep	0.3
0.622316	Hebbian	sleep	0.3
0.784331	Hebbian	sleep	0.3
0.60096	Hebbian	sleep	0.3
0.758241	Hebbian	sleep	0.3
0.739382	Hebbian	sleep	0.3
0.666738	Hebbian	sleep	0.3
0.70735	Hebbian	sleep	0.3
0.629614	Hebbian	sleep	0.3
0.748861	Hebbian	sleep	0.3
0.568323	Hebbian	sleep	0.3
0.823494	Hebbian	sleep	0.3
0.714847	Hebbian	sleep	0.3
0.63928	Hebbian	sleep	0.3
0.697158	Hebbian	sleep	0.3
0.571388	Hebbian	sleep	0.3
0.783236	Hebbian	sleep	0.3
0.822148	Hebbian	sleep	0.3
0.696816	Hebbian	sleep	0.3
0.726592	Hebbian	sleep	0.3
0.606711	Hebbian	sleep	0.3
0.643871	Hebbian	sleep	0.3
0.626646	Hebbian	sleep	0.3
0.616786	Hebbian	sleep	0.3
0.611841	Hebbian	sleep	0.3
0.555393	Hebbian	sleep	0.3
0.659222	Hebbian	sleep	0.3
0.700823	Hebbian	sleep	0.3
0.5744	Hebbian	sleep	0.3
0.658625	Hebbian	sleep	0.3
0.595362	Hebbian	sleep	0.3
0.711798	Hebbian	sleep	0.3
0.845806	Hebbian	sleep	0.3
0.635376	Hebbian	sleep	0.3
0.591842	Hebbian	sleep	0.3
0.851211	Hebbian	sleep	0.3
0.72952	Hebbian	sleep	0.3
0.726705	Hebbian	sleep	0.3
0.783457	Hebbian	sleep	0.3
0.533386	Hebbian	sleep	0.3
0.54358	Hebbian	sleep	0.3
0.651458	Hebbian	sleep	0.3
0.703003	Hebbian	sleep	0.3
0.836888	Hebbian	sleep	0.3
0.616711	Hebbian	sleep	0.3
0.673438	Hebbian	sleep	0.3
0.647342	Hebbian	sleep	0.3
0.62673	Hebbian	sleep	0.3
0.691778	Hebbian	sleep	0.3
0.550263	Hebbian	sleep	0.3
0.74689	Hebbian	sleep	0.3
0.595131	Hebbian	sleep	0.3
0.675407	Hebbian	sleep	0.3
0.89105	Hebbian	sleep	0.3
0.663873	Hebbian	sleep	0.3
0.700062	Hebbian	sleep	0.3
0.742399	Hebbian	sleep	0.3
0.666626	Hebbian	sleep	0.3
0.795791	Hebbian	sleep	0.3
0.752964	Hebbian	sleep	0.3
0.714871	Hebbian	sleep	0.3
0.583326	Hebbian	sleep	0.3
0.730531	Hebbian	sleep	0.3
0.721803	Hebbian	sleep	0.3
0.704908	Hebbian	sleep	0.3
0.843512	Hebbian	sleep	0.3
0.713451	Hebbian	sleep	0.3
0.730025	Hebbian	sleep	0.3
0.585644	Hebbian	sleep	0.3
0.716808	Hebbian	sleep	0.3
0.569568	Hebbian	sleep	0.3
0.724858	Hebbian	sleep	0.3
0.587386	Hebbian	sleep	0.3
0.664747	Hebbian	sleep	0.3
0.619485	Hebbian	sleep	0.3
0.683231	Hebbian	sleep	0.3
0.76291	Hebbian	sleep	0.3
0.688523	Hebbian	sleep	0.3
0.548652	Hebbian	sleep	0.3
0.531228	Hebbian	sleep	0.3
0.662822	Hebbian	sleep	0.3
0.761756	Hebbian	sleep	0.3
0.834507	Hebbian	sleep	0.3
0.754479	Hebbian	sleep	0.3
0.573234	Hebbian	sleep	0.3
0.642541	Hebbian	sleep	0.3
0.621003	Hebbian	sleep	0.3
0.759342	Hebbian	sleep	0.3
0.640714	Hebbian	sleep	0.3
0.678291	Hebbian	sleep	0.3
0.716912	Hebbian	sleep	0.3
0.618856	Hebbian	sleep	0.3
0.553398	Hebbian	sleep	0.3
0.622301	Hebbian	sleep	0.3
0.560381	Hebbian	sleep	0.3
0.686088	Hebbian	sleep	0.3
0.714909	Hebbian	sleep	0.3
0.762995	Hebbian	sleep	0.3
0.679812	Hebbian	sleep	0.3
0.336954	Hebbian	sleep	0.3
0.615704	Hebbian	sleep	0.3
0.689272	Hebbian	sleep	0.3
0.629151	Hebbian	sleep	0.3
0.55205	Hebbian	sleep	0.3
0.714658	Hebbian	sleep	0.3
0.552858	Hebbian	sleep	0.3
0.548607	Hebbian	sleep	0.3
0.697558	Hebbian	sleep	0.3
0.696285	Hebbian	sleep	0.3
0.734649	Hebbian	sleep	0.3
0.859186	Hebbian	sleep	0.3
0.749022	Hebbian	sleep	0.3
0.638953	Hebbian	sleep	0.3
0.57341	Hebbian	sleep	0.3
0.691048	Hebbian	sleep	0.3
0.783957	Hebbian	sleep	0.3
0.650298	Hebbian	sleep	0.3
0.833857	Hebbian	sleep	0.3
0.762968	Hebbian	sleep	0.3
0.826884	Hebbian	sleep	0.3
0.62677	Hebbian	sleep	0.3
0.624936	Hebbian	sleep	0.3
0.73994	Hebbian	sleep	0.3
0.777376	Hebbian	sleep	0.3
0.753496	Hebbian	sleep	0.3
0.760473	Hebbian	sleep	0.3
0.794452	Hebbian	sleep	0.3
0.60006	Hebbian	sleep	0.3
0.576665	Hebbian	sleep	0.3
0.726237	Hebbian	sleep	0.3
0.839593	Hebbian	sleep	0.3
0.628326	Hebbian	sleep	0.3
0.77928	Hebbian	sleep	0.3
0.778167	Hebbian	sleep	0.3
0.690709	Hebbian	sleep	0.3
0.504523	Hebbian	sleep	0.3
0.51306	Hebbian	sleep	0.3
0.751484	Hebbian	sleep	0.3
0.407269	Hebbian	sleep	0.3
0.611937	Hebbian	sleep	0.3
0.735597	Hebbian	sleep	0.3
0.749921	Hebbian	sleep	0.3
0.815722	Hebbian	sleep	0.3
0.692787	Hebbian	sleep	0.3
0.842456	Hebbian	sleep	0.3
0.687342	Hebbian	sleep	0.3
0.474187	Hebbian	sleep	0.3
0.625105	Hebbian	sleep	0.3
0.803157	Hebbian	sleep	0.3
0.716784	Hebbian	sleep	0.3
0.669658	Hebbian	sleep	0.3
0.723131	Hebbian	sleep	0.3
0.699638	Hebbian	sleep	0.3
0.544997	Hebbian	sleep	0.3
0.715737	Hebbian	sleep	0.3
0.701026	Hebbian	sleep	0.3
0.577741	Hebbian	sleep	0.3
0.655094	Hebbian	sleep	0.3
0.58226	Hebbian	sleep	0.3
0.846335	Hebbian	sleep	0.3
0.658293	Hebbian	sleep	0.3
0.855678	Hebbian	sleep	0.3
0.641319	Hebbian	sleep	0.3
0.583155	Hebbian	sleep	0.3
0.742567	Hebbian	sleep	0.3
0.62984	Hebbian	sleep	0.3
0.511762	Hebbian	sleep	0.3
0.590088	Hebbian	sleep	0.3
0.748993	Hebbian	sleep	0.3
0.71418	Hebbian	sleep	0.3
0.589037	Hebbian	sleep	0.3
0.647728	Hebbian	sleep	0.3
0.848097	Hebbian	sleep	0.3
0.654187	Hebbian	sleep	0.3
0.715508	Hebbian	sleep	0.3
0.779789	Hebbian	sleep	0.3
0.812487	Hebbian	sleep	0.3
0.728905	Hebbian	sleep	0.3
0.551324	Hebbian	sleep	0.3
0.74111	Hebbian	sleep	0.3
0.750647	Hebbian	sleep	0.3
0.723245	Hebbian	sleep	0.3
0.601864	Hebbian	sleep	0.3
0.776891	Hebbian	sleep	0.3
0.600266	Hebbian	sleep	0.3
0.745802	Hebbian	sleep	0.3
0.794302	Hebbian	sleep	0.3
0.313613	Hebbian	sleep	0.3
0.410229	Hebbian	sleep	0.3
0.693811	Hebbian	sleep	0.3
0.743706	Hebbian	sleep	0.3
0.866542	Hebbian	sleep	0.3
0.709291	Hebbian	sleep	0.3
0.590689	Hebbian	sleep	0.3
0.714196	Hebbian	sleep	0.3
0.671118	Hebbian	sleep	0.3
0.767677	Hebbian	sleep	0.3
0.687941	Hebbian	sleep	0.3
0.69577	Hebbian	sleep	0.3
0.545757	Hebbian	sleep	0.3
0.680092	Hebbian	sleep	0.3
0.479995	Hebbian	sleep	0.3
0.758672	Hebbian	sleep	0.3
0.67395	Hebbian	sleep	0.3
0.65106	Hebbian	sleep	0.3
0.691499	Hebbian	sleep	0.3
0.654232	Hebbian	sleep	0.3
0.687681	Hebbian	sleep	0.3
0.663647	Hebbian	sleep	0.3
0.748919	Hebbian	sleep	0.3
0.62941	Hebbian	sleep	0.3
0.556033	Hebbian	sleep	0.3
0.581752	Hebbian	sleep	0.3
0.785013	Hebbian	sleep	0.3
0.628794	Hebbian	sleep	0.3
0.629634	Hebbian	sleep	0.3
0.734103	Hebbian	sleep	0.3
0.471869	Hebbian	sleep	0.3
0.677053	Hebbian	sleep	0.3
0.761342	Hebbian	sleep	0.3
0.667157	Hebbian	sleep	0.3
0.903641	Hebbian	sleep	0.3
0.800507	Hebbian	sleep	0.3
0.7949	Hebbian	sleep	0.3
0.731822	Hebbian	sleep	0.3
0.692465	Hebbian	sleep	0.3
0.649706	Hebbian	sleep	0.3
0.794475	Hebbian	sleep	0.3
0.798087	Hebbian	sleep	0.3
0.675491	Hebbian	sleep	0.3
0.664363	Hebbian	sleep	0.3
0.547693	Hebbian	sleep	0.3
0.640634	Hebbian	sleep	0.3
0.658412	Hebbian	sleep	0.3
0.715738	Hebbian	sleep	0.3
0.593315	Hebbian	sleep	0.3
0.78778	Hebbian	sleep	0.3
0.635198	Hebbian	sleep	0.3
0.793879	Hebbian	sleep	0.3
0.897356	Hebbian	sleep	0.3
0.656897	Hebbian	sleep	0.3
0.791956	Hebbian	sleep	0.3
0.593362	Hebbian	sleep	0.3
0.701062	Hebbian	sleep	0.3
0.891997	Hebbian	sleep	0.3
0.598345	Hebbian	sleep	0.3
0.77997	Hebbian	sleep	0.3
0.563298	Hebbian	sleep	0.3
0.792357	Hebbian	sleep	0.3
0.538222	Hebbian	sleep	0.3
0.778107	Hebbian	sleep	0.3
0.827368	Hebbian	sleep	0.3
0.647247	Hebbian	sleep	0.3
0.690569	Hebbian	sleep	0.3
0.585022	Hebbian	sleep	0.3
0.773008	Hebbian	sleep	0.3
0.54215	Hebbian	sleep	0.3
0.758225	Hebbian	sleep	0.3
0.780489	Hebbian	sleep	0.3
0.738229	Hebbian	sleep	0.3
0.729191	Hebbian	sleep	0.3
0.767036	Hebbian	sleep	0.3
0.868542	Hebbian	sleep	0.3
0.688433	Hebbian	sleep	0.3
0.701524	Hebbian	sleep	0.3
0.692822	Hebbian	sleep	0.3
0.586939	Hebbian	sleep	0.3
0.547377	Hebbian	sleep	0.3
0.662909	Hebbian	sleep	0.3
0.55392	Hebbian	sleep	0.3
0.742479	Hebbian	sleep	0.3
0.556612	Hebbian	sleep	0.3
0.852887	Hebbian	sleep	0.3
0.784081	Hebbian	sleep	0.3
0.64857	Hebbian	sleep	0.3
0.720122	Hebbian	sleep	0.3
0.760867	Hebbian	sleep	0.3
0.641104	Hebbian	sleep	0.3
0.639025	Hebbian	sleep	0.3
0.754159	Hebbian	sleep	0.3
0.663258	Hebbian	sleep	0.3
0.691774	Hebbian	sleep	0.3
0.72742	Hebbian	sleep	0.3
0.863506	Hebbian	sleep	0.3
0.688504	Hebbian	sleep	0.3
0.67963	Hebbian	sleep	0.3
0.817579	Hebbian	sleep	0.3
0.653734	Hebbian	sleep	0.3
0.640872	Hebbian	sleep	0.3
0.641232	Hebbian	sleep	0.3
0.754044	Hebbian	sleep	0.3
0.599988	Hebbian	sleep	0.3
0.75429	Hebbian	sleep	0.3
0.724792	Hebbian	sleep	0.3
0.739787	Hebbian	sleep	0.3
0.647798	Hebbian	sleep	0.3
0.575594	Hebbian	sleep	0.3
0.779818	Hebbian	sleep	0.3
0.689026	Hebbian	sleep	0.3
0.838108	Hebbian	sleep	0.3
0.735009	Hebbian	sleep	0.3
0.602801	Hebbian	sleep	0.3
0.646568	Hebbian	sleep	0.3
0.63309	Hebbian	sleep	0.3
0.794753	Hebbian	sleep	0.3
0.715275	Hebbian	sleep	0.3
0.540135	Hebbian	sleep	0.3
0.654923	Hebbian	sleep	0.3
0.677174	Hebbian	sleep	0.3
0.806563	Hebbian	sleep	0.3
0.575722	Hebbian	sleep	0.3
0.806678	Hebbian	sleep	0.3
0.616553	Hebbian	sleep	0.3
0.684501	Hebbian	sleep	0.3
0.728053	Hebbian	sleep	0.3
0.88645	Hebbian	sleep	0.3
0.730485	Hebbian	sleep	0.3
0.767151	Hebbian	sleep	0.3
0.622078	Hebbian	sleep	0.3
0.735488	Hebbian	sleep	0.3
0.698367	Hebbian	sleep	0.3
0.646972	Hebbian	sleep	0.3
0.710023	Hebbian	sleep	0.3
0.721247	Hebbian	sleep	0.3
0.83431	Hebbian	sleep	0.3
0.583587	Hebbian	sleep	0.3
0.707183	Hebbian	sleep	0.3
0.661981	Hebbian	sleep	0.3
0.509548	Hebbian	sleep	0.3
[truncated: 38,001 more rows]

## Sheet: Table B
mean_effi	lr	state	Hz
0.596293	Hebbian	sleep	0.1
0.581536	Hebbian	sleep	0.1
0.666611	Hebbian	sleep	0.1
0.536919	Hebbian	sleep	0.1
0.67645	Hebbian	sleep	0.1
0.674435	Hebbian	sleep	0.1
0.641992	Hebbian	sleep	0.1
0.729724	Hebbian	sleep	0.1
0.688656	Hebbian	sleep	0.1
0.670579	Hebbian	sleep	0.1
0.682857	Hebbian	sleep	0.1
0.753482	Hebbian	sleep	0.1
0.628685	Hebbian	sleep	0.1
0.680601	Hebbian	sleep	0.1
0.635678	Hebbian	sleep	0.1
0.651663	Hebbian	sleep	0.1
0.756941	Hebbian	sleep	0.1
0.750578	Hebbian	sleep	0.1
0.62017	Hebbian	sleep	0.1
0.621363	Hebbian	sleep	0.1
0.651325	Hebbian	sleep	0.1
0.581242	Hebbian	sleep	0.1
0.697109	Hebbian	sleep	0.1
0.767749	Hebbian	sleep	0.1
0.678363	Hebbian	sleep	0.1
0.593298	Hebbian	sleep	0.1
0.670029	Hebbian	sleep	0.1
0.614099	Hebbian	sleep	0.1
0.707961	Hebbian	sleep	0.1
0.713514	Hebbian	sleep	0.1
0.680759	Hebbian	sleep	0.1
0.632425	Hebbian	sleep	0.1
0.709407	Hebbian	sleep	0.1
0.734407	Hebbian	sleep	0.1
0.598779	Hebbian	sleep	0.1
0.664556	Hebbian	sleep	0.1
0.63792	Hebbian	sleep	0.1
0.68152	Hebbian	sleep	0.1
0.691468	Hebbian	sleep	0.1
0.671054	Hebbian	sleep	0.1
0.606224	Hebbian	sleep	0.1
0.627195	Hebbian	sleep	0.1
0.780486	Hebbian	sleep	0.1
0.644215	Hebbian	sleep	0.1
0.600026	Hebbian	sleep	0.1
0.660093	Hebbian	sleep	0.1
0.696822	Hebbian	sleep	0.1
0.65278	Hebbian	sleep	0.1
0.622099	Hebbian	sleep	0.1
0.509678	Hebbian	sleep	0.1
0.585651	Hebbian	sleep	0.1
0.663994	Hebbian	sleep	0.1
0.638432	Hebbian	sleep	0.1
0.613	Hebbian	sleep	0.1
0.624827	Hebbian	sleep	0.1
0.587296	Hebbian	sleep	0.1
0.609895	Hebbian	sleep	0.1
0.654114	Hebbian	sleep	0.1
0.699055	Hebbian	sleep	0.1
0.574615	Hebbian	sleep	0.1
0.609549	Hebbian	sleep	0.1
0.426264	Hebbian	sleep	0.1
0.685541	Hebbian	sleep	0.1
0.582608	Hebbian	sleep	0.1
0.703465	Hebbian	sleep	0.1
0.671632	Hebbian	sleep	0.1
0.69618	Hebbian	sleep	0.1
0.67374	Hebbian	sleep	0.1
0.6092	Hebbian	sleep	0.1
0.674834	Hebbian	sleep	0.1
0.63889	Hebbian	sleep	0.1
0.675405	Hebbian	sleep	0.1
0.669537	Hebbian	sleep	0.1
0.738203	Hebbian	sleep	0.1
0.63272	Hebbian	sleep	0.1
0.697585	Hebbian	sleep	0.1
0.775761	Hebbian	sleep	0.1
0.622445	Hebbian	sleep	0.1
0.644781	Hebbian	sleep	0.1
0.726506	Hebbian	sleep	0.1
0.694812	Hebbian	sleep	0.1
0.704041	Hebbian	sleep	0.1
0.693191	Hebbian	sleep	0.1
0.782805	Hebbian	sleep	0.1
0.567888	Hebbian	sleep	0.1
0.655303	Hebbian	sleep	0.1
0.647328	Hebbian	sleep	0.1
0.654197	Hebbian	sleep	0.1
0.630095	Hebbian	sleep	0.1
0.599283	Hebbian	sleep	0.1
0.714026	Hebbian	sleep	0.1
0.570025	Hebbian	sleep	0.1
0.595713	Hebbian	sleep	0.1
0.720284	Hebbian	sleep	0.1
0.620072	Hebbian	sleep	0.1
0.608247	Hebbian	sleep	0.1
0.668892	Hebbian	sleep	0.1
0.62048	Hebbian	sleep	0.1
0.605251	Hebbian	sleep	0.1
0.683405	Hebbian	sleep	0.1
0.710789	Hebbian	sleep	0.1
0.687552	Hebbian	sleep	0.1
0.70477	Hebbian	sleep	0.1
0.639601	Hebbian	sleep	0.1
0.567629	Hebbian	sleep	0.1
0.550385	Hebbian	sleep	0.1
0.656093	Hebbian	sleep	0.1
0.694283	Hebbian	sleep	0.1
0.709752	Hebbian	sleep	0.1
0.612701	Hebbian	sleep	0.1
0.688939	Hebbian	sleep	0.1
0.581221	Hebbian	sleep	0.1
0.753106	Hebbian	sleep	0.1
0.61571	Hebbian	sleep	0.1
0.726831	Hebbian	sleep	0.1
0.596394	Hebbian	sleep	0.1
0.625901	Hebbian	sleep	0.1
0.652651	Hebbian	sleep	0.1
0.613086	Hebbian	sleep	0.1
0.644705	Hebbian	sleep	0.1
0.560254	Hebbian	sleep	0.1
0.75553	Hebbian	sleep	0.1
0.632185	Hebbian	sleep	0.1
0.645018	Hebbian	sleep	0.1
0.59514	Hebbian	sleep	0.1
0.670686	Hebbian	sleep	0.1
0.6293	Hebbian	sleep	0.1
0.641869	Hebbian	sleep	0.1
0.64588	Hebbian	sleep	0.1
0.595008	Hebbian	sleep	0.1
0.530587	Hebbian	sleep	0.1
0.733766	Hebbian	sleep	0.1
0.659522	Hebbian	sleep	0.1
0.683035	Hebbian	sleep	0.1
0.659425	Hebbian	sleep	0.1
0.64527	Hebbian	sleep	0.1
0.632024	Hebbian	sleep	0.1
0.662151	Hebbian	sleep	0.1
0.693606	Hebbian	sleep	0.1
0.654135	Hebbian	sleep	0.1
0.578905	Hebbian	sleep	0.1
0.631461	Hebbian	sleep	0.1
0.674015	Hebbian	sleep	0.1
0.685469	Hebbian	sleep	0.1
0.585513	Hebbian	sleep	0.1
0.61554	Hebbian	sleep	0.1
0.600524	Hebbian	sleep	0.1
0.616314	Hebbian	sleep	0.1
0.656813	Hebbian	sleep	0.1
0.706539	Hebbian	sleep	0.1
0.673427	Hebbian	sleep	0.1
0.657155	Hebbian	sleep	0.1
0.645093	Hebbian	sleep	0.1
0.555754	Hebbian	sleep	0.1
0.629377	Hebbian	sleep	0.1
0.667874	Hebbian	sleep	0.1
0.639445	Hebbian	sleep	0.1
0.777142	Hebbian	sleep	0.1
0.591564	Hebbian	sleep	0.1
0.743591	Hebbian	sleep	0.1
0.621724	Hebbian	sleep	0.1
0.563082	Hebbian	sleep	0.1
0.621314	Hebbian	sleep	0.1
0.652359	Hebbian	sleep	0.1
0.648657	Hebbian	sleep	0.1
0.609684	Hebbian	sleep	0.1
0.651595	Hebbian	sleep	0.1
0.56642	Hebbian	sleep	0.1
0.714515	Hebbian	sleep	0.1
0.637579	Hebbian	sleep	0.1
0.671204	Hebbian	sleep	0.1
0.596727	Hebbian	sleep	0.1
0.754389	Hebbian	sleep	0.1
0.622926	Hebbian	sleep	0.1
0.651957	Hebbian	sleep	0.1
0.619808	Hebbian	sleep	0.1
0.652855	Hebbian	sleep	0.1
0.727191	Hebbian	sleep	0.1
0.647069	Hebbian	sleep	0.1
0.617577	Hebbian	sleep	0.1
0.661921	Hebbian	sleep	0.1
0.572981	Hebbian	sleep	0.1
0.53168	Hebbian	sleep	0.1
0.638153	Hebbian	sleep	0.1
0.636299	Hebbian	sleep	0.1
0.717183	Hebbian	sleep	0.1
0.645202	Hebbian	sleep	0.1
0.691983	Hebbian	sleep	0.1
0.701769	Hebbian	sleep	0.1
0.734414	Hebbian	sleep	0.1
0.651277	Hebbian	sleep	0.1
0.552216	Hebbian	sleep	0.1
0.668064	Hebbian	sleep	0.1
0.706804	Hebbian	sleep	0.1
0.594336	Hebbian	sleep	0.1
0.588103	Hebbian	sleep	0.1
0.633245	Hebbian	sleep	0.1
0.706672	Hebbian	sleep	0.1
0.659219	Hebbian	sleep	0.1
0.623914	Hebbian	sleep	0.1
0.545656	Hebbian	sleep	0.1
0.622754	Hebbian	sleep	0.1
0.61717	Hebbian	sleep	0.1
0.623549	Hebbian	sleep	0.1
0.585669	Hebbian	sleep	0.1
0.635988	Hebbian	sleep	0.1
0.725155	Hebbian	sleep	0.1
0.785297	Hebbian	sleep	0.1
0.628885	Hebbian	sleep	0.1
0.648944	Hebbian	sleep	0.1
0.676107	Hebbian	sleep	0.1
0.633531	Hebbian	sleep	0.1
0.783257	Hebbian	sleep	0.1
0.707312	Hebbian	sleep	0.1
0.566863	Hebbian	sleep	0.1
0.761256	Hebbian	sleep	0.1
0.519251	Hebbian	sleep	0.1
0.619241	Hebbian	sleep	0.1
0.650121	Hebbian	sleep	0.1
0.728236	Hebbian	sleep	0.1
0.548761	Hebbian	sleep	0.1
0.720609	Hebbian	sleep	0.1
0.640707	Hebbian	sleep	0.1
0.65852	Hebbian	sleep	0.1
0.694904	Hebbian	sleep	0.1
0.73686	Hebbian	sleep	0.1
0.597997	Hebbian	sleep	0.1
0.722791	Hebbian	sleep	0.1
0.448936	Hebbian	sleep	0.1
0.601182	Hebbian	sleep	0.1
0.612079	Hebbian	sleep	0.1
0.621108	Hebbian	sleep	0.1
0.790278	Hebbian	sleep	0.1
0.629376	Hebbian	sleep	0.1
0.638642	Hebbian	sleep	0.1
0.71836	Hebbian	sleep	0.1
0.521028	Hebbian	sleep	0.1
0.625762	Hebbian	sleep	0.1
0.558136	Hebbian	sleep	0.1
0.639198	Hebbian	sleep	0.1
0.658982	Hebbian	sleep	0.1
0.697694	Hebbian	sleep	0.1
0.616637	Hebbian	sleep	0.1
0.606074	Hebbian	sleep	0.1
0.524394	Hebbian	sleep	0.1
0.803453	Hebbian	sleep	0.1
0.627699	Hebbian	sleep	0.1
0.643153	Hebbian	sleep	0.1
0.647595	Hebbian	sleep	0.1
0.615838	Hebbian	sleep	0.1
0.538533	Hebbian	sleep	0.1
0.541982	Hebbian	sleep	0.1
0.52146	Hebbian	sleep	0.1
0.61732	Hebbian	sleep	0.1
0.538885	Hebbian	sleep	0.1
0.646577	Hebbian	sleep	0.1
0.675007	Hebbian	sleep	0.1
0.610154	Hebbian	sleep	0.1
0.692039	Hebbian	sleep	0.1
0.307234	Hebbian	sleep	0.1
0.691025	Hebbian	sleep	0.1
0.570479	Hebbian	sleep	0.1
0.64918	Hebbian	sleep	0.1
0.67565	Hebbian	sleep	0.1
0.665602	Hebbian	sleep	0.1
0.671264	Hebbian	sleep	0.1
0.607831	Hebbian	sleep	0.1
0.692616	Hebbian	sleep	0.1
0.610842	Hebbian	sleep	0.1
0.600568	Hebbian	sleep	0.1
0.597509	Hebbian	sleep	0.1
0.648593	Hebbian	sleep	0.1
0.662798	Hebbian	sleep	0.1
0.711692	Hebbian	sleep	0.1
0.586617	Hebbian	sleep	0.1
0.633806	Hebbian	sleep	0.1
0.579429	Hebbian	sleep	0.1
0.620701	Hebbian	sleep	0.1
0.681774	Hebbian	sleep	0.1
0.684026	Hebbian	sleep	0.1
0.599834	Hebbian	sleep	0.1
0.62894	Hebbian	sleep	0.1
0.685758	Hebbian	sleep	0.1
0.509648	Hebbian	sleep	0.1
0.632293	Hebbian	sleep	0.1
0.625231	Hebbian	sleep	0.1
0.728596	Hebbian	sleep	0.1
0.74547	Hebbian	sleep	0.1
0.56474	Hebbian	sleep	0.1
0.615272	Hebbian	sleep	0.1
0.5659	Hebbian	sleep	0.1
0.526268	Hebbian	sleep	0.1
0.75762	Hebbian	sleep	0.1
0.668543	Hebbian	sleep	0.1
0.690098	Hebbian	sleep	0.1
0.649372	Hebbian	sleep	0.1
0.627802	Hebbian	sleep	0.1
0.695529	Hebbian	sleep	0.1
0.781791	Hebbian	sleep	0.1
0.574204	Hebbian	sleep	0.1
0.615283	Hebbian	sleep	0.1
0.650868	Hebbian	sleep	0.1
0.485392	Hebbian	sleep	0.1
0.662668	Hebbian	sleep	0.1
0.659147	Hebbian	sleep	0.1
0.589315	Hebbian	sleep	0.1
0.71046	Hebbian	sleep	0.1
0.575965	Hebbian	sleep	0.1
0.625856	Hebbian	sleep	0.1
0.584032	Hebbian	sleep	0.1
0.560302	Hebbian	sleep	0.1
0.53299	Hebbian	sleep	0.1
0.625488	Hebbian	sleep	0.1
0.633373	Hebbian	sleep	0.1
0.565479	Hebbian	sleep	0.1
0.66755	Hebbian	sleep	0.1
0.648022	Hebbian	sleep	0.1
0.652175	Hebbian	sleep	0.1
0.665536	Hebbian	sleep	0.1
0.616048	Hebbian	sleep	0.1
0.466484	Hebbian	sleep	0.1
0.662471	Hebbian	sleep	0.1
0.721564	Hebbian	sleep	0.1
0.554167	Hebbian	sleep	0.1
0.44401	Hebbian	sleep	0.1
0.721721	Hebbian	sleep	0.1
0.65914	Hebbian	sleep	0.1
0.661694	Hebbian	sleep	0.1
0.553795	Hebbian	sleep	0.1
0.751495	Hebbian	sleep	0.1
0.479459	Hebbian	sleep	0.1
0.617919	Hebbian	sleep	0.1
0.706766	Hebbian	sleep	0.1
0.620847	Hebbian	sleep	0.1
0.708284	Hebbian	sleep	0.1
0.636452	Hebbian	sleep	0.1
0.662212	Hebbian	sleep	0.1
0.623879	Hebbian	sleep	0.1
0.659428	Hebbian	sleep	0.1
0.688153	Hebbian	sleep	0.1
0.712548	Hebbian	sleep	0.1
0.481439	Hebbian	sleep	0.1
0.578608	Hebbian	sleep	0.1
0.648895	Hebbian	sleep	0.1
0.691841	Hebbian	sleep	0.1
0.728	Hebbian	sleep	0.1
0.628148	Hebbian	sleep	0.1
0.596456	Hebbian	sleep	0.1
0.640388	Hebbian	sleep	0.1
0.620739	Hebbian	sleep	0.1
0.594183	Hebbian	sleep	0.1
0.611852	Hebbian	sleep	0.1
0.636181	Hebbian	sleep	0.1
0.690893	Hebbian	sleep	0.1
0.667773	Hebbian	sleep	0.1
0.687101	Hebbian	sleep	0.1
0.679499	Hebbian	sleep	0.1
0.601538	Hebbian	sleep	0.1
0.615561	Hebbian	sleep	0.1
0.653511	Hebbian	sleep	0.1
0.659036	Hebbian	sleep	0.1
0.689139	Hebbian	sleep	0.1
0.693232	Hebbian	sleep	0.1
0.617545	Hebbian	sleep	0.1
0.611455	Hebbian	sleep	0.1
0.595449	Hebbian	sleep	0.1
0.675688	Hebbian	sleep	0.1
0.678664	Hebbian	sleep	0.1
0.652292	Hebbian	sleep	0.1
0.557408	Hebbian	sleep	0.1
0.663915	Hebbian	sleep	0.1
0.690702	Hebbian	sleep	0.1
0.671904	Hebbian	sleep	0.1
0.591219	Hebbian	sleep	0.1
0.615761	Hebbian	sleep	0.1
0.713678	Hebbian	sleep	0.1
0.720448	Hebbian	sleep	0.1
0.525431	Hebbian	sleep	0.1
0.63967	Hebbian	sleep	0.1
0.650466	Hebbian	sleep	0.1
0.513729	Hebbian	sleep	0.1
0.688005	Hebbian	sleep	0.1
0.564061	Hebbian	sleep	0.1
0.725921	Hebbian	sleep	0.1
0.642405	Hebbian	sleep	0.1
0.627945	Hebbian	sleep	0.1
0.591135	Hebbian	sleep	0.1
0.615475	Hebbian	sleep	0.1
0.653745	Hebbian	sleep	0.1
0.660101	Hebbian	sleep	0.1
0.592913	Hebbian	sleep	0.1
0.620011	Hebbian	sleep	0.1
0.649262	Hebbian	sleep	0.1
0.645793	Hebbian	sleep	0.1
0.625495	Hebbian	sleep	0.1
0.602017	Hebbian	sleep	0.1
0.464355	Hebbian	sleep	0.1
0.724102	Hebbian	sleep	0.1
0.610802	Hebbian	sleep	0.1
0.785987	Hebbian	sleep	0.1
0.638552	Hebbian	sleep	0.1
0.638957	Hebbian	sleep	0.1
0.666847	Hebbian	sleep	0.1
0.599748	Hebbian	sleep	0.1
0.793813	Hebbian	sleep	0.1
0.688132	Hebbian	sleep	0.1
0.554955	Hebbian	sleep	0.1
0.697315	Hebbian	sleep	0.1
0.575148	Hebbian	sleep	0.1
0.722644	Hebbian	sleep	0.1
0.72076	Hebbian	sleep	0.1
0.624307	Hebbian	sleep	0.1
0.638648	Hebbian	sleep	0.1
0.712169	Hebbian	sleep	0.1
0.674965	Hebbian	sleep	0.1
0.642509	Hebbian	sleep	0.1
0.625907	Hebbian	sleep	0.1
0.607854	Hebbian	sleep	0.1
0.622067	Hebbian	sleep	0.1
0.760344	Hebbian	sleep	0.1
0.578877	Hebbian	sleep	0.1
0.584766	Hebbian	sleep	0.1
0.640279	Hebbian	sleep	0.1
0.673664	Hebbian	sleep	0.1
0.608818	Hebbian	sleep	0.1
0.633594	Hebbian	sleep	0.1
0.623362	Hebbian	sleep	0.1
0.65004	Hebbian	sleep	0.1
0.711372	Hebbian	sleep	0.1
0.651339	Hebbian	sleep	0.1
0.614653	Hebbian	sleep	0.1
0.624603	Hebbian	sleep	0.1
0.726791	Hebbian	sleep	0.1
0.622573	Hebbian	sleep	0.1
0.676764	Hebbian	sleep	0.1
0.655668	Hebbian	sleep	0.1
0.682243	Hebbian	sleep	0.1
0.654868	Hebbian	sleep	0.1
0.696869	Hebbian	sleep	0.1
0.755487	Hebbian	sleep	0.1
0.710879	Hebbian	sleep	0.1
0.654696	Hebbian	sleep	0.1
0.731306	Hebbian	sleep	0.1
0.554951	Hebbian	sleep	0.1
0.629592	Hebbian	sleep	0.1
0.533845	Hebbian	sleep	0.1
0.597821	Hebbian	sleep	0.1
0.636483	Hebbian	sleep	0.1
0.529787	Hebbian	sleep	0.1
0.593992	Hebbian	sleep	0.1
0.707783	Hebbian	sleep	0.1
0.70476	Hebbian	sleep	0.1
0.655019	Hebbian	sleep	0.1
0.667839	Hebbian	sleep	0.1
0.57619	Hebbian	sleep	0.1
0.653382	Hebbian	sleep	0.1
0.545755	Hebbian	sleep	0.1
0.669971	Hebbian	sleep	0.1
0.438401	Hebbian	sleep	0.1
0.638856	Hebbian	sleep	0.1
0.56746	Hebbian	sleep	0.1
0.632402	Hebbian	sleep	0.1
0.706427	Hebbian	sleep	0.1
0.66788	Hebbian	sleep	0.1
0.719334	Hebbian	sleep	0.1
0.690268	Hebbian	sleep	0.1
0.711177	Hebbian	sleep	0.1
0.638031	Hebbian	sleep	0.1
0.761929	Hebbian	sleep	0.1
0.61587	Hebbian	sleep	0.1
0.569634	Hebbian	sleep	0.1
0.716952	Hebbian	sleep	0.1
0.599117	Hebbian	sleep	0.1
0.558512	Hebbian	sleep	0.1
0.676405	Hebbian	sleep	0.1
0.587714	Hebbian	sleep	0.1
0.543857	Hebbian	sleep	0.1
0.677326	Hebbian	sleep	0.1
0.707356	Hebbian	sleep	0.1
0.765391	Hebbian	sleep	0.1
0.626407	Hebbian	sleep	0.1
0.622328	Hebbian	sleep	0.1
0.685477	Hebbian	sleep	0.1
0.658696	Hebbian	sleep	0.1
0.663142	Hebbian	sleep	0.1
0.606839	Hebbian	sleep	0.1
0.637529	Hebbian	sleep	0.1
0.637499	Hebbian	sleep	0.1
0.555817	Hebbian	sleep	0.1
0.733835	Hebbian	sleep	0.1
0.624575	Hebbian	sleep	0.1
0.654237	Hebbian	sleep	0.1
0.609281	Hebbian	sleep	0.1
0.629813	Hebbian	sleep	0.1
0.678778	Hebbian	sleep	0.1
0.629848	Hebbian	sleep	0.1
0.578542	Hebbian	sleep	0.1
0.648624	Hebbian	sleep	0.1
0.522695	Hebbian	sleep	0.1
0.784818	Hebbian	sleep	0.1
0.617242	Hebbian	sleep	0.1
0.627545	Hebbian	sleep	0.1
0.616198	Hebbian	sleep	0.1
0.69527	Hebbian	sleep	0.1
0.75016	Hebbian	sleep	0.1
0.655917	Hebbian	sleep	0.1
0.567935	Hebbian	sleep	0.1
0.615497	Hebbian	sleep	0.1
0.601915	Hebbian	sleep	0.1
0.675894	Hebbian	sleep	0.1
0.573099	Hebbian	sleep	0.1
0.670176	Hebbian	sleep	0.1
0.685543	Hebbian	sleep	0.1
0.751133	Hebbian	sleep	0.1
0.545605	Hebbian	sleep	0.1
0.658154	Hebbian	sleep	0.1
0.715942	Hebbian	sleep	0.1
0.657864	Hebbian	sleep	0.1
0.710213	Hebbian	sleep	0.1
0.634712	Hebbian	sleep	0.1
0.666592	Hebbian	sleep	0.1
0.746479	Hebbian	sleep	0.1
0.610725	Hebbian	sleep	0.1
0.634119	Hebbian	sleep	0.1
0.629884	Hebbian	sleep	0.1
0.514539	Hebbian	sleep	0.1
0.612903	Hebbian	sleep	0.1
0.6656	Hebbian	sleep	0.1
0.57831	Hebbian	sleep	0.1
0.608397	Hebbian	sleep	0.1
0.598755	Hebbian	sleep	0.1
0.65822	Hebbian	sleep	0.1
0.473783	Hebbian	sleep	0.1
0.70378	Hebbian	sleep	0.1
0.713838	Hebbian	sleep	0.1
0.670975	Hebbian	sleep	0.1
0.585745	Hebbian	sleep	0.1
0.587604	Hebbian	sleep	0.1
0.560844	Hebbian	sleep	0.1
0.649111	Hebbian	sleep	0.1
0.584611	Hebbian	sleep	0.1
0.644476	Hebbian	sleep	0.1
0.843292	Hebbian	sleep	0.1
0.697768	Hebbian	sleep	0.1
0.733569	Hebbian	sleep	0.1
0.562579	Hebbian	sleep	0.1
0.583306	Hebbian	sleep	0.1
0.603719	Hebbian	sleep	0.1
0.696975	Hebbian	sleep	0.1
0.696778	Hebbian	sleep	0.1
0.687906	Hebbian	sleep	0.1
0.683766	Hebbian	sleep	0.1
0.600825	Hebbian	sleep	0.1
0.581285	Hebbian	sleep	0.1
0.599499	Hebbian	sleep	0.1
0.672701	Hebbian	sleep	0.1
0.633606	Hebbian	sleep	0.1
0.527315	Hebbian	sleep	0.1
0.659761	Hebbian	sleep	0.1
0.560084	Hebbian	sleep	0.1
0.662603	Hebbian	sleep	0.1
0.727727	Hebbian	sleep	0.1
0.599731	Hebbian	sleep	0.1
0.630796	Hebbian	sleep	0.1
0.704075	Hebbian	sleep	0.1
0.567194	Hebbian	sleep	0.1
0.601865	Hebbian	sleep	0.1
0.555972	Hebbian	sleep	0.1
0.581435	Hebbian	sleep	0.1
0.543074	Hebbian	sleep	0.1
0.635251	Hebbian	sleep	0.1
0.59373	Hebbian	sleep	0.1
0.670144	Hebbian	sleep	0.1
0.734398	Hebbian	sleep	0.1
0.629807	Hebbian	sleep	0.1
0.643329	Hebbian	sleep	0.1
0.601157	Hebbian	sleep	0.1
0.699739	Hebbian	sleep	0.1
0.685643	Hebbian	sleep	0.1
0.558127	Hebbian	sleep	0.1
0.661212	Hebbian	sleep	0.1
0.603703	Hebbian	sleep	0.1
0.742244	Hebbian	sleep	0.1
0.642395	Hebbian	sleep	0.1
0.636721	Hebbian	sleep	0.1
0.589049	Hebbian	sleep	0.1
0.677476	Hebbian	sleep	0.1
0.623726	Hebbian	sleep	0.1
0.671868	Hebbian	sleep	0.1
0.626656	Hebbian	sleep	0.1
0.656461	Hebbian	sleep	0.1
0.611696	Hebbian	sleep	0.1
0.671133	Hebbian	sleep	0.1
0.671453	Hebbian	sleep	0.1
0.788139	Hebbian	sleep	0.1
0.629013	Hebbian	sleep	0.1
0.67776	Hebbian	sleep	0.1
0.700422	Hebbian	sleep	0.1
0.650004	Hebbian	sleep	0.1
0.655537	Hebbian	sleep	0.1
0.63778	Hebbian	sleep	0.1
0.713984	Hebbian	sleep	0.1
0.57302	Hebbian	sleep	0.1
0.672789	Hebbian	sleep	0.1
0.624132	Hebbian	sleep	0.1
0.574514	Hebbian	sleep	0.1
0.586073	Hebbian	sleep	0.1
0.709767	Hebbian	sleep	0.1
0.745831	Hebbian	sleep	0.1
0.665009	Hebbian	sleep	0.1
0.638891	Hebbian	sleep	0.1
0.582701	Hebbian	sleep	0.1
0.703976	Hebbian	sleep	0.1
0.64286	Hebbian	sleep	0.1
0.682175	Hebbian	sleep	0.1
0.725528	Hebbian	sleep	0.1
0.583202	Hebbian	sleep	0.1
0.701363	Hebbian	sleep	0.1
0.591864	Hebbian	sleep	0.1
0.624012	Hebbian	sleep	0.1
0.654532	Hebbian	sleep	0.1
0.600981	Hebbian	sleep	0.1
0.599972	Hebbian	sleep	0.1
0.605816	Hebbian	sleep	0.1
0.683893	Hebbian	sleep	0.1
0.59883	Hebbian	sleep	0.1
0.752954	Hebbian	sleep	0.1
0.749174	Hebbian	sleep	0.1
0.668393	Hebbian	sleep	0.1
0.704226	Hebbian	sleep	0.1
0.628296	Hebbian	sleep	0.1
0.662609	Hebbian	sleep	0.1
0.703812	Hebbian	sleep	0.1
0.642764	Hebbian	sleep	0.1
0.625756	Hebbian	sleep	0.1
0.659541	Hebbian	sleep	0.1
0.59193	Hebbian	sleep	0.1
0.457475	Hebbian	sleep	0.1
0.741157	Hebbian	sleep	0.1
0.783512	Hebbian	sleep	0.1
0.707717	Hebbian	sleep	0.1
0.632093	Hebbian	sleep	0.1
0.64515	Hebbian	sleep	0.1
0.608721	Hebbian	sleep	0.1
0.739272	Hebbian	sleep	0.1
0.571362	Hebbian	sleep	0.1
0.603431	Hebbian	sleep	0.1
0.662713	Hebbian	sleep	0.1
0.629795	Hebbian	sleep	0.1
0.656647	Hebbian	sleep	0.1
0.722894	Hebbian	sleep	0.1
0.647346	Hebbian	sleep	0.1
0.604018	Hebbian	sleep	0.1
0.697374	Hebbian	sleep	0.1
0.601533	Hebbian	sleep	0.1
0.680654	Hebbian	sleep	0.1
0.597456	Hebbian	sleep	0.1
0.548246	Hebbian	sleep	0.1
0.692505	Hebbian	sleep	0.1
0.641841	Hebbian	sleep	0.1
0.72951	Hebbian	sleep	0.1
0.639447	Hebbian	sleep	0.1
0.734992	Hebbian	sleep	0.1
0.658493	Hebbian	sleep	0.1
0.477452	Hebbian	sleep	0.1
0.599165	Hebbian	sleep	0.1
0.712647	Hebbian	sleep	0.1
0.607893	Hebbian	sleep	0.1
0.452824	Hebbian	sleep	0.1
0.471711	Hebbian	sleep	0.1
0.665665	Hebbian	sleep	0.1
0.564732	Hebbian	sleep	0.1
0.608961	Hebbian	sleep	0.1
0.59221	Hebbian	sleep	0.1
0.607763	Hebbian	sleep	0.1
0.763949	Hebbian	sleep	0.1
0.682028	Hebbian	sleep	0.1
0.683281	Hebbian	sleep	0.1
0.643294	Hebbian	sleep	0.1
0.627017	Hebbian	sleep	0.1
0.692752	Hebbian	sleep	0.1
0.622113	Hebbian	sleep	0.1
0.653017	Hebbian	sleep	0.1
0.654013	Hebbian	sleep	0.1
0.769364	Hebbian	sleep	0.1
0.637716	Hebbian	sleep	0.1
0.656872	Hebbian	sleep	0.1
0.714669	Hebbian	sleep	0.1
0.673392	Hebbian	sleep	0.1
0.749435	Hebbian	sleep	0.1
0.734039	Hebbian	sleep	0.1
0.661181	Hebbian	sleep	0.1
0.606572	Hebbian	sleep	0.1
0.574297	Hebbian	sleep	0.1
0.67145	Hebbian	sleep	0.1
0.597783	Hebbian	sleep	0.1
0.617642	Hebbian	sleep	0.1
0.656033	Hebbian	sleep	0.1
0.649172	Hebbian	sleep	0.1
0.646793	Hebbian	sleep	0.1
0.679676	Hebbian	sleep	0.1
0.574297	Hebbian	sleep	0.1
0.589174	Hebbian	sleep	0.1
0.631	Hebbian	sleep	0.1
0.675965	Hebbian	sleep	0.1
0.695425	Hebbian	sleep	0.1
0.669084	Hebbian	sleep	0.1
0.617381	Hebbian	sleep	0.1
0.69786	Hebbian	sleep	0.1
0.735454	Hebbian	sleep	0.1
0.721024	Hebbian	sleep	0.1
0.712804	Hebbian	sleep	0.1
0.660881	Hebbian	sleep	0.1
0.591177	Hebbian	sleep	0.1
0.581477	Hebbian	sleep	0.1
0.623949	Hebbian	sleep	0.1
0.717322	Hebbian	sleep	0.1
0.597382	Hebbian	sleep	0.1
0.622246	Hebbian	sleep	0.1
0.630257	Hebbian	sleep	0.1
0.622368	Hebbian	sleep	0.1
0.725109	Hebbian	sleep	0.1
0.459029	Hebbian	sleep	0.1
0.622151	Hebbian	sleep	0.1
0.543198	Hebbian	sleep	0.1
0.658325	Hebbian	sleep	0.1
0.646927	Hebbian	sleep	0.1
0.717471	Hebbian	sleep	0.1
0.629233	Hebbian	sleep	0.1
0.701989	Hebbian	sleep	0.1
0.69958	Hebbian	sleep	0.1
0.673606	Hebbian	sleep	0.1
0.623369	Hebbian	sleep	0.1
0.687395	Hebbian	sleep	0.1
0.671864	Hebbian	sleep	0.1
0.668247	Hebbian	sleep	0.1
0.628511	Hebbian	sleep	0.1
0.66257	Hebbian	sleep	0.1
0.745895	Hebbian	sleep	0.1
0.738138	Hebbian	sleep	0.1
0.702656	Hebbian	sleep	0.1
0.588229	Hebbian	sleep	0.1
0.635079	Hebbian	sleep	0.1
0.59402	Hebbian	sleep	0.1
0.687575	Hebbian	sleep	0.1
0.5954	Hebbian	sleep	0.1
0.635053	Hebbian	sleep	0.1
0.658192	Hebbian	sleep	0.1
0.449357	Hebbian	sleep	0.1
0.664161	Hebbian	sleep	0.1
0.689375	Hebbian	sleep	0.1
0.55049	Hebbian	sleep	0.1
0.645387	Hebbian	sleep	0.1
0.664573	Hebbian	sleep	0.1
0.736262	Hebbian	sleep	0.1
0.682856	Hebbian	sleep	0.1
0.645543	Hebbian	sleep	0.1
0.636178	Hebbian	sleep	0.1
0.666627	Hebbian	sleep	0.1
0.623851	Hebbian	sleep	0.1
0.631895	Hebbian	sleep	0.1
0.586203	Hebbian	sleep	0.1
0.652331	Hebbian	sleep	0.1
0.714677	Hebbian	sleep	0.1
0.606065	Hebbian	sleep	0.1
0.53192	Hebbian	sleep	0.1
0.642196	Hebbian	sleep	0.1
0.557017	Hebbian	sleep	0.1
0.651941	Hebbian	sleep	0.1
0.685713	Hebbian	sleep	0.1
0.771509	Hebbian	sleep	0.1
0.723951	Hebbian	sleep	0.1
0.464196	Hebbian	sleep	0.1
0.579306	Hebbian	sleep	0.1
0.564724	Hebbian	sleep	0.1
0.650565	Hebbian	sleep	0.1
0.53396	Hebbian	sleep	0.1
0.644381	Hebbian	sleep	0.1
0.599801	Hebbian	sleep	0.1
0.632699	Hebbian	sleep	0.1
0.682242	Hebbian	sleep	0.1
0.648522	Hebbian	sleep	0.1
0.674523	Hebbian	sleep	0.1
0.68575	Hebbian	sleep	0.1
0.682873	Hebbian	sleep	0.1
0.60577	Hebbian	sleep	0.1
0.578501	Hebbian	sleep	0.1
0.579957	Hebbian	sleep	0.1
0.740755	Hebbian	sleep	0.1
0.617191	Hebbian	sleep	0.1
0.770085	Hebbian	sleep	0.1
0.677072	Hebbian	sleep	0.1
0.655586	Hebbian	sleep	0.1
0.533814	Hebbian	sleep	0.1
0.582496	Hebbian	sleep	0.1
0.707879	Hebbian	sleep	0.1
0.690874	Hebbian	sleep	0.1
0.697843	Hebbian	sleep	0.1
0.69171	Hebbian	sleep	0.1
0.693124	Hebbian	sleep	0.1
0.572937	Hebbian	sleep	0.1
0.533981	Hebbian	sleep	0.1
0.734736	Hebbian	sleep	0.1
0.622131	Hebbian	sleep	0.1
0.707061	Hebbian	sleep	0.1
0.684185	Hebbian	sleep	0.1
0.68583	Hebbian	sleep	0.1
0.689972	Hebbian	sleep	0.1
0.676169	Hebbian	sleep	0.1
0.688077	Hebbian	sleep	0.1
0.714792	Hebbian	sleep	0.1
0.522377	Hebbian	sleep	0.1
0.689654	Hebbian	sleep	0.1
0.60344	Hebbian	sleep	0.1
0.689623	Hebbian	sleep	0.1
0.806877	Hebbian	sleep	0.1
0.692367	Hebbian	sleep	0.1
0.638772	Hebbian	sleep	0.1
0.654331	Hebbian	sleep	0.1
0.630753	Hebbian	sleep	0.1
0.671779	Hebbian	sleep	0.1
0.775316	Hebbian	sleep	0.1
0.583849	Hebbian	sleep	0.1
0.709796	Hebbian	sleep	0.1
0.688348	Hebbian	sleep	0.1
0.728387	Hebbian	sleep	0.1
0.616653	Hebbian	sleep	0.1
0.680442	Hebbian	sleep	0.1
0.622407	Hebbian	sleep	0.1
0.574548	Hebbian	sleep	0.1
0.73503	Hebbian	sleep	0.1
0.578432	Hebbian	sleep	0.1
0.720353	Hebbian	sleep	0.1
0.617285	Hebbian	sleep	0.1
0.729295	Hebbian	sleep	0.1
0.590339	Hebbian	sleep	0.1
0.646678	Hebbian	sleep	0.1
0.696697	Hebbian	sleep	0.1
0.642355	Hebbian	sleep	0.1
0.633136	Hebbian	sleep	0.1
0.62591	Hebbian	sleep	0.1
0.613237	Hebbian	sleep	0.1
0.635632	Hebbian	sleep	0.1
0.638163	Hebbian	sleep	0.1
0.579255	Hebbian	sleep	0.1
0.728285	Hebbian	sleep	0.1
0.693776	Hebbian	sleep	0.1
0.600443	Hebbian	sleep	0.1
0.707511	Hebbian	sleep	0.1
0.7302	Hebbian	sleep	0.1
0.653938	Hebbian	sleep	0.1
0.576091	Hebbian	sleep	0.1
0.67658	Hebbian	sleep	0.1
0.744825	Hebbian	sleep	0.1
0.580421	Hebbian	sleep	0.1
0.65171	Hebbian	sleep	0.1
0.613412	Hebbian	sleep	0.1
0.674508	Hebbian	sleep	0.1
0.660073	Hebbian	sleep	0.1
0.708327	Hebbian	sleep	0.1
0.433455	Hebbian	sleep	0.1
0.609429	Hebbian	sleep	0.1
0.621998	Hebbian	sleep	0.1
0.782718	Hebbian	sleep	0.1
0.642754	Hebbian	sleep	0.1
0.651447	Hebbian	sleep	0.1
0.631642	Hebbian	sleep	0.1
0.706971	Hebbian	sleep	0.1
0.623877	Hebbian	sleep	0.1
0.612241	Hebbian	sleep	0.1
0.643911	Hebbian	sleep	0.1
0.651548	Hebbian	sleep	0.1
0.612483	Hebbian	sleep	0.1
0.606468	Hebbian	sleep	0.1
0.659731	Hebbian	sleep	0.1
0.726833	Hebbian	sleep	0.1
0.685781	Hebbian	sleep	0.1
0.687856	Hebbian	sleep	0.1
0.676206	Hebbian	sleep	0.1
0.710387	Hebbian	sleep	0.1
0.664555	Hebbian	sleep	0.1
0.638883	Hebbian	sleep	0.1
0.674411	Hebbian	sleep	0.1
0.669284	Hebbian	sleep	0.1
0.565167	Hebbian	sleep	0.1
0.7492	Hebbian	sleep	0.1
0.684992	Hebbian	sleep	0.1
0.57669	Hebbian	sleep	0.1
0.702234	Hebbian	sleep	0.1
0.734524	Hebbian	sleep	0.1
0.625205	Hebbian	sleep	0.1
0.621775	Hebbian	sleep	0.1
0.732358	Hebbian	sleep	0.1
0.60805	Hebbian	sleep	0.1
0.66688	Hebbian	sleep	0.1
0.681108	Hebbian	sleep	0.1
0.765602	Hebbian	sleep	0.1
0.644626	Hebbian	sleep	0.1
0.635964	Hebbian	sleep	0.1
0.608676	Hebbian	sleep	0.1
0.751055	Hebbian	sleep	0.1
0.709488	Hebbian	sleep	0.1
0.597092	Hebbian	sleep	0.1
0.65797	Hebbian	sleep	0.1
0.655215	Hebbian	sleep	0.1
0.578452	Hebbian	sleep	0.1
0.626195	Hebbian	sleep	0.1
0.685004	Hebbian	sleep	0.1
0.662652	Hebbian	sleep	0.1
0.699377	Hebbian	sleep	0.1
0.628308	Hebbian	sleep	0.1
0.76299	Hebbian	sleep	0.1
0.878293	Hebbian	sleep	0.1
0.642853	Hebbian	sleep	0.1
0.69048	Hebbian	sleep	0.1
0.63367	Hebbian	sleep	0.1
0.679187	Hebbian	sleep	0.1
0.679715	Hebbian	sleep	0.1
0.729343	Hebbian	sleep	0.1
0.618378	Hebbian	sleep	0.1
0.591776	Hebbian	sleep	0.1
0.707757	Hebbian	sleep	0.1
0.551646	Hebbian	sleep	0.1
0.68737	Hebbian	sleep	0.1
0.803535	Hebbian	sleep	0.1
0.634677	Hebbian	sleep	0.1
0.660194	Hebbian	sleep	0.1
0.540771	Hebbian	sleep	0.1
0.670989	Hebbian	sleep	0.1
0.538558	Hebbian	sleep	0.1
0.658294	Hebbian	sleep	0.1
0.787956	Hebbian	sleep	0.1
0.776036	Hebbian	sleep	0.1
0.599322	Hebbian	sleep	0.1
0.679897	Hebbian	sleep	0.1
0.727423	Hebbian	sleep	0.1
0.635012	Hebbian	sleep	0.1
0.681662	Hebbian	sleep	0.1
0.7079	Hebbian	sleep	0.1
0.66811	Hebbian	sleep	0.1
0.597586	Hebbian	sleep	0.1
0.611231	Hebbian	sleep	0.1
0.594809	Hebbian	sleep	0.1
0.623939	Hebbian	sleep	0.1
0.641575	Hebbian	sleep	0.1
0.793256	Hebbian	sleep	0.1
0.711017	Hebbian	sleep	0.1
0.631665	Hebbian	sleep	0.1
0.703979	Hebbian	sleep	0.1
0.720409	Hebbian	sleep	0.1
0.623466	Hebbian	sleep	0.1
0.630476	Hebbian	sleep	0.1
0.646439	Hebbian	sleep	0.1
0.582309	Hebbian	sleep	0.1
0.660788	Hebbian	sleep	0.1
0.652473	Hebbian	sleep	0.1
0.694276	Hebbian	sleep	0.1
0.686809	Hebbian	sleep	0.1
0.707807	Hebbian	sleep	0.1
0.67081	Hebbian	sleep	0.1
0.616579	Hebbian	sleep	0.1
0.628004	Hebbian	sleep	0.1
0.639714	Hebbian	sleep	0.1
0.673066	Hebbian	sleep	0.1
0.592489	Hebbian	sleep	0.1
0.682327	Hebbian	sleep	0.1
0.742001	Hebbian	sleep	0.1
0.643646	Hebbian	sleep	0.1
0.634775	Hebbian	sleep	0.1
0.687309	Hebbian	sleep	0.1
0.66599	Hebbian	sleep	0.1
0.677089	Hebbian	sleep	0.1
0.782194	Hebbian	sleep	0.1
0.73202	Hebbian	sleep	0.1
0.613719	Hebbian	sleep	0.1
0.647937	Hebbian	sleep	0.1
0.571081	Hebbian	sleep	0.1
0.730312	Hebbian	sleep	0.1
0.615143	Hebbian	sleep	0.1
0.555261	Hebbian	sleep	0.1
0.704259	Hebbian	sleep	0.1
0.691475	Hebbian	sleep	0.1
0.639344	Hebbian	sleep	0.1
0.610587	Hebbian	sleep	0.1
0.783117	Hebbian	sleep	0.1
0.584226	Hebbian	sleep	0.1
0.754232	Hebbian	sleep	0.1
0.648973	Hebbian	sleep	0.1
0.692352	Hebbian	sleep	0.1
0.662897	Hebbian	sleep	0.1
0.61824	Hebbian	sleep	0.1
0.60013	Hebbian	sleep	0.1
0.671259	Hebbian	sleep	0.1
0.690274	Hebbian	sleep	0.1
0.707451	Hebbian	sleep	0.1
0.653292	Hebbian	sleep	0.1
0.798762	Hebbian	sleep	0.1
0.662218	Hebbian	sleep	0.1
0.682215	Hebbian	sleep	0.1
0.607856	Hebbian	sleep	0.1
0.626424	Hebbian	sleep	0.3
0.74416	Hebbian	sleep	0.3
0.666564	Hebbian	sleep	0.3
0.540301	Hebbian	sleep	0.3
0.672602	Hebbian	sleep	0.3
0.71197	Hebbian	sleep	0.3
0.67999	Hebbian	sleep	0.3
0.843916	Hebbian	sleep	0.3
0.657226	Hebbian	sleep	0.3
0.69162	Hebbian	sleep	0.3
0.688822	Hebbian	sleep	0.3
0.877948	Hebbian	sleep	0.3
0.652343	Hebbian	sleep	0.3
0.709664	Hebbian	sleep	0.3
0.806769	Hebbian	sleep	0.3
0.691246	Hebbian	sleep	0.3
0.782381	Hebbian	sleep	0.3
0.72678	Hebbian	sleep	0.3
0.599053	Hebbian	sleep	0.3
0.685393	Hebbian	sleep	0.3
0.620794	Hebbian	sleep	0.3
0.548229	Hebbian	sleep	0.3
0.660659	Hebbian	sleep	0.3
0.765882	Hebbian	sleep	0.3
0.667176	Hebbian	sleep	0.3
0.548137	Hebbian	sleep	0.3
0.696178	Hebbian	sleep	0.3
0.608631	Hebbian	sleep	0.3
0.727567	Hebbian	sleep	0.3
0.723997	Hebbian	sleep	0.3
0.831043	Hebbian	sleep	0.3
0.678738	Hebbian	sleep	0.3
0.752452	Hebbian	sleep	0.3
0.837699	Hebbian	sleep	0.3
0.670101	Hebbian	sleep	0.3
0.790268	Hebbian	sleep	0.3
0.711849	Hebbian	sleep	0.3
0.693589	Hebbian	sleep	0.3
0.688887	Hebbian	sleep	0.3
0.682078	Hebbian	sleep	0.3
0.611771	Hebbian	sleep	0.3
0.770496	Hebbian	sleep	0.3
0.777821	Hebbian	sleep	0.3
0.659266	Hebbian	sleep	0.3
0.630935	Hebbian	sleep	0.3
0.701773	Hebbian	sleep	0.3
0.731173	Hebbian	sleep	0.3
0.618463	Hebbian	sleep	0.3
0.651794	Hebbian	sleep	0.3
0.451649	Hebbian	sleep	0.3
0.593251	Hebbian	sleep	0.3
0.681071	Hebbian	sleep	0.3
0.679394	Hebbian	sleep	0.3
0.627594	Hebbian	sleep	0.3
0.610501	Hebbian	sleep	0.3
0.792349	Hebbian	sleep	0.3
0.62029	Hebbian	sleep	0.3
0.685208	Hebbian	sleep	0.3
0.703217	Hebbian	sleep	0.3
0.571732	Hebbian	sleep	0.3
0.621403	Hebbian	sleep	0.3
0.37611	Hebbian	sleep	0.3
0.706846	Hebbian	sleep	0.3
0.583684	Hebbian	sleep	0.3
0.691482	Hebbian	sleep	0.3
0.722301	Hebbian	sleep	0.3
0.747525	Hebbian	sleep	0.3
0.677897	Hebbian	sleep	0.3
0.564344	Hebbian	sleep	0.3
0.648343	Hebbian	sleep	0.3
0.68085	Hebbian	sleep	0.3
0.674746	Hebbian	sleep	0.3
0.702679	Hebbian	sleep	0.3
0.763673	Hebbian	sleep	0.3
0.671565	Hebbian	sleep	0.3
0.690281	Hebbian	sleep	0.3
0.886891	Hebbian	sleep	0.3
0.836987	Hebbian	sleep	0.3
0.690359	Hebbian	sleep	0.3
0.766903	Hebbian	sleep	0.3
0.73077	Hebbian	sleep	0.3
0.677767	Hebbian	sleep	0.3
0.662252	Hebbian	sleep	0.3
0.826784	Hebbian	sleep	0.3
0.628642	Hebbian	sleep	0.3
0.673058	Hebbian	sleep	0.3
0.631639	Hebbian	sleep	0.3
0.835268	Hebbian	sleep	0.3
0.650366	Hebbian	sleep	0.3
0.603978	Hebbian	sleep	0.3
0.735661	Hebbian	sleep	0.3
0.605254	Hebbian	sleep	0.3
0.572938	Hebbian	sleep	0.3
0.867192	Hebbian	sleep	0.3
0.600671	Hebbian	sleep	0.3
0.847259	Hebbian	sleep	0.3
0.673088	Hebbian	sleep	0.3
0.638297	Hebbian	sleep	0.3
0.645717	Hebbian	sleep	0.3
0.717625	Hebbian	sleep	0.3
0.803155	Hebbian	sleep	0.3
0.712704	Hebbian	sleep	0.3
0.715614	Hebbian	sleep	0.3
0.698785	Hebbian	sleep	0.3
0.64836	Hebbian	sleep	0.3
0.54506	Hebbian	sleep	0.3
0.675294	Hebbian	sleep	0.3
0.714348	Hebbian	sleep	0.3
0.75984	Hebbian	sleep	0.3
0.591479	Hebbian	sleep	0.3
0.691002	Hebbian	sleep	0.3
0.601633	Hebbian	sleep	0.3
0.756859	Hebbian	sleep	0.3
0.671118	Hebbian	sleep	0.3
0.869266	Hebbian	sleep	0.3
0.620204	Hebbian	sleep	0.3
0.661945	Hebbian	sleep	0.3
0.7179	Hebbian	sleep	0.3
0.638362	Hebbian	sleep	0.3
0.664714	Hebbian	sleep	0.3
0.568063	Hebbian	sleep	0.3
0.764036	Hebbian	sleep	0.3
0.716675	Hebbian	sleep	0.3
0.635544	Hebbian	sleep	0.3
0.623017	Hebbian	sleep	0.3
0.69994	Hebbian	sleep	0.3
0.666524	Hebbian	sleep	0.3
0.674535	Hebbian	sleep	0.3
0.801173	Hebbian	sleep	0.3
0.672882	Hebbian	sleep	0.3
0.553584	Hebbian	sleep	0.3
0.774755	Hebbian	sleep	0.3
0.675202	Hebbian	sleep	0.3
0.749218	Hebbian	sleep	0.3
0.709142	Hebbian	sleep	0.3
0.644267	Hebbian	sleep	0.3
0.659412	Hebbian	sleep	0.3
0.661636	Hebbian	sleep	0.3
0.680712	Hebbian	sleep	0.3
0.678906	Hebbian	sleep	0.3
0.584491	Hebbian	sleep	0.3
0.661678	Hebbian	sleep	0.3
0.656736	Hebbian	sleep	0.3
0.738567	Hebbian	sleep	0.3
0.62281	Hebbian	sleep	0.3
0.622979	Hebbian	sleep	0.3
0.608215	Hebbian	sleep	0.3
0.623165	Hebbian	sleep	0.3
0.695098	Hebbian	sleep	0.3
0.815765	Hebbian	sleep	0.3
0.721516	Hebbian	sleep	0.3
0.630288	Hebbian	sleep	0.3
0.641305	Hebbian	sleep	0.3
0.613194	Hebbian	sleep	0.3
0.626624	Hebbian	sleep	0.3
0.818334	Hebbian	sleep	0.3
0.60864	Hebbian	sleep	0.3
0.783253	Hebbian	sleep	0.3
0.62378	Hebbian	sleep	0.3
0.746504	Hebbian	sleep	0.3
0.768879	Hebbian	sleep	0.3
0.571165	Hebbian	sleep	0.3
0.647567	Hebbian	sleep	0.3
0.661136	Hebbian	sleep	0.3
0.667716	Hebbian	sleep	0.3
0.666502	Hebbian	sleep	0.3
0.65595	Hebbian	sleep	0.3
0.544349	Hebbian	sleep	0.3
0.758075	Hebbian	sleep	0.3
0.608237	Hebbian	sleep	0.3
0.645695	Hebbian	sleep	0.3
0.635862	Hebbian	sleep	0.3
0.777617	Hebbian	sleep	0.3
0.662115	Hebbian	sleep	0.3
0.765053	Hebbian	sleep	0.3
0.62515	Hebbian	sleep	0.3
0.664995	Hebbian	sleep	0.3
0.771075	Hebbian	sleep	0.3
0.68253	Hebbian	sleep	0.3
0.630276	Hebbian	sleep	0.3
0.67547	Hebbian	sleep	0.3
0.65971	Hebbian	sleep	0.3
0.559354	Hebbian	sleep	0.3
0.664733	Hebbian	sleep	0.3
0.658406	Hebbian	sleep	0.3
0.880149	Hebbian	sleep	0.3
0.71143	Hebbian	sleep	0.3
0.685017	Hebbian	sleep	0.3
0.711743	Hebbian	sleep	0.3
0.745767	Hebbian	sleep	0.3
0.714767	Hebbian	sleep	0.3
0.497271	Hebbian	sleep	0.3
0.647185	Hebbian	sleep	0.3
0.753321	Hebbian	sleep	0.3
0.675365	Hebbian	sleep	0.3
0.63154	Hebbian	sleep	0.3
0.617387	Hebbian	sleep	0.3
0.699852	Hebbian	sleep	0.3
0.818712	Hebbian	sleep	0.3
0.678218	Hebbian	sleep	0.3
0.548739	Hebbian	sleep	0.3
0.623104	Hebbian	sleep	0.3
0.644536	Hebbian	sleep	0.3
0.803111	Hebbian	sleep	0.3
0.609371	Hebbian	sleep	0.3
0.652002	Hebbian	sleep	0.3
0.731073	Hebbian	sleep	0.3
0.747065	Hebbian	sleep	0.3
0.665664	Hebbian	sleep	0.3
0.662335	Hebbian	sleep	0.3
0.671636	Hebbian	sleep	0.3
0.638875	Hebbian	sleep	0.3
0.789683	Hebbian	sleep	0.3
0.680249	Hebbian	sleep	0.3
0.599089	Hebbian	sleep	0.3
0.836997	Hebbian	sleep	0.3
0.516321	Hebbian	sleep	0.3
0.642054	Hebbian	sleep	0.3
0.699278	Hebbian	sleep	0.3
0.718201	Hebbian	sleep	0.3
0.545459	Hebbian	sleep	0.3
0.721487	Hebbian	sleep	0.3
0.707594	Hebbian	sleep	0.3
0.685304	Hebbian	sleep	0.3
0.688498	Hebbian	sleep	0.3
0.745905	Hebbian	sleep	0.3
0.610956	Hebbian	sleep	0.3
0.753345	Hebbian	sleep	0.3
0.471781	Hebbian	sleep	0.3
0.603937	Hebbian	sleep	0.3
0.660461	Hebbian	sleep	0.3
0.832466	Hebbian	sleep	0.3
0.83818	Hebbian	sleep	0.3
0.635903	Hebbian	sleep	0.3
0.679065	Hebbian	sleep	0.3
0.701334	Hebbian	sleep	0.3
0.511318	Hebbian	sleep	0.3
0.649457	Hebbian	sleep	0.3
0.517682	Hebbian	sleep	0.3
0.702515	Hebbian	sleep	0.3
0.644165	Hebbian	sleep	0.3
0.731717	Hebbian	sleep	0.3
0.723344	Hebbian	sleep	0.3
0.650809	Hebbian	sleep	0.3
0.49064	Hebbian	sleep	0.3
0.830419	Hebbian	sleep	0.3
0.843143	Hebbian	sleep	0.3
0.70094	Hebbian	sleep	0.3
0.631754	Hebbian	sleep	0.3
0.673516	Hebbian	sleep	0.3
0.549621	Hebbian	sleep	0.3
0.54855	Hebbian	sleep	0.3
0.48768	Hebbian	sleep	0.3
0.587572	Hebbian	sleep	0.3
0.504722	Hebbian	sleep	0.3
0.665356	Hebbian	sleep	0.3
0.694162	Hebbian	sleep	0.3
0.832421	Hebbian	sleep	0.3
0.753238	Hebbian	sleep	0.3
0.290541	Hebbian	sleep	0.3
0.723194	Hebbian	sleep	0.3
0.581492	Hebbian	sleep	0.3
0.71428	Hebbian	sleep	0.3
0.751743	Hebbian	sleep	0.3
0.676967	Hebbian	sleep	0.3
0.639692	Hebbian	sleep	0.3
0.560089	Hebbian	sleep	0.3
0.723797	Hebbian	sleep	0.3
0.642344	Hebbian	sleep	0.3
0.615468	Hebbian	sleep	0.3
0.591273	Hebbian	sleep	0.3
0.704509	Hebbian	sleep	0.3
0.732073	Hebbian	sleep	0.3
0.715153	Hebbian	sleep	0.3
0.597229	Hebbian	sleep	0.3
0.663899	Hebbian	sleep	0.3
0.589418	Hebbian	sleep	0.3
0.689752	Hebbian	sleep	0.3
0.745974	Hebbian	sleep	0.3
0.686925	Hebbian	sleep	0.3
0.599261	Hebbian	sleep	0.3
0.614644	Hebbian	sleep	0.3
0.741235	Hebbian	sleep	0.3
0.496812	Hebbian	sleep	0.3
0.730211	Hebbian	sleep	0.3
0.668341	Hebbian	sleep	0.3
0.738985	Hebbian	sleep	0.3
0.780116	Hebbian	sleep	0.3
0.560872	Hebbian	sleep	0.3
0.613295	Hebbian	sleep	0.3
0.579538	Hebbian	sleep	0.3
0.516029	Hebbian	sleep	0.3
0.912643	Hebbian	sleep	0.3
0.724491	Hebbian	sleep	0.3
0.674902	Hebbian	sleep	0.3
0.687184	Hebbian	sleep	0.3
0.605951	Hebbian	sleep	0.3
0.719901	Hebbian	sleep	0.3
0.796808	Hebbian	sleep	0.3
0.56968	Hebbian	sleep	0.3
0.722894	Hebbian	sleep	0.3
0.630006	Hebbian	sleep	0.3
0.498924	Hebbian	sleep	0.3
0.699717	Hebbian	sleep	0.3
0.665858	Hebbian	sleep	0.3
0.608022	Hebbian	sleep	0.3
0.744902	Hebbian	sleep	0.3
0.572578	Hebbian	sleep	0.3
0.671628	Hebbian	sleep	0.3
0.612378	Hebbian	sleep	0.3
0.548063	Hebbian	sleep	0.3
0.541717	Hebbian	sleep	0.3
0.643381	Hebbian	sleep	0.3
0.606277	Hebbian	sleep	0.3
0.579226	Hebbian	sleep	0.3
0.63081	Hebbian	sleep	0.3
0.614357	Hebbian	sleep	0.3
0.655361	Hebbian	sleep	0.3
0.695605	Hebbian	sleep	0.3
0.731207	Hebbian	sleep	0.3
0.457398	Hebbian	sleep	0.3
0.672328	Hebbian	sleep	0.3
0.744674	Hebbian	sleep	0.3
0.572218	Hebbian	sleep	0.3
0.40175	Hebbian	sleep	0.3
0.741321	Hebbian	sleep	0.3
0.663654	Hebbian	sleep	0.3
0.722637	Hebbian	sleep	0.3
0.549543	Hebbian	sleep	0.3
0.786773	Hebbian	sleep	0.3
0.468447	Hebbian	sleep	0.3
0.791	Hebbian	sleep	0.3
0.770665	Hebbian	sleep	0.3
0.71541	Hebbian	sleep	0.3
0.756972	Hebbian	sleep	0.3
0.720755	Hebbian	sleep	0.3
0.683413	Hebbian	sleep	0.3
0.628457	Hebbian	sleep	0.3
0.707237	Hebbian	sleep	0.3
0.705931	Hebbian	sleep	0.3
0.720216	Hebbian	sleep	0.3
0.457535	Hebbian	sleep	0.3
0.609889	Hebbian	sleep	0.3
0.691597	Hebbian	sleep	0.3
0.712026	Hebbian	sleep	0.3
0.713892	Hebbian	sleep	0.3
0.64645	Hebbian	sleep	0.3
0.615502	Hebbian	sleep	0.3
0.63107	Hebbian	sleep	0.3
0.637671	Hebbian	sleep	0.3
0.638624	Hebbian	sleep	0.3
0.604608	Hebbian	sleep	0.3
0.674018	Hebbian	sleep	0.3
0.734319	Hebbian	sleep	0.3
0.676336	Hebbian	sleep	0.3
0.707044	Hebbian	sleep	0.3
0.642538	Hebbian	sleep	0.3
0.660475	Hebbian	sleep	0.3
0.693469	Hebbian	sleep	0.3
0.699485	Hebbian	sleep	0.3
0.681305	Hebbian	sleep	0.3
0.670515	Hebbian	sleep	0.3
0.707889	Hebbian	sleep	0.3
0.601464	Hebbian	sleep	0.3
0.814878	Hebbian	sleep	0.3
0.606265	Hebbian	sleep	0.3
0.675064	Hebbian	sleep	0.3
0.692144	Hebbian	sleep	0.3
0.669512	Hebbian	sleep	0.3
0.553923	Hebbian	sleep	0.3
0.708033	Hebbian	sleep	0.3
0.69568	Hebbian	sleep	0.3
0.680317	Hebbian	sleep	0.3
0.641192	Hebbian	sleep	0.3
0.659548	Hebbian	sleep	0.3
0.751	Hebbian	sleep	0.3
0.747239	Hebbian	sleep	0.3
0.527645	Hebbian	sleep	0.3
0.758912	Hebbian	sleep	0.3
0.76644	Hebbian	sleep	0.3
0.505656	Hebbian	sleep	0.3
0.769268	Hebbian	sleep	0.3
0.618557	Hebbian	sleep	0.3
0.699619	Hebbian	sleep	0.3
0.709131	Hebbian	sleep	0.3
0.67863	Hebbian	sleep	0.3
0.812065	Hebbian	sleep	0.3
0.651978	Hebbian	sleep	0.3
0.6212	Hebbian	sleep	0.3
0.677054	Hebbian	sleep	0.3
0.623757	Hebbian	sleep	0.3
0.827539	Hebbian	sleep	0.3
0.680115	Hebbian	sleep	0.3
0.658713	Hebbian	sleep	0.3
0.707179	Hebbian	sleep	0.3
0.641118	Hebbian	sleep	0.3
0.406252	Hebbian	sleep	0.3
0.772686	Hebbian	sleep	0.3
0.636555	Hebbian	sleep	0.3
0.803142	Hebbian	sleep	0.3
0.613929	Hebbian	sleep	0.3
0.699958	Hebbian	sleep	0.3
0.689286	Hebbian	sleep	0.3
0.613078	Hebbian	sleep	0.3
0.81452	Hebbian	sleep	0.3
0.746982	Hebbian	sleep	0.3
0.556251	Hebbian	sleep	0.3
0.705785	Hebbian	sleep	0.3
0.6717	Hebbian	sleep	0.3
0.674295	Hebbian	sleep	0.3
0.75049	Hebbian	sleep	0.3
0.692958	Hebbian	sleep	0.3
0.603763	Hebbian	sleep	0.3
0.691079	Hebbian	sleep	0.3
0.729935	Hebbian	sleep	0.3
0.665013	Hebbian	sleep	0.3
0.680554	Hebbian	sleep	0.3
0.59122	Hebbian	sleep	0.3
0.628513	Hebbian	sleep	0.3
0.803184	Hebbian	sleep	0.3
0.606998	Hebbian	sleep	0.3
0.628736	Hebbian	sleep	0.3
0.621685	Hebbian	sleep	0.3
0.698748	Hebbian	sleep	0.3
0.655134	Hebbian	sleep	0.3
0.620869	Hebbian	sleep	0.3
0.64055	Hebbian	sleep	0.3
0.640195	Hebbian	sleep	0.3
0.741842	Hebbian	sleep	0.3
0.697679	Hebbian	sleep	0.3
0.598728	Hebbian	sleep	0.3
0.607834	Hebbian	sleep	0.3
0.770213	Hebbian	sleep	0.3
0.77098	Hebbian	sleep	0.3
0.739737	Hebbian	sleep	0.3
0.681327	Hebbian	sleep	0.3
0.725528	Hebbian	sleep	0.3
0.699354	Hebbian	sleep	0.3
0.725773	Hebbian	sleep	0.3
0.760124	Hebbian	sleep	0.3
0.731701	Hebbian	sleep	0.3
0.864046	Hebbian	sleep	0.3
0.761382	Hebbian	sleep	0.3
0.576185	Hebbian	sleep	0.3
0.642262	Hebbian	sleep	0.3
0.548415	Hebbian	sleep	0.3
0.567614	Hebbian	sleep	0.3
0.667014	Hebbian	sleep	0.3
0.533222	Hebbian	sleep	0.3
0.666063	Hebbian	sleep	0.3
0.692533	Hebbian	sleep	0.3
0.718001	Hebbian	sleep	0.3
0.661997	Hebbian	sleep	0.3
0.791748	Hebbian	sleep	0.3
0.626218	Hebbian	sleep	0.3
0.665074	Hebbian	sleep	0.3
0.549231	Hebbian	sleep	0.3
0.658825	Hebbian	sleep	0.3
0.431471	Hebbian	sleep	0.3
0.648479	Hebbian	sleep	0.3
0.731465	Hebbian	sleep	0.3
0.614801	Hebbian	sleep	0.3
0.708209	Hebbian	sleep	0.3
0.810497	Hebbian	sleep	0.3
0.734209	Hebbian	sleep	0.3
0.691888	Hebbian	sleep	0.3
0.730497	Hebbian	sleep	0.3
0.703904	Hebbian	sleep	0.3
0.818874	Hebbian	sleep	0.3
0.634111	Hebbian	sleep	0.3
0.563075	Hebbian	sleep	0.3
0.721433	Hebbian	sleep	0.3
0.62055	Hebbian	sleep	0.3
0.580298	Hebbian	sleep	0.3
0.639152	Hebbian	sleep	0.3
0.680479	Hebbian	sleep	0.3
0.547269	Hebbian	sleep	0.3
0.648612	Hebbian	sleep	0.3
0.785502	Hebbian	sleep	0.3
0.762753	Hebbian	sleep	0.3
0.689494	Hebbian	sleep	0.3
0.646304	Hebbian	sleep	0.3
0.716267	Hebbian	sleep	0.3
0.691759	Hebbian	sleep	0.3
0.618758	Hebbian	sleep	0.3
0.602782	Hebbian	sleep	0.3
0.671772	Hebbian	sleep	0.3
0.657157	Hebbian	sleep	0.3
0.568277	Hebbian	sleep	0.3
0.747026	Hebbian	sleep	0.3
0.60907	Hebbian	sleep	0.3
0.692767	Hebbian	sleep	0.3
0.621498	Hebbian	sleep	0.3
0.67221	Hebbian	sleep	0.3
0.656439	Hebbian	sleep	0.3
0.669366	Hebbian	sleep	0.3
0.617252	Hebbian	sleep	0.3
0.694896	Hebbian	sleep	0.3
0.466587	Hebbian	sleep	0.3
0.819533	Hebbian	sleep	0.3
0.632344	Hebbian	sleep	0.3
0.659396	Hebbian	sleep	0.3
0.668933	Hebbian	sleep	0.3
0.672234	Hebbian	sleep	0.3
0.745187	Hebbian	sleep	0.3
0.665914	Hebbian	sleep	0.3
0.580178	Hebbian	sleep	0.3
0.661512	Hebbian	sleep	0.3
0.600442	Hebbian	sleep	0.3
0.688537	Hebbian	sleep	0.3
0.629603	Hebbian	sleep	0.3
0.840198	Hebbian	sleep	0.3
0.7024	Hebbian	sleep	0.3
0.834597	Hebbian	sleep	0.3
0.650216	Hebbian	sleep	0.3
0.679116	Hebbian	sleep	0.3
0.722228	Hebbian	sleep	0.3
0.699175	Hebbian	sleep	0.3
0.625374	Hebbian	sleep	0.3
0.695768	Hebbian	sleep	0.3
0.784035	Hebbian	sleep	0.3
0.734866	Hebbian	sleep	0.3
0.728755	Hebbian	sleep	0.3
0.608796	Hebbian	sleep	0.3
0.826954	Hebbian	sleep	0.3
0.508754	Hebbian	sleep	0.3
0.655817	Hebbian	sleep	0.3
0.642078	Hebbian	sleep	0.3
0.582525	Hebbian	sleep	0.3
0.786575	Hebbian	sleep	0.3
0.68043	Hebbian	sleep	0.3
0.660856	Hebbian	sleep	0.3
0.479891	Hebbian	sleep	0.3
0.880988	Hebbian	sleep	0.3
0.743005	Hebbian	sleep	0.3
0.757368	Hebbian	sleep	0.3
0.647781	Hebbian	sleep	0.3
0.641824	Hebbian	sleep	0.3
0.558925	Hebbian	sleep	0.3
0.670711	Hebbian	sleep	0.3
0.592198	Hebbian	sleep	0.3
0.64381	Hebbian	sleep	0.3
0.876583	Hebbian	sleep	0.3
0.706158	Hebbian	sleep	0.3
0.75496	Hebbian	sleep	0.3
0.524532	Hebbian	sleep	0.3
0.593386	Hebbian	sleep	0.3
0.643708	Hebbian	sleep	0.3
0.702122	Hebbian	sleep	0.3
0.711333	Hebbian	sleep	0.3
0.771566	Hebbian	sleep	0.3
0.669842	Hebbian	sleep	0.3
0.617513	Hebbian	sleep	0.3
0.669866	Hebbian	sleep	0.3
0.621634	Hebbian	sleep	0.3
0.696441	Hebbian	sleep	0.3
0.679198	Hebbian	sleep	0.3
0.491001	Hebbian	sleep	0.3
0.637596	Hebbian	sleep	0.3
0.555013	Hebbian	sleep	0.3
0.637039	Hebbian	sleep	0.3
0.785341	Hebbian	sleep	0.3
0.719787	Hebbian	sleep	0.3
0.629703	Hebbian	sleep	0.3
0.791761	Hebbian	sleep	0.3
0.593101	Hebbian	sleep	0.3
0.595759	Hebbian	sleep	0.3
0.568009	Hebbian	sleep	0.3
0.594922	Hebbian	sleep	0.3
0.557954	Hebbian	sleep	0.3
0.629074	Hebbian	sleep	0.3
0.651229	Hebbian	sleep	0.3
0.684977	Hebbian	sleep	0.3
0.748561	Hebbian	sleep	0.3
0.645332	Hebbian	sleep	0.3
0.626105	Hebbian	sleep	0.3
0.704952	Hebbian	sleep	0.3
0.738368	Hebbian	sleep	0.3
0.727081	Hebbian	sleep	0.3
0.569264	Hebbian	sleep	0.3
0.68555	Hebbian	sleep	0.3
0.595508	Hebbian	sleep	0.3
0.767816	Hebbian	sleep	0.3
0.655694	Hebbian	sleep	0.3
0.692271	Hebbian	sleep	0.3
0.591668	Hebbian	sleep	0.3
0.728949	Hebbian	sleep	0.3
0.620848	Hebbian	sleep	0.3
0.702905	Hebbian	sleep	0.3
0.658209	Hebbian	sleep	0.3
0.832527	Hebbian	sleep	0.3
0.810064	Hebbian	sleep	0.3
0.647579	Hebbian	sleep	0.3
0.700751	Hebbian	sleep	0.3
0.801322	Hebbian	sleep	0.3
0.720324	Hebbian	sleep	0.3
0.700077	Hebbian	sleep	0.3
0.708505	Hebbian	sleep	0.3
0.678373	Hebbian	sleep	0.3
0.740305	Hebbian	sleep	0.3
0.67492	Hebbian	sleep	0.3
0.8005	Hebbian	sleep	0.3
0.605913	Hebbian	sleep	0.3
0.690098	Hebbian	sleep	0.3
0.655227	Hebbian	sleep	0.3
0.519124	Hebbian	sleep	0.3
0.567632	Hebbian	sleep	0.3
0.735099	Hebbian	sleep	0.3
0.745351	Hebbian	sleep	0.3
0.668149	Hebbian	sleep	0.3
0.587674	Hebbian	sleep	0.3
0.592252	Hebbian	sleep	0.3
0.744094	Hebbian	sleep	0.3
0.672009	Hebbian	sleep	0.3
0.703418	Hebbian	sleep	0.3
0.72588	Hebbian	sleep	0.3
0.585981	Hebbian	sleep	0.3
0.797534	Hebbian	sleep	0.3
0.658282	Hebbian	sleep	0.3
0.647589	Hebbian	sleep	0.3
0.713597	Hebbian	sleep	0.3
0.594219	Hebbian	sleep	0.3
0.689418	Hebbian	sleep	0.3
0.582626	Hebbian	sleep	0.3
0.708486	Hebbian	sleep	0.3
0.567057	Hebbian	sleep	0.3
0.760769	Hebbian	sleep	0.3
0.747101	Hebbian	sleep	0.3
0.664916	Hebbian	sleep	0.3
0.700854	Hebbian	sleep	0.3
0.664657	Hebbian	sleep	0.3
0.650507	Hebbian	sleep	0.3
0.712359	Hebbian	sleep	0.3
0.631632	Hebbian	sleep	0.3
0.664104	Hebbian	sleep	0.3
0.63957	Hebbian	sleep	0.3
0.6436	Hebbian	sleep	0.3
0.495114	Hebbian	sleep	0.3
0.786475	Hebbian	sleep	0.3
0.792421	Hebbian	sleep	0.3
0.698858	Hebbian	sleep	0.3
0.630672	Hebbian	sleep	0.3
0.664088	Hebbian	sleep	0.3
0.722264	Hebbian	sleep	0.3
0.743711	Hebbian	sleep	0.3
0.619181	Hebbian	sleep	0.3
0.603247	Hebbian	sleep	0.3
0.653897	Hebbian	sleep	0.3
0.695518	Hebbian	sleep	0.3
0.668825	Hebbian	sleep	0.3
0.743593	Hebbian	sleep	0.3
0.648278	Hebbian	sleep	0.3
0.555933	Hebbian	sleep	0.3
0.784814	Hebbian	sleep	0.3
0.619964	Hebbian	sleep	0.3
0.713563	Hebbian	sleep	0.3
0.62426	Hebbian	sleep	0.3
0.550331	Hebbian	sleep	0.3
0.676446	Hebbian	sleep	0.3
0.645381	Hebbian	sleep	0.3
0.724731	Hebbian	sleep	0.3
0.784109	Hebbian	sleep	0.3
0.722664	Hebbian	sleep	0.3
0.673933	Hebbian	sleep	0.3
0.535266	Hebbian	sleep	0.3
0.731903	Hebbian	sleep	0.3
0.805263	Hebbian	sleep	0.3
0.75512	Hebbian	sleep	0.3
0.481358	Hebbian	sleep	0.3
0.504963	Hebbian	sleep	0.3
0.684469	Hebbian	sleep	0.3
0.576958	Hebbian	sleep	0.3
0.744126	Hebbian	sleep	0.3
0.607494	Hebbian	sleep	0.3
0.581036	Hebbian	sleep	0.3
0.798508	Hebbian	sleep	0.3
0.696741	Hebbian	sleep	0.3
0.675464	Hebbian	sleep	0.3
0.639755	Hebbian	sleep	0.3
0.613829	Hebbian	sleep	0.3
0.674609	Hebbian	sleep	0.3
0.655232	Hebbian	sleep	0.3
0.643917	Hebbian	sleep	0.3
0.67613	Hebbian	sleep	0.3
0.846173	Hebbian	sleep	0.3
0.662007	Hebbian	sleep	0.3
0.682388	Hebbian	sleep	0.3
0.725779	Hebbian	sleep	0.3
0.701864	Hebbian	sleep	0.3
0.850433	Hebbian	sleep	0.3
0.799301	Hebbian	sleep	0.3
0.690556	Hebbian	sleep	0.3
0.647849	Hebbian	sleep	0.3
0.607107	Hebbian	sleep	0.3
0.681413	Hebbian	sleep	0.3
0.616841	Hebbian	sleep	0.3
0.620899	Hebbian	sleep	0.3
0.677528	Hebbian	sleep	0.3
0.674109	Hebbian	sleep	0.3
0.758761	Hebbian	sleep	0.3
0.765486	Hebbian	sleep	0.3
0.587521	Hebbian	sleep	0.3
0.602223	Hebbian	sleep	0.3
0.62947	Hebbian	sleep	0.3
0.725654	Hebbian	sleep	0.3
0.777922	Hebbian	sleep	0.3
0.632713	Hebbian	sleep	0.3
0.628615	Hebbian	sleep	0.3
0.833696	Hebbian	sleep	0.3
0.762117	Hebbian	sleep	0.3
0.755086	Hebbian	sleep	0.3
0.721813	Hebbian	sleep	0.3
0.656845	Hebbian	sleep	0.3
0.656492	Hebbian	sleep	0.3
0.629464	Hebbian	sleep	0.3
0.779413	Hebbian	sleep	0.3
0.847548	Hebbian	sleep	0.3
0.624814	Hebbian	sleep	0.3
0.619322	Hebbian	sleep	0.3
0.612545	Hebbian	sleep	0.3
0.644058	Hebbian	sleep	0.3
0.728076	Hebbian	sleep	0.3
0.454364	Hebbian	sleep	0.3
0.741185	Hebbian	sleep	0.3
0.569245	Hebbian	sleep	0.3
0.624627	Hebbian	sleep	0.3
0.828918	Hebbian	sleep	0.3
0.71871	Hebbian	sleep	0.3
0.654183	Hebbian	sleep	0.3
0.728517	Hebbian	sleep	0.3
0.727551	Hebbian	sleep	0.3
0.688715	Hebbian	sleep	0.3
0.640976	Hebbian	sleep	0.3
0.729156	Hebbian	sleep	0.3
0.669065	Hebbian	sleep	0.3
0.730197	Hebbian	sleep	0.3
0.691744	Hebbian	sleep	0.3
0.734811	Hebbian	sleep	0.3
0.751971	Hebbian	sleep	0.3
0.740796	Hebbian	sleep	0.3
0.684744	Hebbian	sleep	0.3
0.546446	Hebbian	sleep	0.3
0.6426	Hebbian	sleep	0.3
0.662264	Hebbian	sleep	0.3
0.714425	Hebbian	sleep	0.3
0.588769	Hebbian	sleep	0.3
0.624528	Hebbian	sleep	0.3
0.644458	Hebbian	sleep	0.3
0.452471	Hebbian	sleep	0.3
0.767921	Hebbian	sleep	0.3
0.727794	Hebbian	sleep	0.3
0.553244	Hebbian	sleep	0.3
0.63857	Hebbian	sleep	0.3
0.692883	Hebbian	sleep	0.3
0.767461	Hebbian	sleep	0.3
0.73552	Hebbian	sleep	0.3
0.541042	Hebbian	sleep	0.3
0.669534	Hebbian	sleep	0.3
0.659483	Hebbian	sleep	0.3
0.617338	Hebbian	sleep	0.3
0.680405	Hebbian	sleep	0.3
0.652441	Hebbian	sleep	0.3
0.649738	Hebbian	sleep	0.3
0.755472	Hebbian	sleep	0.3
0.634594	Hebbian	sleep	0.3
0.545898	Hebbian	sleep	0.3
0.615468	Hebbian	sleep	0.3
0.564728	Hebbian	sleep	0.3
0.671983	Hebbian	sleep	0.3
0.69901	Hebbian	sleep	0.3
0.777702	Hebbian	sleep	0.3
0.732808	Hebbian	sleep	0.3
0.46811	Hebbian	sleep	0.3
0.607959	Hebbian	sleep	0.3
0.646177	Hebbian	sleep	0.3
0.661833	Hebbian	sleep	0.3
0.545084	Hebbian	sleep	0.3
0.677381	Hebbian	sleep	0.3
0.610577	Hebbian	sleep	0.3
0.636197	Hebbian	sleep	0.3
0.699671	Hebbian	sleep	0.3
0.664347	Hebbian	sleep	0.3
0.692284	Hebbian	sleep	0.3
0.789343	Hebbian	sleep	0.3
0.706723	Hebbian	sleep	0.3
0.619212	Hebbian	sleep	0.3
0.594443	Hebbian	sleep	0.3
0.681102	Hebbian	sleep	0.3
0.726899	Hebbian	sleep	0.3
0.621922	Hebbian	sleep	0.3
0.891754	Hebbian	sleep	0.3
0.761948	Hebbian	sleep	0.3
0.768073	Hebbian	sleep	0.3
0.598721	Hebbian	sleep	0.3
0.607687	Hebbian	sleep	0.3
0.737015	Hebbian	sleep	0.3
0.749017	Hebbian	sleep	0.3
0.668995	Hebbian	sleep	0.3
0.717123	Hebbian	sleep	0.3
0.705902	Hebbian	sleep	0.3
0.614428	Hebbian	sleep	0.3
0.539584	Hebbian	sleep	0.3
0.798716	Hebbian	sleep	0.3
0.838734	Hebbian	sleep	0.3
0.663908	Hebbian	sleep	0.3
0.75319	Hebbian	sleep	0.3
0.825765	Hebbian	sleep	0.3
0.727043	Hebbian	sleep	0.3
0.649676	Hebbian	sleep	0.3
0.645339	Hebbian	sleep	0.3
0.676784	Hebbian	sleep	0.3
0.525606	Hebbian	sleep	0.3
0.675959	Hebbian	sleep	0.3
0.722945	Hebbian	sleep	0.3
0.712258	Hebbian	sleep	0.3
0.844812	Hebbian	sleep	0.3
0.714083	Hebbian	sleep	0.3
0.663346	Hebbian	sleep	0.3
0.664008	Hebbian	sleep	0.3
0.624449	Hebbian	sleep	0.3
0.640876	Hebbian	sleep	0.3
0.78132	Hebbian	sleep	0.3
0.6257	Hebbian	sleep	0.3
0.691081	Hebbian	sleep	0.3
0.696289	Hebbian	sleep	0.3
0.785755	Hebbian	sleep	0.3
0.649733	Hebbian	sleep	0.3
0.707904	Hebbian	sleep	0.3
0.675635	Hebbian	sleep	0.3
0.609901	Hebbian	sleep	0.3
0.762249	Hebbian	sleep	0.3
0.582727	Hebbian	sleep	0.3
0.833164	Hebbian	sleep	0.3
0.670607	Hebbian	sleep	0.3
0.855411	Hebbian	sleep	0.3
0.581787	Hebbian	sleep	0.3
0.622755	Hebbian	sleep	0.3
0.710808	Hebbian	sleep	0.3
0.692667	Hebbian	sleep	0.3
0.648855	Hebbian	sleep	0.3
0.538616	Hebbian	sleep	0.3
0.682817	Hebbian	sleep	0.3
0.661918	Hebbian	sleep	0.3
0.656572	Hebbian	sleep	0.3
0.589839	Hebbian	sleep	0.3
0.803554	Hebbian	sleep	0.3
0.777075	Hebbian	sleep	0.3
0.622732	Hebbian	sleep	0.3
0.73258	Hebbian	sleep	0.3
0.742178	Hebbian	sleep	0.3
0.723196	Hebbian	sleep	0.3
0.580545	Hebbian	sleep	0.3
0.734134	Hebbian	sleep	0.3
0.765069	Hebbian	sleep	0.3
0.669699	Hebbian	sleep	0.3
0.651746	Hebbian	sleep	0.3
0.672761	Hebbian	sleep	0.3
0.702396	Hebbian	sleep	0.3
0.631967	Hebbian	sleep	0.3
0.784219	Hebbian	sleep	0.3
0.422284	Hebbian	sleep	0.3
0.659086	Hebbian	sleep	0.3
0.646146	Hebbian	sleep	0.3
0.821858	Hebbian	sleep	0.3
0.645077	Hebbian	sleep	0.3
0.736279	Hebbian	sleep	0.3
0.668969	Hebbian	sleep	0.3
0.715837	Hebbian	sleep	0.3
0.678509	Hebbian	sleep	0.3
0.701943	Hebbian	sleep	0.3
0.656724	Hebbian	sleep	0.3
0.668882	Hebbian	sleep	0.3
0.647281	Hebbian	sleep	0.3
0.664738	Hebbian	sleep	0.3
0.622722	Hebbian	sleep	0.3
0.768852	Hebbian	sleep	0.3
0.704714	Hebbian	sleep	0.3
0.721579	Hebbian	sleep	0.3
0.729413	Hebbian	sleep	0.3
0.731636	Hebbian	sleep	0.3
0.707112	Hebbian	sleep	0.3
0.642704	Hebbian	sleep	0.3
0.749962	Hebbian	sleep	0.3
0.686228	Hebbian	sleep	0.3
0.504228	Hebbian	sleep	0.3
0.714622	Hebbian	sleep	0.3
0.69687	Hebbian	sleep	0.3
0.633723	Hebbian	sleep	0.3
0.689645	Hebbian	sleep	0.3
0.764192	Hebbian	sleep	0.3
0.645966	Hebbian	sleep	0.3
0.68948	Hebbian	sleep	0.3
0.751762	Hebbian	sleep	0.3
0.599497	Hebbian	sleep	0.3
0.90338	Hebbian	sleep	0.3
0.702175	Hebbian	sleep	0.3
0.802043	Hebbian	sleep	0.3
0.718524	Hebbian	sleep	0.3
0.690055	Hebbian	sleep	0.3
0.617757	Hebbian	sleep	0.3
0.775229	Hebbian	sleep	0.3
0.829118	Hebbian	sleep	0.3
0.662858	Hebbian	sleep	0.3
0.698131	Hebbian	sleep	0.3
0.615826	Hebbian	sleep	0.3
0.592245	Hebbian	sleep	0.3
0.653557	Hebbian	sleep	0.3
0.699567	Hebbian	sleep	0.3
0.625934	Hebbian	sleep	0.3
0.732408	Hebbian	sleep	0.3
0.674995	Hebbian	sleep	0.3
0.816073	Hebbian	sleep	0.3
0.878847	Hebbian	sleep	0.3
0.641976	Hebbian	sleep	0.3
0.742459	Hebbian	sleep	0.3
0.600384	Hebbian	sleep	0.3
0.709073	Hebbian	sleep	0.3
0.887416	Hebbian	sleep	0.3
0.734618	Hebbian	sleep	0.3
0.738712	Hebbian	sleep	0.3
0.667879	Hebbian	sleep	0.3
0.791005	Hebbian	sleep	0.3
0.54496	Hebbian	sleep	0.3
0.682656	Hebbian	sleep	0.3
0.832737	Hebbian	sleep	0.3
0.630059	Hebbian	sleep	0.3
0.778962	Hebbian	sleep	0.3
0.586134	Hebbian	sleep	0.3
0.787335	Hebbian	sleep	0.3
0.539711	Hebbian	sleep	0.3
0.727367	Hebbian	sleep	0.3
0.791431	Hebbian	sleep	0.3
0.784445	Hebbian	sleep	0.3
0.644377	Hebbian	sleep	0.3
0.694897	Hebbian	sleep	0.3
0.732928	Hebbian	sleep	0.3
0.713559	Hebbian	sleep	0.3
0.66861	Hebbian	sleep	0.3
0.711261	Hebbian	sleep	0.3
0.672029	Hebbian	sleep	0.3
0.632724	Hebbian	sleep	0.3
0.592683	Hebbian	sleep	0.3
0.578679	Hebbian	sleep	0.3
0.631557	Hebbian	sleep	0.3
0.655261	Hebbian	sleep	0.3
0.79753	Hebbian	sleep	0.3
0.725119	Hebbian	sleep	0.3
0.66729	Hebbian	sleep	0.3
0.710942	Hebbian	sleep	0.3
0.725947	Hebbian	sleep	0.3
0.616155	Hebbian	sleep	0.3
0.620432	Hebbian	sleep	0.3
0.72452	Hebbian	sleep	0.3
0.679973	Hebbian	sleep	0.3
0.72357	Hebbian	sleep	0.3
0.697729	Hebbian	sleep	0.3
0.733971	Hebbian	sleep	0.3
0.784554	Hebbian	sleep	0.3
0.6877	Hebbian	sleep	0.3
0.739267	Hebbian	sleep	0.3
0.591527	Hebbian	sleep	0.3
0.644841	Hebbian	sleep	0.3
0.639018	Hebbian	sleep	0.3
0.72698	Hebbian	sleep	0.3
0.608099	Hebbian	sleep	0.3
0.744136	Hebbian	sleep	0.3
0.741252	Hebbian	sleep	0.3
0.666784	Hebbian	sleep	0.3
0.59203	Hebbian	sleep	0.3
0.678725	Hebbian	sleep	0.3
0.82052	Hebbian	sleep	0.3
0.699476	Hebbian	sleep	0.3
0.78984	Hebbian	sleep	0.3
0.723304	Hebbian	sleep	0.3
0.616744	Hebbian	sleep	0.3
0.661584	Hebbian	sleep	0.3
0.611365	Hebbian	sleep	0.3
0.724199	Hebbian	sleep	0.3
0.695602	Hebbian	sleep	0.3
0.58954	Hebbian	sleep	0.3
0.68097	Hebbian	sleep	0.3
0.717601	Hebbian	sleep	0.3
0.829021	Hebbian	sleep	0.3
0.581894	Hebbian	sleep	0.3
0.823443	Hebbian	sleep	0.3
0.633187	Hebbian	sleep	0.3
0.781398	Hebbian	sleep	0.3
0.652471	Hebbian	sleep	0.3
0.682572	Hebbian	sleep	0.3
0.631644	Hebbian	sleep	0.3
0.690349	Hebbian	sleep	0.3
0.613033	Hebbian	sleep	0.3
0.728919	Hebbian	sleep	0.3
0.706211	Hebbian	sleep	0.3
0.735249	Hebbian	sleep	0.3
0.611329	Hebbian	sleep	0.3
0.80718	Hebbian	sleep	0.3
0.82197	Hebbian	sleep	0.3
0.718455	Hebbian	sleep	0.3
[truncated: 38,001 more rows]

## Sheet: Table C
mean_effi	lr	state	Hz
0.542048	Hebbian	sleep	0.1
0.616868	Hebbian	sleep	0.1
0.581081	Hebbian	sleep	0.1
0.54085	Hebbian	sleep	0.1
0.685812	Hebbian	sleep	0.1
0.676715	Hebbian	sleep	0.1
0.69204	Hebbian	sleep	0.1
0.750092	Hebbian	sleep	0.1
0.576969	Hebbian	sleep	0.1
0.714353	Hebbian	sleep	0.1
0.585614	Hebbian	sleep	0.1
0.817037	Hebbian	sleep	0.1
0.523456	Hebbian	sleep	0.1
0.528048	Hebbian	sleep	0.1
0.68821	Hebbian	sleep	0.1
0.685584	Hebbian	sleep	0.1
0.797796	Hebbian	sleep	0.1
0.813524	Hebbian	sleep	0.1
0.551179	Hebbian	sleep	0.1
0.656438	Hebbian	sleep	0.1
0.555257	Hebbian	sleep	0.1
0.505974	Hebbian	sleep	0.1
0.668435	Hebbian	sleep	0.1
0.767858	Hebbian	sleep	0.1
0.604092	Hebbian	sleep	0.1
0.562976	Hebbian	sleep	0.1
0.614564	Hebbian	sleep	0.1
0.632077	Hebbian	sleep	0.1
0.673189	Hebbian	sleep	0.1
0.577747	Hebbian	sleep	0.1
0.723022	Hebbian	sleep	0.1
0.678273	Hebbian	sleep	0.1
0.773713	Hebbian	sleep	0.1
0.726862	Hebbian	sleep	0.1
0.637882	Hebbian	sleep	0.1
0.641768	Hebbian	sleep	0.1
0.714558	Hebbian	sleep	0.1
0.64947	Hebbian	sleep	0.1
0.717326	Hebbian	sleep	0.1
0.669615	Hebbian	sleep	0.1
0.621249	Hebbian	sleep	0.1
0.667002	Hebbian	sleep	0.1
0.722075	Hebbian	sleep	0.1
0.603124	Hebbian	sleep	0.1
0.651345	Hebbian	sleep	0.1
0.6802	Hebbian	sleep	0.1
0.654274	Hebbian	sleep	0.1
0.503901	Hebbian	sleep	0.1
0.56679	Hebbian	sleep	0.1
0.432162	Hebbian	sleep	0.1
0.640548	Hebbian	sleep	0.1
0.644478	Hebbian	sleep	0.1
0.706256	Hebbian	sleep	0.1
0.64946	Hebbian	sleep	0.1
0.664856	Hebbian	sleep	0.1
0.625557	Hebbian	sleep	0.1
0.570139	Hebbian	sleep	0.1
0.632898	Hebbian	sleep	0.1
0.478457	Hebbian	sleep	0.1
0.792731	Hebbian	sleep	0.1
0.629362	Hebbian	sleep	0.1
0.260534	Hebbian	sleep	0.1
0.644307	Hebbian	sleep	0.1
0.439908	Hebbian	sleep	0.1
0.645187	Hebbian	sleep	0.1
0.716472	Hebbian	sleep	0.1
0.690332	Hebbian	sleep	0.1
0.762491	Hebbian	sleep	0.1
0.625522	Hebbian	sleep	0.1
0.583187	Hebbian	sleep	0.1
0.628385	Hebbian	sleep	0.1
0.764618	Hebbian	sleep	0.1
0.662251	Hebbian	sleep	0.1
0.783509	Hebbian	sleep	0.1
0.774457	Hebbian	sleep	0.1
0.60062	Hebbian	sleep	0.1
0.848538	Hebbian	sleep	0.1
0.679254	Hebbian	sleep	0.1
0.586763	Hebbian	sleep	0.1
0.693458	Hebbian	sleep	0.1
0.672862	Hebbian	sleep	0.1
0.724876	Hebbian	sleep	0.1
0.738981	Hebbian	sleep	0.1
0.766981	Hebbian	sleep	0.1
0.588133	Hebbian	sleep	0.1
0.598638	Hebbian	sleep	0.1
0.718688	Hebbian	sleep	0.1
0.6588	Hebbian	sleep	0.1
0.617254	Hebbian	sleep	0.1
0.575594	Hebbian	sleep	0.1
0.770635	Hebbian	sleep	0.1
0.574253	Hebbian	sleep	0.1
0.671986	Hebbian	sleep	0.1
0.716555	Hebbian	sleep	0.1
0.611974	Hebbian	sleep	0.1
0.617346	Hebbian	sleep	0.1
0.63768	Hebbian	sleep	0.1
0.701961	Hebbian	sleep	0.1
0.591687	Hebbian	sleep	0.1
0.668379	Hebbian	sleep	0.1
0.697005	Hebbian	sleep	0.1
0.692878	Hebbian	sleep	0.1
0.750696	Hebbian	sleep	0.1
0.586751	Hebbian	sleep	0.1
0.610961	Hebbian	sleep	0.1
0.63535	Hebbian	sleep	0.1
0.714602	Hebbian	sleep	0.1
0.550495	Hebbian	sleep	0.1
0.718361	Hebbian	sleep	0.1
0.686083	Hebbian	sleep	0.1
0.722834	Hebbian	sleep	0.1
0.572059	Hebbian	sleep	0.1
0.581069	Hebbian	sleep	0.1
0.659908	Hebbian	sleep	0.1
0.782872	Hebbian	sleep	0.1
0.581658	Hebbian	sleep	0.1
0.611375	Hebbian	sleep	0.1
0.752868	Hebbian	sleep	0.1
0.707311	Hebbian	sleep	0.1
0.740484	Hebbian	sleep	0.1
0.551872	Hebbian	sleep	0.1
0.78853	Hebbian	sleep	0.1
0.74991	Hebbian	sleep	0.1
0.653547	Hebbian	sleep	0.1
0.625889	Hebbian	sleep	0.1
0.603686	Hebbian	sleep	0.1
0.553834	Hebbian	sleep	0.1
0.653395	Hebbian	sleep	0.1
0.763623	Hebbian	sleep	0.1
0.611819	Hebbian	sleep	0.1
0.560315	Hebbian	sleep	0.1
0.676777	Hebbian	sleep	0.1
0.634846	Hebbian	sleep	0.1
0.767464	Hebbian	sleep	0.1
0.672997	Hebbian	sleep	0.1
0.482272	Hebbian	sleep	0.1
0.615397	Hebbian	sleep	0.1
0.596281	Hebbian	sleep	0.1
0.655975	Hebbian	sleep	0.1
0.538223	Hebbian	sleep	0.1
0.610391	Hebbian	sleep	0.1
0.619253	Hebbian	sleep	0.1
0.631438	Hebbian	sleep	0.1
0.549557	Hebbian	sleep	0.1
0.625911	Hebbian	sleep	0.1
0.632468	Hebbian	sleep	0.1
0.590932	Hebbian	sleep	0.1
0.519325	Hebbian	sleep	0.1
0.621918	Hebbian	sleep	0.1
0.664353	Hebbian	sleep	0.1
0.689554	Hebbian	sleep	0.1
0.518452	Hebbian	sleep	0.1
0.64694	Hebbian	sleep	0.1
0.53623	Hebbian	sleep	0.1
0.596761	Hebbian	sleep	0.1
0.739059	Hebbian	sleep	0.1
0.561331	Hebbian	sleep	0.1
0.645533	Hebbian	sleep	0.1
0.683208	Hebbian	sleep	0.1
0.74622	Hebbian	sleep	0.1
0.630209	Hebbian	sleep	0.1
0.574765	Hebbian	sleep	0.1
0.605214	Hebbian	sleep	0.1
0.624341	Hebbian	sleep	0.1
0.725071	Hebbian	sleep	0.1
0.633651	Hebbian	sleep	0.1
0.544373	Hebbian	sleep	0.1
0.627228	Hebbian	sleep	0.1
0.623945	Hebbian	sleep	0.1
0.617311	Hebbian	sleep	0.1
0.592952	Hebbian	sleep	0.1
0.644526	Hebbian	sleep	0.1
0.707294	Hebbian	sleep	0.1
0.785816	Hebbian	sleep	0.1
0.703871	Hebbian	sleep	0.1
0.625774	Hebbian	sleep	0.1
0.61369	Hebbian	sleep	0.1
0.733453	Hebbian	sleep	0.1
0.576481	Hebbian	sleep	0.1
0.538214	Hebbian	sleep	0.1
0.584024	Hebbian	sleep	0.1
0.640143	Hebbian	sleep	0.1
0.576906	Hebbian	sleep	0.1
0.525123	Hebbian	sleep	0.1
0.7126	Hebbian	sleep	0.1
0.745694	Hebbian	sleep	0.1
0.658769	Hebbian	sleep	0.1
0.652223	Hebbian	sleep	0.1
0.522666	Hebbian	sleep	0.1
0.674758	Hebbian	sleep	0.1
0.623465	Hebbian	sleep	0.1
0.446216	Hebbian	sleep	0.1
0.710469	Hebbian	sleep	0.1
0.681237	Hebbian	sleep	0.1
0.673054	Hebbian	sleep	0.1
0.598473	Hebbian	sleep	0.1
0.549949	Hebbian	sleep	0.1
0.602624	Hebbian	sleep	0.1
0.673888	Hebbian	sleep	0.1
0.593863	Hebbian	sleep	0.1
0.558924	Hebbian	sleep	0.1
0.51276	Hebbian	sleep	0.1
0.57017	Hebbian	sleep	0.1
0.669399	Hebbian	sleep	0.1
0.434957	Hebbian	sleep	0.1
0.628254	Hebbian	sleep	0.1
0.670961	Hebbian	sleep	0.1
0.769075	Hebbian	sleep	0.1
0.698728	Hebbian	sleep	0.1
0.505597	Hebbian	sleep	0.1
0.71945	Hebbian	sleep	0.1
0.64767	Hebbian	sleep	0.1
0.811916	Hebbian	sleep	0.1
0.675548	Hebbian	sleep	0.1
0.573652	Hebbian	sleep	0.1
0.714514	Hebbian	sleep	0.1
0.504242	Hebbian	sleep	0.1
0.546675	Hebbian	sleep	0.1
0.70163	Hebbian	sleep	0.1
0.686582	Hebbian	sleep	0.1
0.577713	Hebbian	sleep	0.1
0.734708	Hebbian	sleep	0.1
0.655511	Hebbian	sleep	0.1
0.640942	Hebbian	sleep	0.1
0.661786	Hebbian	sleep	0.1
0.693947	Hebbian	sleep	0.1
0.590705	Hebbian	sleep	0.1
0.549306	Hebbian	sleep	0.1
0.450743	Hebbian	sleep	0.1
0.549987	Hebbian	sleep	0.1
0.650909	Hebbian	sleep	0.1
0.624638	Hebbian	sleep	0.1
0.814902	Hebbian	sleep	0.1
0.412628	Hebbian	sleep	0.1
0.621096	Hebbian	sleep	0.1
0.59615	Hebbian	sleep	0.1
0.48265	Hebbian	sleep	0.1
0.590444	Hebbian	sleep	0.1
0.640008	Hebbian	sleep	0.1
0.79624	Hebbian	sleep	0.1
0.685275	Hebbian	sleep	0.1
0.649646	Hebbian	sleep	0.1
0.681062	Hebbian	sleep	0.1
0.64567	Hebbian	sleep	0.1
0.494577	Hebbian	sleep	0.1
0.807942	Hebbian	sleep	0.1
0.713797	Hebbian	sleep	0.1
0.679582	Hebbian	sleep	0.1
0.690785	Hebbian	sleep	0.1
0.656339	Hebbian	sleep	0.1
0.550958	Hebbian	sleep	0.1
0.554863	Hebbian	sleep	0.1
0.443455	Hebbian	sleep	0.1
0.49785	Hebbian	sleep	0.1
0.364368	Hebbian	sleep	0.1
0.645011	Hebbian	sleep	0.1
0.596437	Hebbian	sleep	0.1
0.609646	Hebbian	sleep	0.1
0.720847	Hebbian	sleep	0.1
0.235875	Hebbian	sleep	0.1
0.609908	Hebbian	sleep	0.1
0.57202	Hebbian	sleep	0.1
0.640786	Hebbian	sleep	0.1
0.770467	Hebbian	sleep	0.1
0.639346	Hebbian	sleep	0.1
0.573922	Hebbian	sleep	0.1
0.510133	Hebbian	sleep	0.1
0.759924	Hebbian	sleep	0.1
0.751738	Hebbian	sleep	0.1
0.581109	Hebbian	sleep	0.1
0.726766	Hebbian	sleep	0.1
0.648946	Hebbian	sleep	0.1
0.692769	Hebbian	sleep	0.1
0.515836	Hebbian	sleep	0.1
0.621302	Hebbian	sleep	0.1
0.720583	Hebbian	sleep	0.1
0.574336	Hebbian	sleep	0.1
0.590428	Hebbian	sleep	0.1
0.66374	Hebbian	sleep	0.1
0.723847	Hebbian	sleep	0.1
0.891644	Hebbian	sleep	0.1
0.562428	Hebbian	sleep	0.1
0.65721	Hebbian	sleep	0.1
0.613865	Hebbian	sleep	0.1
0.58331	Hebbian	sleep	0.1
0.597374	Hebbian	sleep	0.1
0.582297	Hebbian	sleep	0.1
0.70383	Hebbian	sleep	0.1
0.562295	Hebbian	sleep	0.1
0.599439	Hebbian	sleep	0.1
0.561441	Hebbian	sleep	0.1
0.49519	Hebbian	sleep	0.1
0.807079	Hebbian	sleep	0.1
0.717489	Hebbian	sleep	0.1
0.596724	Hebbian	sleep	0.1
0.606029	Hebbian	sleep	0.1
0.683684	Hebbian	sleep	0.1
0.63659	Hebbian	sleep	0.1
0.68431	Hebbian	sleep	0.1
0.54539	Hebbian	sleep	0.1
0.73445	Hebbian	sleep	0.1
0.56939	Hebbian	sleep	0.1
0.369591	Hebbian	sleep	0.1
0.64553	Hebbian	sleep	0.1
0.640058	Hebbian	sleep	0.1
0.617471	Hebbian	sleep	0.1
0.74948	Hebbian	sleep	0.1
0.556663	Hebbian	sleep	0.1
0.623255	Hebbian	sleep	0.1
0.602816	Hebbian	sleep	0.1
0.597121	Hebbian	sleep	0.1
0.458821	Hebbian	sleep	0.1
0.597342	Hebbian	sleep	0.1
0.556387	Hebbian	sleep	0.1
0.581982	Hebbian	sleep	0.1
0.659873	Hebbian	sleep	0.1
0.612178	Hebbian	sleep	0.1
0.539975	Hebbian	sleep	0.1
0.677897	Hebbian	sleep	0.1
0.65056	Hebbian	sleep	0.1
0.500475	Hebbian	sleep	0.1
0.603723	Hebbian	sleep	0.1
0.758275	Hebbian	sleep	0.1
0.653236	Hebbian	sleep	0.1
0.289646	Hebbian	sleep	0.1
0.706432	Hebbian	sleep	0.1
0.631106	Hebbian	sleep	0.1
0.613469	Hebbian	sleep	0.1
0.494515	Hebbian	sleep	0.1
0.795024	Hebbian	sleep	0.1
0.435698	Hebbian	sleep	0.1
0.648533	Hebbian	sleep	0.1
0.763541	Hebbian	sleep	0.1
0.602329	Hebbian	sleep	0.1
0.609804	Hebbian	sleep	0.1
0.647588	Hebbian	sleep	0.1
0.668957	Hebbian	sleep	0.1
0.548901	Hebbian	sleep	0.1
0.615643	Hebbian	sleep	0.1
0.561584	Hebbian	sleep	0.1
0.695008	Hebbian	sleep	0.1
0.682914	Hebbian	sleep	0.1
0.47782	Hebbian	sleep	0.1
0.740911	Hebbian	sleep	0.1
0.601331	Hebbian	sleep	0.1
0.712193	Hebbian	sleep	0.1
0.617099	Hebbian	sleep	0.1
0.541923	Hebbian	sleep	0.1
0.662665	Hebbian	sleep	0.1
0.509401	Hebbian	sleep	0.1
0.627965	Hebbian	sleep	0.1
0.554015	Hebbian	sleep	0.1
0.764799	Hebbian	sleep	0.1
0.725437	Hebbian	sleep	0.1
0.620151	Hebbian	sleep	0.1
0.710421	Hebbian	sleep	0.1
0.646984	Hebbian	sleep	0.1
0.559171	Hebbian	sleep	0.1
0.622359	Hebbian	sleep	0.1
0.672981	Hebbian	sleep	0.1
0.567011	Hebbian	sleep	0.1
0.715187	Hebbian	sleep	0.1
0.839752	Hebbian	sleep	0.1
0.592363	Hebbian	sleep	0.1
0.656879	Hebbian	sleep	0.1
0.651495	Hebbian	sleep	0.1
0.661627	Hebbian	sleep	0.1
0.675725	Hebbian	sleep	0.1
0.664625	Hebbian	sleep	0.1
0.534225	Hebbian	sleep	0.1
0.581848	Hebbian	sleep	0.1
0.720972	Hebbian	sleep	0.1
0.675259	Hebbian	sleep	0.1
0.55887	Hebbian	sleep	0.1
0.576952	Hebbian	sleep	0.1
0.725806	Hebbian	sleep	0.1
0.650891	Hebbian	sleep	0.1
0.475604	Hebbian	sleep	0.1
0.548046	Hebbian	sleep	0.1
0.708567	Hebbian	sleep	0.1
0.520034	Hebbian	sleep	0.1
0.729552	Hebbian	sleep	0.1
0.602921	Hebbian	sleep	0.1
0.664457	Hebbian	sleep	0.1
0.497239	Hebbian	sleep	0.1
0.637562	Hebbian	sleep	0.1
0.607324	Hebbian	sleep	0.1
0.531912	Hebbian	sleep	0.1
0.612414	Hebbian	sleep	0.1
0.652628	Hebbian	sleep	0.1
0.653079	Hebbian	sleep	0.1
0.662628	Hebbian	sleep	0.1
0.669499	Hebbian	sleep	0.1
0.621847	Hebbian	sleep	0.1
0.645456	Hebbian	sleep	0.1
0.637083	Hebbian	sleep	0.1
0.287745	Hebbian	sleep	0.1
0.658963	Hebbian	sleep	0.1
0.624573	Hebbian	sleep	0.1
0.758215	Hebbian	sleep	0.1
0.54587	Hebbian	sleep	0.1
0.637142	Hebbian	sleep	0.1
0.510066	Hebbian	sleep	0.1
0.6928	Hebbian	sleep	0.1
0.904596	Hebbian	sleep	0.1
0.603535	Hebbian	sleep	0.1
0.544224	Hebbian	sleep	0.1
0.725916	Hebbian	sleep	0.1
0.617138	Hebbian	sleep	0.1
0.713977	Hebbian	sleep	0.1
0.7147	Hebbian	sleep	0.1
0.692787	Hebbian	sleep	0.1
0.646374	Hebbian	sleep	0.1
0.626509	Hebbian	sleep	0.1
0.727118	Hebbian	sleep	0.1
0.591267	Hebbian	sleep	0.1
0.62194	Hebbian	sleep	0.1
0.52392	Hebbian	sleep	0.1
0.650758	Hebbian	sleep	0.1
0.686444	Hebbian	sleep	0.1
0.43939	Hebbian	sleep	0.1
0.596947	Hebbian	sleep	0.1
0.57507	Hebbian	sleep	0.1
0.688236	Hebbian	sleep	0.1
0.567849	Hebbian	sleep	0.1
0.72259	Hebbian	sleep	0.1
0.537381	Hebbian	sleep	0.1
0.621869	Hebbian	sleep	0.1
0.738493	Hebbian	sleep	0.1
0.607938	Hebbian	sleep	0.1
0.55641	Hebbian	sleep	0.1
0.643286	Hebbian	sleep	0.1
0.716814	Hebbian	sleep	0.1
0.651373	Hebbian	sleep	0.1
0.749143	Hebbian	sleep	0.1
0.50193	Hebbian	sleep	0.1
0.697822	Hebbian	sleep	0.1
0.820457	Hebbian	sleep	0.1
0.621526	Hebbian	sleep	0.1
0.764997	Hebbian	sleep	0.1
0.61501	Hebbian	sleep	0.1
0.660242	Hebbian	sleep	0.1
0.711796	Hebbian	sleep	0.1
0.582344	Hebbian	sleep	0.1
0.737052	Hebbian	sleep	0.1
0.477419	Hebbian	sleep	0.1
0.610332	Hebbian	sleep	0.1
0.65118	Hebbian	sleep	0.1
0.521205	Hebbian	sleep	0.1
0.612694	Hebbian	sleep	0.1
0.642654	Hebbian	sleep	0.1
0.601131	Hebbian	sleep	0.1
0.503362	Hebbian	sleep	0.1
0.628469	Hebbian	sleep	0.1
0.593126	Hebbian	sleep	0.1
0.560587	Hebbian	sleep	0.1
0.533647	Hebbian	sleep	0.1
0.709826	Hebbian	sleep	0.1
0.335638	Hebbian	sleep	0.1
0.683437	Hebbian	sleep	0.1
0.605739	Hebbian	sleep	0.1
0.562589	Hebbian	sleep	0.1
0.65865	Hebbian	sleep	0.1
0.689415	Hebbian	sleep	0.1
0.480147	Hebbian	sleep	0.1
0.736696	Hebbian	sleep	0.1
0.745992	Hebbian	sleep	0.1
0.731491	Hebbian	sleep	0.1
0.774252	Hebbian	sleep	0.1
0.607711	Hebbian	sleep	0.1
0.637285	Hebbian	sleep	0.1
0.614202	Hebbian	sleep	0.1
0.629358	Hebbian	sleep	0.1
0.57384	Hebbian	sleep	0.1
0.70227	Hebbian	sleep	0.1
0.577311	Hebbian	sleep	0.1
0.468805	Hebbian	sleep	0.1
0.531602	Hebbian	sleep	0.1
0.713763	Hebbian	sleep	0.1
0.727522	Hebbian	sleep	0.1
0.581001	Hebbian	sleep	0.1
0.743329	Hebbian	sleep	0.1
0.604705	Hebbian	sleep	0.1
0.655792	Hebbian	sleep	0.1
0.619021	Hebbian	sleep	0.1
0.620622	Hebbian	sleep	0.1
0.68133	Hebbian	sleep	0.1
0.669794	Hebbian	sleep	0.1
0.568641	Hebbian	sleep	0.1
0.682436	Hebbian	sleep	0.1
0.698854	Hebbian	sleep	0.1
0.680703	Hebbian	sleep	0.1
0.672006	Hebbian	sleep	0.1
0.732234	Hebbian	sleep	0.1
0.611277	Hebbian	sleep	0.1
0.549697	Hebbian	sleep	0.1
0.500973	Hebbian	sleep	0.1
0.693702	Hebbian	sleep	0.1
0.610944	Hebbian	sleep	0.1
0.76657	Hebbian	sleep	0.1
0.621005	Hebbian	sleep	0.1
0.58636	Hebbian	sleep	0.1
0.635778	Hebbian	sleep	0.1
0.678508	Hebbian	sleep	0.1
0.593063	Hebbian	sleep	0.1
0.583415	Hebbian	sleep	0.1
0.574589	Hebbian	sleep	0.1
0.732669	Hebbian	sleep	0.1
0.598012	Hebbian	sleep	0.1
0.699252	Hebbian	sleep	0.1
0.62024	Hebbian	sleep	0.1
0.720546	Hebbian	sleep	0.1
0.681231	Hebbian	sleep	0.1
0.807519	Hebbian	sleep	0.1
0.666829	Hebbian	sleep	0.1
0.663578	Hebbian	sleep	0.1
0.74649	Hebbian	sleep	0.1
0.665478	Hebbian	sleep	0.1
0.661748	Hebbian	sleep	0.1
0.560643	Hebbian	sleep	0.1
0.69222	Hebbian	sleep	0.1
0.83357	Hebbian	sleep	0.1
0.6227	Hebbian	sleep	0.1
0.697825	Hebbian	sleep	0.1
0.695024	Hebbian	sleep	0.1
0.50138	Hebbian	sleep	0.1
0.589574	Hebbian	sleep	0.1
0.662002	Hebbian	sleep	0.1
0.549485	Hebbian	sleep	0.1
0.666519	Hebbian	sleep	0.1
0.616035	Hebbian	sleep	0.1
0.497933	Hebbian	sleep	0.1
0.557513	Hebbian	sleep	0.1
0.699133	Hebbian	sleep	0.1
0.744298	Hebbian	sleep	0.1
0.715156	Hebbian	sleep	0.1
0.588969	Hebbian	sleep	0.1
0.703436	Hebbian	sleep	0.1
0.584568	Hebbian	sleep	0.1
0.572513	Hebbian	sleep	0.1
0.616834	Hebbian	sleep	0.1
0.621456	Hebbian	sleep	0.1
0.889886	Hebbian	sleep	0.1
0.772772	Hebbian	sleep	0.1
0.741191	Hebbian	sleep	0.1
0.469429	Hebbian	sleep	0.1
0.606043	Hebbian	sleep	0.1
0.587027	Hebbian	sleep	0.1
0.577367	Hebbian	sleep	0.1
0.660555	Hebbian	sleep	0.1
0.68611	Hebbian	sleep	0.1
0.829622	Hebbian	sleep	0.1
0.654095	Hebbian	sleep	0.1
0.652097	Hebbian	sleep	0.1
0.596658	Hebbian	sleep	0.1
0.672412	Hebbian	sleep	0.1
0.71853	Hebbian	sleep	0.1
0.541451	Hebbian	sleep	0.1
0.671	Hebbian	sleep	0.1
0.547719	Hebbian	sleep	0.1
0.492055	Hebbian	sleep	0.1
0.738112	Hebbian	sleep	0.1
0.670338	Hebbian	sleep	0.1
0.631834	Hebbian	sleep	0.1
0.809526	Hebbian	sleep	0.1
0.573236	Hebbian	sleep	0.1
0.680205	Hebbian	sleep	0.1
0.565713	Hebbian	sleep	0.1
0.620469	Hebbian	sleep	0.1
0.545416	Hebbian	sleep	0.1
0.675877	Hebbian	sleep	0.1
0.666342	Hebbian	sleep	0.1
0.499903	Hebbian	sleep	0.1
0.724234	Hebbian	sleep	0.1
0.618881	Hebbian	sleep	0.1
0.543022	Hebbian	sleep	0.1
0.57907	Hebbian	sleep	0.1
0.686513	Hebbian	sleep	0.1
0.72114	Hebbian	sleep	0.1
0.542053	Hebbian	sleep	0.1
0.692239	Hebbian	sleep	0.1
0.619698	Hebbian	sleep	0.1
0.752379	Hebbian	sleep	0.1
0.53444	Hebbian	sleep	0.1
0.634295	Hebbian	sleep	0.1
0.58861	Hebbian	sleep	0.1
0.674223	Hebbian	sleep	0.1
0.588261	Hebbian	sleep	0.1
0.672011	Hebbian	sleep	0.1
0.58578	Hebbian	sleep	0.1
0.693388	Hebbian	sleep	0.1
0.645686	Hebbian	sleep	0.1
0.667421	Hebbian	sleep	0.1
0.686835	Hebbian	sleep	0.1
0.739148	Hebbian	sleep	0.1
0.659575	Hebbian	sleep	0.1
0.581754	Hebbian	sleep	0.1
0.70756	Hebbian	sleep	0.1
0.607723	Hebbian	sleep	0.1
0.711109	Hebbian	sleep	0.1
0.646203	Hebbian	sleep	0.1
0.681975	Hebbian	sleep	0.1
0.623229	Hebbian	sleep	0.1
0.608498	Hebbian	sleep	0.1
0.604395	Hebbian	sleep	0.1
0.541865	Hebbian	sleep	0.1
0.681168	Hebbian	sleep	0.1
0.801925	Hebbian	sleep	0.1
0.581585	Hebbian	sleep	0.1
0.711481	Hebbian	sleep	0.1
0.653824	Hebbian	sleep	0.1
0.5561	Hebbian	sleep	0.1
0.765803	Hebbian	sleep	0.1
0.508514	Hebbian	sleep	0.1
0.661609	Hebbian	sleep	0.1
0.728512	Hebbian	sleep	0.1
0.503206	Hebbian	sleep	0.1
0.69716	Hebbian	sleep	0.1
0.622276	Hebbian	sleep	0.1
0.580028	Hebbian	sleep	0.1
0.584027	Hebbian	sleep	0.1
0.392372	Hebbian	sleep	0.1
0.604051	Hebbian	sleep	0.1
0.655944	Hebbian	sleep	0.1
0.546295	Hebbian	sleep	0.1
0.426088	Hebbian	sleep	0.1
0.706523	Hebbian	sleep	0.1
0.663354	Hebbian	sleep	0.1
0.692433	Hebbian	sleep	0.1
0.721261	Hebbian	sleep	0.1
0.633224	Hebbian	sleep	0.1
0.65618	Hebbian	sleep	0.1
0.651711	Hebbian	sleep	0.1
0.581882	Hebbian	sleep	0.1
0.73312	Hebbian	sleep	0.1
0.549779	Hebbian	sleep	0.1
0.591094	Hebbian	sleep	0.1
0.414947	Hebbian	sleep	0.1
0.717785	Hebbian	sleep	0.1
0.796936	Hebbian	sleep	0.1
0.691848	Hebbian	sleep	0.1
0.616364	Hebbian	sleep	0.1
0.665494	Hebbian	sleep	0.1
0.59556	Hebbian	sleep	0.1
0.795268	Hebbian	sleep	0.1
0.576552	Hebbian	sleep	0.1
0.537366	Hebbian	sleep	0.1
0.725869	Hebbian	sleep	0.1
0.612054	Hebbian	sleep	0.1
0.589735	Hebbian	sleep	0.1
0.615486	Hebbian	sleep	0.1
0.617663	Hebbian	sleep	0.1
0.49801	Hebbian	sleep	0.1
0.684476	Hebbian	sleep	0.1
0.53279	Hebbian	sleep	0.1
0.601805	Hebbian	sleep	0.1
0.664386	Hebbian	sleep	0.1
0.587162	Hebbian	sleep	0.1
0.691446	Hebbian	sleep	0.1
0.64785	Hebbian	sleep	0.1
0.783027	Hebbian	sleep	0.1
0.71674	Hebbian	sleep	0.1
0.807014	Hebbian	sleep	0.1
0.572145	Hebbian	sleep	0.1
0.619196	Hebbian	sleep	0.1
0.672463	Hebbian	sleep	0.1
0.785857	Hebbian	sleep	0.1
0.693257	Hebbian	sleep	0.1
0.410043	Hebbian	sleep	0.1
0.452324	Hebbian	sleep	0.1
0.678321	Hebbian	sleep	0.1
0.530606	Hebbian	sleep	0.1
0.738254	Hebbian	sleep	0.1
0.689694	Hebbian	sleep	0.1
0.659375	Hebbian	sleep	0.1
0.613089	Hebbian	sleep	0.1
0.677562	Hebbian	sleep	0.1
0.554789	Hebbian	sleep	0.1
0.620579	Hebbian	sleep	0.1
0.650989	Hebbian	sleep	0.1
0.755258	Hebbian	sleep	0.1
0.454898	Hebbian	sleep	0.1
0.680659	Hebbian	sleep	0.1
0.678234	Hebbian	sleep	0.1
0.735746	Hebbian	sleep	0.1
0.810052	Hebbian	sleep	0.1
0.834217	Hebbian	sleep	0.1
0.523879	Hebbian	sleep	0.1
0.627659	Hebbian	sleep	0.1
0.587218	Hebbian	sleep	0.1
0.668764	Hebbian	sleep	0.1
0.603	Hebbian	sleep	0.1
0.6788	Hebbian	sleep	0.1
0.680507	Hebbian	sleep	0.1
0.585044	Hebbian	sleep	0.1
0.556796	Hebbian	sleep	0.1
0.66473	Hebbian	sleep	0.1
0.608209	Hebbian	sleep	0.1
0.588047	Hebbian	sleep	0.1
0.716146	Hebbian	sleep	0.1
0.710645	Hebbian	sleep	0.1
0.744637	Hebbian	sleep	0.1
0.519241	Hebbian	sleep	0.1
0.62881	Hebbian	sleep	0.1
0.720625	Hebbian	sleep	0.1
0.716578	Hebbian	sleep	0.1
0.682155	Hebbian	sleep	0.1
0.628219	Hebbian	sleep	0.1
0.609969	Hebbian	sleep	0.1
0.620433	Hebbian	sleep	0.1
0.498016	Hebbian	sleep	0.1
0.624414	Hebbian	sleep	0.1
0.724816	Hebbian	sleep	0.1
0.676269	Hebbian	sleep	0.1
0.751814	Hebbian	sleep	0.1
0.66045	Hebbian	sleep	0.1
0.595619	Hebbian	sleep	0.1
0.810081	Hebbian	sleep	0.1
0.474364	Hebbian	sleep	0.1
0.674235	Hebbian	sleep	0.1
0.648907	Hebbian	sleep	0.1
0.521683	Hebbian	sleep	0.1
0.756795	Hebbian	sleep	0.1
0.718488	Hebbian	sleep	0.1
0.584991	Hebbian	sleep	0.1
0.693379	Hebbian	sleep	0.1
0.69489	Hebbian	sleep	0.1
0.701034	Hebbian	sleep	0.1
0.56228	Hebbian	sleep	0.1
0.72579	Hebbian	sleep	0.1
0.653583	Hebbian	sleep	0.1
0.815818	Hebbian	sleep	0.1
0.601077	Hebbian	sleep	0.1
0.772232	Hebbian	sleep	0.1
0.649364	Hebbian	sleep	0.1
0.603063	Hebbian	sleep	0.1
0.631354	Hebbian	sleep	0.1
0.587078	Hebbian	sleep	0.1
0.610684	Hebbian	sleep	0.1
0.686439	Hebbian	sleep	0.1
0.725611	Hebbian	sleep	0.1
0.577079	Hebbian	sleep	0.1
0.622795	Hebbian	sleep	0.1
0.725097	Hebbian	sleep	0.1
0.478213	Hebbian	sleep	0.1
0.802238	Hebbian	sleep	0.1
0.589308	Hebbian	sleep	0.1
0.533189	Hebbian	sleep	0.1
0.653337	Hebbian	sleep	0.1
0.762132	Hebbian	sleep	0.1
0.759055	Hebbian	sleep	0.1
0.710714	Hebbian	sleep	0.1
0.314139	Hebbian	sleep	0.1
0.711267	Hebbian	sleep	0.1
0.612662	Hebbian	sleep	0.1
0.707243	Hebbian	sleep	0.1
0.709546	Hebbian	sleep	0.1
0.647296	Hebbian	sleep	0.1
0.761531	Hebbian	sleep	0.1
0.717977	Hebbian	sleep	0.1
0.606461	Hebbian	sleep	0.1
0.538365	Hebbian	sleep	0.1
0.640281	Hebbian	sleep	0.1
0.535022	Hebbian	sleep	0.1
0.695579	Hebbian	sleep	0.1
0.603224	Hebbian	sleep	0.1
0.645893	Hebbian	sleep	0.1
0.685084	Hebbian	sleep	0.1
0.542752	Hebbian	sleep	0.1
0.617685	Hebbian	sleep	0.1
0.648058	Hebbian	sleep	0.1
0.631887	Hebbian	sleep	0.1
0.545492	Hebbian	sleep	0.1
0.631737	Hebbian	sleep	0.1
0.569347	Hebbian	sleep	0.1
0.511908	Hebbian	sleep	0.1
0.589228	Hebbian	sleep	0.1
0.671194	Hebbian	sleep	0.1
0.570579	Hebbian	sleep	0.1
0.695345	Hebbian	sleep	0.1
0.661801	Hebbian	sleep	0.1
0.571832	Hebbian	sleep	0.1
0.569141	Hebbian	sleep	0.1
0.654256	Hebbian	sleep	0.1
0.684121	Hebbian	sleep	0.1
0.555702	Hebbian	sleep	0.1
0.799531	Hebbian	sleep	0.1
0.581504	Hebbian	sleep	0.1
0.722396	Hebbian	sleep	0.1
0.509653	Hebbian	sleep	0.1
0.526888	Hebbian	sleep	0.1
0.699184	Hebbian	sleep	0.1
0.740224	Hebbian	sleep	0.1
0.628268	Hebbian	sleep	0.1
0.613286	Hebbian	sleep	0.1
0.721987	Hebbian	sleep	0.1
0.54339	Hebbian	sleep	0.1
0.510782	Hebbian	sleep	0.1
0.672777	Hebbian	sleep	0.1
0.709507	Hebbian	sleep	0.1
0.612151	Hebbian	sleep	0.1
0.757166	Hebbian	sleep	0.1
0.687047	Hebbian	sleep	0.1
0.684118	Hebbian	sleep	0.1
0.517006	Hebbian	sleep	0.1
0.551579	Hebbian	sleep	0.1
0.724657	Hebbian	sleep	0.1
0.6227	Hebbian	sleep	0.1
0.587769	Hebbian	sleep	0.1
0.666589	Hebbian	sleep	0.1
0.785714	Hebbian	sleep	0.1
0.763678	Hebbian	sleep	0.1
0.63561	Hebbian	sleep	0.1
0.665146	Hebbian	sleep	0.1
0.580506	Hebbian	sleep	0.1
0.441365	Hebbian	sleep	0.1
0.518731	Hebbian	sleep	0.1
0.84917	Hebbian	sleep	0.1
0.610565	Hebbian	sleep	0.1
0.606205	Hebbian	sleep	0.1
0.658625	Hebbian	sleep	0.1
0.749458	Hebbian	sleep	0.1
0.700101	Hebbian	sleep	0.1
0.628853	Hebbian	sleep	0.1
0.711978	Hebbian	sleep	0.1
0.797639	Hebbian	sleep	0.1
0.590552	Hebbian	sleep	0.1
0.71523	Hebbian	sleep	0.1
0.606823	Hebbian	sleep	0.1
0.781029	Hebbian	sleep	0.1
0.589719	Hebbian	sleep	0.1
0.634755	Hebbian	sleep	0.1
0.699525	Hebbian	sleep	0.1
0.599048	Hebbian	sleep	0.1
0.452488	Hebbian	sleep	0.1
0.57232	Hebbian	sleep	0.1
0.746858	Hebbian	sleep	0.1
0.602534	Hebbian	sleep	0.1
0.684414	Hebbian	sleep	0.1
0.539779	Hebbian	sleep	0.1
0.749677	Hebbian	sleep	0.1
0.68763	Hebbian	sleep	0.1
0.636188	Hebbian	sleep	0.1
0.76964	Hebbian	sleep	0.1
0.648574	Hebbian	sleep	0.1
0.672753	Hebbian	sleep	0.1
0.541274	Hebbian	sleep	0.1
0.628881	Hebbian	sleep	0.1
0.602275	Hebbian	sleep	0.1
0.569479	Hebbian	sleep	0.1
0.592434	Hebbian	sleep	0.1
0.675395	Hebbian	sleep	0.1
0.770391	Hebbian	sleep	0.1
0.623592	Hebbian	sleep	0.1
0.70806	Hebbian	sleep	0.1
0.382381	Hebbian	sleep	0.1
0.623186	Hebbian	sleep	0.1
0.699205	Hebbian	sleep	0.1
0.854706	Hebbian	sleep	0.1
0.590149	Hebbian	sleep	0.1
0.757194	Hebbian	sleep	0.1
0.648368	Hebbian	sleep	0.1
0.604842	Hebbian	sleep	0.1
0.543849	Hebbian	sleep	0.1
0.718267	Hebbian	sleep	0.1
0.58903	Hebbian	sleep	0.1
0.735098	Hebbian	sleep	0.1
0.58136	Hebbian	sleep	0.1
0.593177	Hebbian	sleep	0.1
0.615781	Hebbian	sleep	0.1
0.75123	Hebbian	sleep	0.1
0.699546	Hebbian	sleep	0.1
0.523361	Hebbian	sleep	0.1
0.810233	Hebbian	sleep	0.1
0.688757	Hebbian	sleep	0.1
0.728167	Hebbian	sleep	0.1
0.65757	Hebbian	sleep	0.1
0.763069	Hebbian	sleep	0.1
0.542449	Hebbian	sleep	0.1
0.592668	Hebbian	sleep	0.1
0.758835	Hebbian	sleep	0.1
0.631483	Hebbian	sleep	0.1
0.691134	Hebbian	sleep	0.1
0.737228	Hebbian	sleep	0.1
0.635558	Hebbian	sleep	0.1
0.675985	Hebbian	sleep	0.1
0.766097	Hebbian	sleep	0.1
0.628027	Hebbian	sleep	0.1
0.70806	Hebbian	sleep	0.1
0.715606	Hebbian	sleep	0.1
0.812264	Hebbian	sleep	0.1
0.664155	Hebbian	sleep	0.1
0.700991	Hebbian	sleep	0.1
0.539736	Hebbian	sleep	0.1
0.68862	Hebbian	sleep	0.1
0.697714	Hebbian	sleep	0.1
0.538766	Hebbian	sleep	0.1
0.720207	Hebbian	sleep	0.1
0.607503	Hebbian	sleep	0.1
0.599716	Hebbian	sleep	0.1
0.684062	Hebbian	sleep	0.1
0.659756	Hebbian	sleep	0.1
0.583257	Hebbian	sleep	0.1
0.742828	Hebbian	sleep	0.1
0.617332	Hebbian	sleep	0.1
0.807783	Hebbian	sleep	0.1
0.855619	Hebbian	sleep	0.1
0.589643	Hebbian	sleep	0.1
0.737067	Hebbian	sleep	0.1
0.688908	Hebbian	sleep	0.1
0.582841	Hebbian	sleep	0.1
0.679686	Hebbian	sleep	0.1
0.616153	Hebbian	sleep	0.1
0.642208	Hebbian	sleep	0.1
0.645821	Hebbian	sleep	0.1
0.702886	Hebbian	sleep	0.1
0.523663	Hebbian	sleep	0.1
0.631409	Hebbian	sleep	0.1
0.798424	Hebbian	sleep	0.1
0.674772	Hebbian	sleep	0.1
0.64237	Hebbian	sleep	0.1
0.528468	Hebbian	sleep	0.1
0.770601	Hebbian	sleep	0.1
0.677779	Hebbian	sleep	0.1
0.659481	Hebbian	sleep	0.1
0.8812	Hebbian	sleep	0.1
0.770974	Hebbian	sleep	0.1
0.58204	Hebbian	sleep	0.1
0.672998	Hebbian	sleep	0.1
0.695918	Hebbian	sleep	0.1
0.72776	Hebbian	sleep	0.1
0.714365	Hebbian	sleep	0.1
0.761339	Hebbian	sleep	0.1
0.593089	Hebbian	sleep	0.1
0.574974	Hebbian	sleep	0.1
0.701247	Hebbian	sleep	0.1
0.350504	Hebbian	sleep	0.1
0.508239	Hebbian	sleep	0.1
0.63717	Hebbian	sleep	0.1
0.776562	Hebbian	sleep	0.1
0.722905	Hebbian	sleep	0.1
0.712795	Hebbian	sleep	0.1
0.736166	Hebbian	sleep	0.1
0.71688	Hebbian	sleep	0.1
0.622111	Hebbian	sleep	0.1
0.433683	Hebbian	sleep	0.1
0.67269	Hebbian	sleep	0.1
0.623472	Hebbian	sleep	0.1
0.5	Hebbian	sleep	0.1
0.728074	Hebbian	sleep	0.1
0.643058	Hebbian	sleep	0.1
0.788528	Hebbian	sleep	0.1
0.739053	Hebbian	sleep	0.1
0.697876	Hebbian	sleep	0.1
0.575528	Hebbian	sleep	0.1
0.591634	Hebbian	sleep	0.1
0.60196	Hebbian	sleep	0.1
0.635333	Hebbian	sleep	0.1
0.697965	Hebbian	sleep	0.1
0.598272	Hebbian	sleep	0.1
0.760015	Hebbian	sleep	0.1
0.681916	Hebbian	sleep	0.1
0.582207	Hebbian	sleep	0.1
0.635686	Hebbian	sleep	0.1
0.695198	Hebbian	sleep	0.1
0.457027	Hebbian	sleep	0.1
0.723571	Hebbian	sleep	0.1
0.647113	Hebbian	sleep	0.1
0.622888	Hebbian	sleep	0.1
0.681038	Hebbian	sleep	0.1
0.549197	Hebbian	sleep	0.1
0.743103	Hebbian	sleep	0.1
0.625717	Hebbian	sleep	0.1
0.54133	Hebbian	sleep	0.1
0.662281	Hebbian	sleep	0.1
0.713565	Hebbian	sleep	0.1
0.60309	Hebbian	sleep	0.1
0.711893	Hebbian	sleep	0.1
0.768794	Hebbian	sleep	0.1
0.594719	Hebbian	sleep	0.1
0.582749	Hebbian	sleep	0.1
0.645951	Hebbian	sleep	0.1
0.5849	Hebbian	sleep	0.1
0.770613	Hebbian	sleep	0.1
0.440503	Hebbian	sleep	0.1
0.455671	Hebbian	sleep	0.1
0.761621	Hebbian	sleep	0.1
0.658385	Hebbian	sleep	0.1
0.699311	Hebbian	sleep	0.1
0.712463	Hebbian	sleep	0.1
0.765801	Hebbian	sleep	0.1
0.657471	Hebbian	sleep	0.1
0.654544	Hebbian	sleep	0.1
0.677485	Hebbian	sleep	0.1
0.56421	Hebbian	sleep	0.1
0.651979	Hebbian	sleep	0.1
0.554933	Hebbian	sleep	0.1
0.759771	Hebbian	sleep	0.1
0.668423	Hebbian	sleep	0.1
0.75844	Hebbian	sleep	0.1
0.610786	Hebbian	sleep	0.3
0.653793	Hebbian	sleep	0.3
0.623037	Hebbian	sleep	0.3
0.538451	Hebbian	sleep	0.3
0.630598	Hebbian	sleep	0.3
0.69472	Hebbian	sleep	0.3
0.754813	Hebbian	sleep	0.3
0.84612	Hebbian	sleep	0.3
0.554827	Hebbian	sleep	0.3
0.720019	Hebbian	sleep	0.3
0.71122	Hebbian	sleep	0.3
0.831166	Hebbian	sleep	0.3
0.6532	Hebbian	sleep	0.3
0.733344	Hebbian	sleep	0.3
0.808393	Hebbian	sleep	0.3
0.589574	Hebbian	sleep	0.3
0.735839	Hebbian	sleep	0.3
0.783157	Hebbian	sleep	0.3
0.574114	Hebbian	sleep	0.3
0.646353	Hebbian	sleep	0.3
0.687152	Hebbian	sleep	0.3
0.521425	Hebbian	sleep	0.3
0.584872	Hebbian	sleep	0.3
0.645964	Hebbian	sleep	0.3
0.773716	Hebbian	sleep	0.3
0.581079	Hebbian	sleep	0.3
0.64495	Hebbian	sleep	0.3
0.482915	Hebbian	sleep	0.3
0.66179	Hebbian	sleep	0.3
0.656171	Hebbian	sleep	0.3
0.749056	Hebbian	sleep	0.3
0.725368	Hebbian	sleep	0.3
0.769938	Hebbian	sleep	0.3
0.854263	Hebbian	sleep	0.3
0.711106	Hebbian	sleep	0.3
0.758107	Hebbian	sleep	0.3
0.753116	Hebbian	sleep	0.3
0.63683	Hebbian	sleep	0.3
0.708965	Hebbian	sleep	0.3
0.762271	Hebbian	sleep	0.3
0.604661	Hebbian	sleep	0.3
0.721148	Hebbian	sleep	0.3
0.716957	Hebbian	sleep	0.3
0.742357	Hebbian	sleep	0.3
0.672204	Hebbian	sleep	0.3
0.458958	Hebbian	sleep	0.3
0.686956	Hebbian	sleep	0.3
0.578966	Hebbian	sleep	0.3
0.688397	Hebbian	sleep	0.3
0.478781	Hebbian	sleep	0.3
0.569989	Hebbian	sleep	0.3
0.636121	Hebbian	sleep	0.3
0.738489	Hebbian	sleep	0.3
0.697133	Hebbian	sleep	0.3
0.612407	Hebbian	sleep	0.3
0.798898	Hebbian	sleep	0.3
0.581946	Hebbian	sleep	0.3
0.637049	Hebbian	sleep	0.3
0.644427	Hebbian	sleep	0.3
0.544599	Hebbian	sleep	0.3
0.691035	Hebbian	sleep	0.3
0.341986	Hebbian	sleep	0.3
0.680162	Hebbian	sleep	0.3
0.557487	Hebbian	sleep	0.3
0.650523	Hebbian	sleep	0.3
0.669574	Hebbian	sleep	0.3
0.79384	Hebbian	sleep	0.3
0.689462	Hebbian	sleep	0.3
0.621091	Hebbian	sleep	0.3
0.683521	Hebbian	sleep	0.3
0.587885	Hebbian	sleep	0.3
0.799637	Hebbian	sleep	0.3
0.540056	Hebbian	sleep	0.3
0.715574	Hebbian	sleep	0.3
0.820415	Hebbian	sleep	0.3
0.869251	Hebbian	sleep	0.3
0.905762	Hebbian	sleep	0.3
0.84304	Hebbian	sleep	0.3
0.606839	Hebbian	sleep	0.3
0.726465	Hebbian	sleep	0.3
0.739628	Hebbian	sleep	0.3
0.661502	Hebbian	sleep	0.3
0.772473	Hebbian	sleep	0.3
0.798082	Hebbian	sleep	0.3
0.557022	Hebbian	sleep	0.3
0.737731	Hebbian	sleep	0.3
0.60742	Hebbian	sleep	0.3
0.825457	Hebbian	sleep	0.3
0.586835	Hebbian	sleep	0.3
0.643686	Hebbian	sleep	0.3
0.762955	Hebbian	sleep	0.3
0.597133	Hebbian	sleep	0.3
0.512187	Hebbian	sleep	0.3
0.845747	Hebbian	sleep	0.3
0.577682	Hebbian	sleep	0.3
0.885074	Hebbian	sleep	0.3
0.716013	Hebbian	sleep	0.3
0.665799	Hebbian	sleep	0.3
0.603388	Hebbian	sleep	0.3
0.815931	Hebbian	sleep	0.3
0.763902	Hebbian	sleep	0.3
0.697136	Hebbian	sleep	0.3
0.605515	Hebbian	sleep	0.3
0.704289	Hebbian	sleep	0.3
0.666323	Hebbian	sleep	0.3
0.492188	Hebbian	sleep	0.3
0.478339	Hebbian	sleep	0.3
0.505399	Hebbian	sleep	0.3
0.775942	Hebbian	sleep	0.3
0.540079	Hebbian	sleep	0.3
0.666879	Hebbian	sleep	0.3
0.598144	Hebbian	sleep	0.3
0.739652	Hebbian	sleep	0.3
0.616062	Hebbian	sleep	0.3
0.844722	Hebbian	sleep	0.3
0.565004	Hebbian	sleep	0.3
0.715303	Hebbian	sleep	0.3
0.649794	Hebbian	sleep	0.3
0.710932	Hebbian	sleep	0.3
0.655912	Hebbian	sleep	0.3
0.58789	Hebbian	sleep	0.3
0.698971	Hebbian	sleep	0.3
0.708507	Hebbian	sleep	0.3
0.560802	Hebbian	sleep	0.3
0.618012	Hebbian	sleep	0.3
0.685596	Hebbian	sleep	0.3
0.751257	Hebbian	sleep	0.3
0.629664	Hebbian	sleep	0.3
0.837206	Hebbian	sleep	0.3
0.739664	Hebbian	sleep	0.3
0.329317	Hebbian	sleep	0.3
0.717204	Hebbian	sleep	0.3
0.673616	Hebbian	sleep	0.3
0.585549	Hebbian	sleep	0.3
0.677165	Hebbian	sleep	0.3
0.702418	Hebbian	sleep	0.3
0.547245	Hebbian	sleep	0.3
0.582136	Hebbian	sleep	0.3
0.811399	Hebbian	sleep	0.3
0.600761	Hebbian	sleep	0.3
0.541484	Hebbian	sleep	0.3
0.655478	Hebbian	sleep	0.3
0.518554	Hebbian	sleep	0.3
0.739884	Hebbian	sleep	0.3
0.527081	Hebbian	sleep	0.3
0.670104	Hebbian	sleep	0.3
0.580652	Hebbian	sleep	0.3
0.513337	Hebbian	sleep	0.3
0.568509	Hebbian	sleep	0.3
0.890978	Hebbian	sleep	0.3
0.642919	Hebbian	sleep	0.3
0.655365	Hebbian	sleep	0.3
0.613224	Hebbian	sleep	0.3
0.634713	Hebbian	sleep	0.3
0.599461	Hebbian	sleep	0.3
0.807307	Hebbian	sleep	0.3
0.501584	Hebbian	sleep	0.3
0.806173	Hebbian	sleep	0.3
0.408514	Hebbian	sleep	0.3
0.699871	Hebbian	sleep	0.3
0.65855	Hebbian	sleep	0.3
0.537527	Hebbian	sleep	0.3
0.615502	Hebbian	sleep	0.3
0.705576	Hebbian	sleep	0.3
0.755919	Hebbian	sleep	0.3
0.62201	Hebbian	sleep	0.3
0.608912	Hebbian	sleep	0.3
0.605137	Hebbian	sleep	0.3
0.741763	Hebbian	sleep	0.3
0.654516	Hebbian	sleep	0.3
0.681117	Hebbian	sleep	0.3
0.640718	Hebbian	sleep	0.3
0.677301	Hebbian	sleep	0.3
0.53096	Hebbian	sleep	0.3
0.795828	Hebbian	sleep	0.3
0.625391	Hebbian	sleep	0.3
0.67479	Hebbian	sleep	0.3
0.941109	Hebbian	sleep	0.3
0.580882	Hebbian	sleep	0.3
0.447007	Hebbian	sleep	0.3
0.603427	Hebbian	sleep	0.3
0.679925	Hebbian	sleep	0.3
0.567084	Hebbian	sleep	0.3
0.533512	Hebbian	sleep	0.3
0.720109	Hebbian	sleep	0.3
0.814089	Hebbian	sleep	0.3
0.695574	Hebbian	sleep	0.3
0.84329	Hebbian	sleep	0.3
0.652314	Hebbian	sleep	0.3
0.838244	Hebbian	sleep	0.3
0.766439	Hebbian	sleep	0.3
0.528144	Hebbian	sleep	0.3
0.729321	Hebbian	sleep	0.3
0.733381	Hebbian	sleep	0.3
0.61616	Hebbian	sleep	0.3
0.648263	Hebbian	sleep	0.3
0.643222	Hebbian	sleep	0.3
0.801634	Hebbian	sleep	0.3
0.807226	Hebbian	sleep	0.3
0.675374	Hebbian	sleep	0.3
0.564833	Hebbian	sleep	0.3
0.611681	Hebbian	sleep	0.3
0.624092	Hebbian	sleep	0.3
0.805554	Hebbian	sleep	0.3
0.724965	Hebbian	sleep	0.3
0.669463	Hebbian	sleep	0.3
0.646821	Hebbian	sleep	0.3
0.810652	Hebbian	sleep	0.3
0.714196	Hebbian	sleep	0.3
0.59158	Hebbian	sleep	0.3
0.685596	Hebbian	sleep	0.3
0.636123	Hebbian	sleep	0.3
0.723865	Hebbian	sleep	0.3
0.713628	Hebbian	sleep	0.3
0.611277	Hebbian	sleep	0.3
0.805691	Hebbian	sleep	0.3
0.607622	Hebbian	sleep	0.3
0.705464	Hebbian	sleep	0.3
0.664607	Hebbian	sleep	0.3
0.769725	Hebbian	sleep	0.3
0.518598	Hebbian	sleep	0.3
0.849409	Hebbian	sleep	0.3
0.751927	Hebbian	sleep	0.3
0.618151	Hebbian	sleep	0.3
0.751761	Hebbian	sleep	0.3
0.736656	Hebbian	sleep	0.3
0.616631	Hebbian	sleep	0.3
0.704182	Hebbian	sleep	0.3
0.527369	Hebbian	sleep	0.3
0.66079	Hebbian	sleep	0.3
0.565382	Hebbian	sleep	0.3
0.832759	Hebbian	sleep	0.3
0.866567	Hebbian	sleep	0.3
0.586298	Hebbian	sleep	0.3
0.651309	Hebbian	sleep	0.3
0.630709	Hebbian	sleep	0.3
0.497716	Hebbian	sleep	0.3
0.640335	Hebbian	sleep	0.3
0.397104	Hebbian	sleep	0.3
0.756218	Hebbian	sleep	0.3
0.800068	Hebbian	sleep	0.3
0.777311	Hebbian	sleep	0.3
0.698787	Hebbian	sleep	0.3
0.573906	Hebbian	sleep	0.3
0.493184	Hebbian	sleep	0.3
0.694152	Hebbian	sleep	0.3
0.900015	Hebbian	sleep	0.3
0.685825	Hebbian	sleep	0.3
0.666405	Hebbian	sleep	0.3
0.684772	Hebbian	sleep	0.3
0.548296	Hebbian	sleep	0.3
0.552544	Hebbian	sleep	0.3
0.410931	Hebbian	sleep	0.3
0.592786	Hebbian	sleep	0.3
0.513458	Hebbian	sleep	0.3
0.683462	Hebbian	sleep	0.3
0.637934	Hebbian	sleep	0.3
0.824825	Hebbian	sleep	0.3
0.712787	Hebbian	sleep	0.3
0.213753	Hebbian	sleep	0.3
0.632878	Hebbian	sleep	0.3
0.551244	Hebbian	sleep	0.3
0.720508	Hebbian	sleep	0.3
0.744734	Hebbian	sleep	0.3
0.69764	Hebbian	sleep	0.3
0.585582	Hebbian	sleep	0.3
0.484561	Hebbian	sleep	0.3
0.698774	Hebbian	sleep	0.3
0.397424	Hebbian	sleep	0.3
0.600934	Hebbian	sleep	0.3
0.555072	Hebbian	sleep	0.3
0.633784	Hebbian	sleep	0.3
0.783537	Hebbian	sleep	0.3
0.657284	Hebbian	sleep	0.3
0.577552	Hebbian	sleep	0.3
0.627618	Hebbian	sleep	0.3
0.602029	Hebbian	sleep	0.3
0.761298	Hebbian	sleep	0.3
0.855328	Hebbian	sleep	0.3
0.788311	Hebbian	sleep	0.3
0.567517	Hebbian	sleep	0.3
0.662331	Hebbian	sleep	0.3
0.793321	Hebbian	sleep	0.3
0.448779	Hebbian	sleep	0.3
0.684098	Hebbian	sleep	0.3
0.74766	Hebbian	sleep	0.3
0.73547	Hebbian	sleep	0.3
0.655352	Hebbian	sleep	0.3
0.597555	Hebbian	sleep	0.3
0.617837	Hebbian	sleep	0.3
0.529916	Hebbian	sleep	0.3
0.44541	Hebbian	sleep	0.3
0.927083	Hebbian	sleep	0.3
0.634315	Hebbian	sleep	0.3
0.69588	Hebbian	sleep	0.3
0.820492	Hebbian	sleep	0.3
0.569261	Hebbian	sleep	0.3
0.756547	Hebbian	sleep	0.3
0.788477	Hebbian	sleep	0.3
0.568561	Hebbian	sleep	0.3
0.655142	Hebbian	sleep	0.3
0.526406	Hebbian	sleep	0.3
0.465435	Hebbian	sleep	0.3
0.673272	Hebbian	sleep	0.3
0.6681	Hebbian	sleep	0.3
0.607803	Hebbian	sleep	0.3
0.686787	Hebbian	sleep	0.3
0.534368	Hebbian	sleep	0.3
0.709845	Hebbian	sleep	0.3
0.58046	Hebbian	sleep	0.3
0.572988	Hebbian	sleep	0.3
0.490262	Hebbian	sleep	0.3
0.663891	Hebbian	sleep	0.3
0.58697	Hebbian	sleep	0.3
0.550598	Hebbian	sleep	0.3
0.749997	Hebbian	sleep	0.3
0.688131	Hebbian	sleep	0.3
0.664288	Hebbian	sleep	0.3
0.675354	Hebbian	sleep	0.3
0.676266	Hebbian	sleep	0.3
0.46252	Hebbian	sleep	0.3
0.669236	Hebbian	sleep	0.3
0.7167	Hebbian	sleep	0.3
0.757492	Hebbian	sleep	0.3
0.52657	Hebbian	sleep	0.3
0.801588	Hebbian	sleep	0.3
0.625637	Hebbian	sleep	0.3
0.632908	Hebbian	sleep	0.3
0.541246	Hebbian	sleep	0.3
0.801177	Hebbian	sleep	0.3
0.434069	Hebbian	sleep	0.3
0.791207	Hebbian	sleep	0.3
0.787212	Hebbian	sleep	0.3
0.583635	Hebbian	sleep	0.3
0.761741	Hebbian	sleep	0.3
0.690765	Hebbian	sleep	0.3
0.53368	Hebbian	sleep	0.3
0.634559	Hebbian	sleep	0.3
0.541148	Hebbian	sleep	0.3
0.685966	Hebbian	sleep	0.3
0.656633	Hebbian	sleep	0.3
0.479454	Hebbian	sleep	0.3
0.574071	Hebbian	sleep	0.3
0.615657	Hebbian	sleep	0.3
0.704471	Hebbian	sleep	0.3
0.780909	Hebbian	sleep	0.3
0.528598	Hebbian	sleep	0.3
0.539408	Hebbian	sleep	0.3
0.535397	Hebbian	sleep	0.3
0.609673	Hebbian	sleep	0.3
0.524854	Hebbian	sleep	0.3
0.588153	Hebbian	sleep	0.3
0.649705	Hebbian	sleep	0.3
0.706826	Hebbian	sleep	0.3
0.542494	Hebbian	sleep	0.3
0.677715	Hebbian	sleep	0.3
0.72289	Hebbian	sleep	0.3
0.687673	Hebbian	sleep	0.3
0.674431	Hebbian	sleep	0.3
0.67059	Hebbian	sleep	0.3
0.648322	Hebbian	sleep	0.3
0.68967	Hebbian	sleep	0.3
0.681557	Hebbian	sleep	0.3
0.646381	Hebbian	sleep	0.3
0.826989	Hebbian	sleep	0.3
0.556371	Hebbian	sleep	0.3
0.653825	Hebbian	sleep	0.3
0.579151	Hebbian	sleep	0.3
0.704097	Hebbian	sleep	0.3
0.523472	Hebbian	sleep	0.3
0.791786	Hebbian	sleep	0.3
0.653251	Hebbian	sleep	0.3
0.645328	Hebbian	sleep	0.3
0.667056	Hebbian	sleep	0.3
0.545364	Hebbian	sleep	0.3
0.614589	Hebbian	sleep	0.3
0.692825	Hebbian	sleep	0.3
0.53192	Hebbian	sleep	0.3
0.696757	Hebbian	sleep	0.3
0.780647	Hebbian	sleep	0.3
0.490299	Hebbian	sleep	0.3
0.756491	Hebbian	sleep	0.3
0.614433	Hebbian	sleep	0.3
0.616155	Hebbian	sleep	0.3
0.60359	Hebbian	sleep	0.3
0.66556	Hebbian	sleep	0.3
0.821772	Hebbian	sleep	0.3
0.576321	Hebbian	sleep	0.3
0.483324	Hebbian	sleep	0.3
0.58461	Hebbian	sleep	0.3
0.559315	Hebbian	sleep	0.3
0.840833	Hebbian	sleep	0.3
0.753049	Hebbian	sleep	0.3
0.740839	Hebbian	sleep	0.3
0.621308	Hebbian	sleep	0.3
0.681007	Hebbian	sleep	0.3
0.506986	Hebbian	sleep	0.3
0.663118	Hebbian	sleep	0.3
0.639643	Hebbian	sleep	0.3
0.809319	Hebbian	sleep	0.3
0.616269	Hebbian	sleep	0.3
0.755829	Hebbian	sleep	0.3
0.508262	Hebbian	sleep	0.3
0.66617	Hebbian	sleep	0.3
0.703888	Hebbian	sleep	0.3
0.734224	Hebbian	sleep	0.3
0.543253	Hebbian	sleep	0.3
0.589844	Hebbian	sleep	0.3
0.68967	Hebbian	sleep	0.3
0.598686	Hebbian	sleep	0.3
0.722627	Hebbian	sleep	0.3
0.647411	Hebbian	sleep	0.3
0.752881	Hebbian	sleep	0.3
0.650479	Hebbian	sleep	0.3
0.700958	Hebbian	sleep	0.3
0.653285	Hebbian	sleep	0.3
0.667074	Hebbian	sleep	0.3
0.374541	Hebbian	sleep	0.3
0.719016	Hebbian	sleep	0.3
0.72153	Hebbian	sleep	0.3
0.599056	Hebbian	sleep	0.3
0.617674	Hebbian	sleep	0.3
0.742035	Hebbian	sleep	0.3
0.731074	Hebbian	sleep	0.3
0.662	Hebbian	sleep	0.3
0.721539	Hebbian	sleep	0.3
0.654982	Hebbian	sleep	0.3
0.685435	Hebbian	sleep	0.3
0.595818	Hebbian	sleep	0.3
0.658873	Hebbian	sleep	0.3
0.566506	Hebbian	sleep	0.3
0.688882	Hebbian	sleep	0.3
0.696754	Hebbian	sleep	0.3
0.655359	Hebbian	sleep	0.3
0.704683	Hebbian	sleep	0.3
0.655883	Hebbian	sleep	0.3
0.714457	Hebbian	sleep	0.3
0.679429	Hebbian	sleep	0.3
0.63416	Hebbian	sleep	0.3
0.776022	Hebbian	sleep	0.3
0.763752	Hebbian	sleep	0.3
0.850698	Hebbian	sleep	0.3
0.807349	Hebbian	sleep	0.3
0.36723	Hebbian	sleep	0.3
0.788156	Hebbian	sleep	0.3
0.557078	Hebbian	sleep	0.3
0.473051	Hebbian	sleep	0.3
0.748516	Hebbian	sleep	0.3
0.533584	Hebbian	sleep	0.3
0.619678	Hebbian	sleep	0.3
0.651785	Hebbian	sleep	0.3
0.587976	Hebbian	sleep	0.3
0.626415	Hebbian	sleep	0.3
0.810559	Hebbian	sleep	0.3
0.616951	Hebbian	sleep	0.3
0.623614	Hebbian	sleep	0.3
0.540155	Hebbian	sleep	0.3
0.631247	Hebbian	sleep	0.3
0.394977	Hebbian	sleep	0.3
0.637556	Hebbian	sleep	0.3
0.720971	Hebbian	sleep	0.3
0.593196	Hebbian	sleep	0.3
0.669115	Hebbian	sleep	0.3
0.79209	Hebbian	sleep	0.3
0.59302	Hebbian	sleep	0.3
0.617569	Hebbian	sleep	0.3
0.686477	Hebbian	sleep	0.3
0.727224	Hebbian	sleep	0.3
0.769453	Hebbian	sleep	0.3
0.54593	Hebbian	sleep	0.3
0.458556	Hebbian	sleep	0.3
0.72628	Hebbian	sleep	0.3
0.492853	Hebbian	sleep	0.3
0.580284	Hebbian	sleep	0.3
0.722029	Hebbian	sleep	0.3
0.587034	Hebbian	sleep	0.3
0.482985	Hebbian	sleep	0.3
0.721133	Hebbian	sleep	0.3
0.784077	Hebbian	sleep	0.3
0.754348	Hebbian	sleep	0.3
0.62226	Hebbian	sleep	0.3
0.65991	Hebbian	sleep	0.3
0.693304	Hebbian	sleep	0.3
0.648568	Hebbian	sleep	0.3
0.57378	Hebbian	sleep	0.3
0.360554	Hebbian	sleep	0.3
0.601628	Hebbian	sleep	0.3
0.640317	Hebbian	sleep	0.3
0.563046	Hebbian	sleep	0.3
0.649567	Hebbian	sleep	0.3
0.682094	Hebbian	sleep	0.3
0.702962	Hebbian	sleep	0.3
0.444241	Hebbian	sleep	0.3
0.717247	Hebbian	sleep	0.3
0.710727	Hebbian	sleep	0.3
0.608308	Hebbian	sleep	0.3
0.636223	Hebbian	sleep	0.3
0.541055	Hebbian	sleep	0.3
0.485157	Hebbian	sleep	0.3
0.722485	Hebbian	sleep	0.3
0.659197	Hebbian	sleep	0.3
0.739657	Hebbian	sleep	0.3
0.65089	Hebbian	sleep	0.3
0.665656	Hebbian	sleep	0.3
0.79604	Hebbian	sleep	0.3
0.574235	Hebbian	sleep	0.3
0.588446	Hebbian	sleep	0.3
0.619323	Hebbian	sleep	0.3
0.624733	Hebbian	sleep	0.3
0.682418	Hebbian	sleep	0.3
0.625051	Hebbian	sleep	0.3
0.81997	Hebbian	sleep	0.3
0.65693	Hebbian	sleep	0.3
0.879582	Hebbian	sleep	0.3
0.754257	Hebbian	sleep	0.3
0.651517	Hebbian	sleep	0.3
0.672047	Hebbian	sleep	0.3
0.511563	Hebbian	sleep	0.3
0.568378	Hebbian	sleep	0.3
0.625939	Hebbian	sleep	0.3
0.744843	Hebbian	sleep	0.3
0.705051	Hebbian	sleep	0.3
0.71477	Hebbian	sleep	0.3
0.738938	Hebbian	sleep	0.3
0.81007	Hebbian	sleep	0.3
0.498721	Hebbian	sleep	0.3
0.658048	Hebbian	sleep	0.3
0.454722	Hebbian	sleep	0.3
0.46801	Hebbian	sleep	0.3
0.818987	Hebbian	sleep	0.3
0.665776	Hebbian	sleep	0.3
0.700193	Hebbian	sleep	0.3
0.682559	Hebbian	sleep	0.3
0.881575	Hebbian	sleep	0.3
0.735424	Hebbian	sleep	0.3
0.721442	Hebbian	sleep	0.3
0.691188	Hebbian	sleep	0.3
0.748873	Hebbian	sleep	0.3
0.549052	Hebbian	sleep	0.3
0.414151	Hebbian	sleep	0.3
0.65077	Hebbian	sleep	0.3
0.692613	Hebbian	sleep	0.3
0.871621	Hebbian	sleep	0.3
0.651077	Hebbian	sleep	0.3
0.673044	Hebbian	sleep	0.3
0.551675	Hebbian	sleep	0.3
0.594309	Hebbian	sleep	0.3
0.6444	Hebbian	sleep	0.3
0.667019	Hebbian	sleep	0.3
0.617568	Hebbian	sleep	0.3
0.942225	Hebbian	sleep	0.3
0.705964	Hebbian	sleep	0.3
0.51797	Hebbian	sleep	0.3
0.590666	Hebbian	sleep	0.3
0.622461	Hebbian	sleep	0.3
0.800442	Hebbian	sleep	0.3
0.671713	Hebbian	sleep	0.3
0.576241	Hebbian	sleep	0.3
0.669426	Hebbian	sleep	0.3
0.528742	Hebbian	sleep	0.3
0.610653	Hebbian	sleep	0.3
0.755552	Hebbian	sleep	0.3
0.719509	Hebbian	sleep	0.3
0.558568	Hebbian	sleep	0.3
0.858498	Hebbian	sleep	0.3
0.588321	Hebbian	sleep	0.3
0.663506	Hebbian	sleep	0.3
0.553856	Hebbian	sleep	0.3
0.391611	Hebbian	sleep	0.3
0.558705	Hebbian	sleep	0.3
0.666094	Hebbian	sleep	0.3
0.703294	Hebbian	sleep	0.3
0.589792	Hebbian	sleep	0.3
0.700492	Hebbian	sleep	0.3
0.610595	Hebbian	sleep	0.3
0.777032	Hebbian	sleep	0.3
0.731272	Hebbian	sleep	0.3
0.667931	Hebbian	sleep	0.3
0.718478	Hebbian	sleep	0.3
0.567925	Hebbian	sleep	0.3
0.532891	Hebbian	sleep	0.3
0.551951	Hebbian	sleep	0.3
0.680871	Hebbian	sleep	0.3
0.664086	Hebbian	sleep	0.3
0.705554	Hebbian	sleep	0.3
0.552124	Hebbian	sleep	0.3
0.72052	Hebbian	sleep	0.3
0.530619	Hebbian	sleep	0.3
0.730192	Hebbian	sleep	0.3
0.725497	Hebbian	sleep	0.3
0.820319	Hebbian	sleep	0.3
0.838147	Hebbian	sleep	0.3
0.61017	Hebbian	sleep	0.3
0.696795	Hebbian	sleep	0.3
0.762714	Hebbian	sleep	0.3
0.763695	Hebbian	sleep	0.3
0.67308	Hebbian	sleep	0.3
0.627502	Hebbian	sleep	0.3
0.596029	Hebbian	sleep	0.3
0.798824	Hebbian	sleep	0.3
0.674178	Hebbian	sleep	0.3
0.842448	Hebbian	sleep	0.3
0.574662	Hebbian	sleep	0.3
0.688299	Hebbian	sleep	0.3
0.641703	Hebbian	sleep	0.3
0.551121	Hebbian	sleep	0.3
0.622179	Hebbian	sleep	0.3
0.649858	Hebbian	sleep	0.3
0.741705	Hebbian	sleep	0.3
0.742668	Hebbian	sleep	0.3
0.643767	Hebbian	sleep	0.3
0.565495	Hebbian	sleep	0.3
0.595576	Hebbian	sleep	0.3
0.707043	Hebbian	sleep	0.3
0.6264	Hebbian	sleep	0.3
0.719715	Hebbian	sleep	0.3
0.586043	Hebbian	sleep	0.3
0.806742	Hebbian	sleep	0.3
0.709801	Hebbian	sleep	0.3
0.436286	Hebbian	sleep	0.3
0.631354	Hebbian	sleep	0.3
0.59162	Hebbian	sleep	0.3
0.670049	Hebbian	sleep	0.3
0.546364	Hebbian	sleep	0.3
0.420683	Hebbian	sleep	0.3
0.510312	Hebbian	sleep	0.3
0.707728	Hebbian	sleep	0.3
0.666935	Hebbian	sleep	0.3
0.673256	Hebbian	sleep	0.3
0.567302	Hebbian	sleep	0.3
0.65851	Hebbian	sleep	0.3
0.674834	Hebbian	sleep	0.3
0.682173	Hebbian	sleep	0.3
0.578738	Hebbian	sleep	0.3
0.711528	Hebbian	sleep	0.3
0.64042	Hebbian	sleep	0.3
0.612177	Hebbian	sleep	0.3
0.518005	Hebbian	sleep	0.3
0.750507	Hebbian	sleep	0.3
0.731691	Hebbian	sleep	0.3
0.532888	Hebbian	sleep	0.3
0.606725	Hebbian	sleep	0.3
0.479878	Hebbian	sleep	0.3
0.698883	Hebbian	sleep	0.3
0.67406	Hebbian	sleep	0.3
0.611836	Hebbian	sleep	0.3
0.629375	Hebbian	sleep	0.3
0.512012	Hebbian	sleep	0.3
0.573461	Hebbian	sleep	0.3
0.611437	Hebbian	sleep	0.3
0.676612	Hebbian	sleep	0.3
0.700547	Hebbian	sleep	0.3
0.581704	Hebbian	sleep	0.3
0.753737	Hebbian	sleep	0.3
0.661749	Hebbian	sleep	0.3
0.565795	Hebbian	sleep	0.3
0.718872	Hebbian	sleep	0.3
0.564118	Hebbian	sleep	0.3
0.708815	Hebbian	sleep	0.3
0.567174	Hebbian	sleep	0.3
0.826919	Hebbian	sleep	0.3
0.752057	Hebbian	sleep	0.3
0.74863	Hebbian	sleep	0.3
0.740988	Hebbian	sleep	0.3
0.436841	Hebbian	sleep	0.3
0.680736	Hebbian	sleep	0.3
0.862297	Hebbian	sleep	0.3
0.729522	Hebbian	sleep	0.3
0.301854	Hebbian	sleep	0.3
0.495002	Hebbian	sleep	0.3
0.641731	Hebbian	sleep	0.3
0.593197	Hebbian	sleep	0.3
0.584953	Hebbian	sleep	0.3
0.686911	Hebbian	sleep	0.3
0.613596	Hebbian	sleep	0.3
0.614068	Hebbian	sleep	0.3
0.623727	Hebbian	sleep	0.3
0.558139	Hebbian	sleep	0.3
0.743978	Hebbian	sleep	0.3
0.666673	Hebbian	sleep	0.3
0.862241	Hebbian	sleep	0.3
0.628394	Hebbian	sleep	0.3
0.624634	Hebbian	sleep	0.3
0.822682	Hebbian	sleep	0.3
0.638613	Hebbian	sleep	0.3
0.923049	Hebbian	sleep	0.3
0.78239	Hebbian	sleep	0.3
0.636972	Hebbian	sleep	0.3
0.650023	Hebbian	sleep	0.3
0.521106	Hebbian	sleep	0.3
0.663771	Hebbian	sleep	0.3
0.607293	Hebbian	sleep	0.3
0.517076	Hebbian	sleep	0.3
0.767852	Hebbian	sleep	0.3
0.625984	Hebbian	sleep	0.3
0.641336	Hebbian	sleep	0.3
0.740515	Hebbian	sleep	0.3
0.592935	Hebbian	sleep	0.3
0.575008	Hebbian	sleep	0.3
0.759801	Hebbian	sleep	0.3
0.740842	Hebbian	sleep	0.3
0.747668	Hebbian	sleep	0.3
0.623331	Hebbian	sleep	0.3
0.641566	Hebbian	sleep	0.3
0.862683	Hebbian	sleep	0.3
0.634756	Hebbian	sleep	0.3
0.783835	Hebbian	sleep	0.3
0.766932	Hebbian	sleep	0.3
0.63721	Hebbian	sleep	0.3
0.723624	Hebbian	sleep	0.3
0.609436	Hebbian	sleep	0.3
0.757827	Hebbian	sleep	0.3
0.832515	Hebbian	sleep	0.3
0.741356	Hebbian	sleep	0.3
0.603947	Hebbian	sleep	0.3
0.727729	Hebbian	sleep	0.3
0.640683	Hebbian	sleep	0.3
0.678247	Hebbian	sleep	0.3
0.479517	Hebbian	sleep	0.3
0.800062	Hebbian	sleep	0.3
0.315113	Hebbian	sleep	0.3
0.534865	Hebbian	sleep	0.3
0.812035	Hebbian	sleep	0.3
0.696839	Hebbian	sleep	0.3
0.792699	Hebbian	sleep	0.3
0.743862	Hebbian	sleep	0.3
0.691571	Hebbian	sleep	0.3
0.646281	Hebbian	sleep	0.3
0.601309	Hebbian	sleep	0.3
0.714573	Hebbian	sleep	0.3
0.789099	Hebbian	sleep	0.3
0.703705	Hebbian	sleep	0.3
0.640546	Hebbian	sleep	0.3
0.725503	Hebbian	sleep	0.3
0.69095	Hebbian	sleep	0.3
0.671101	Hebbian	sleep	0.3
0.646932	Hebbian	sleep	0.3
0.536314	Hebbian	sleep	0.3
0.559348	Hebbian	sleep	0.3
0.565024	Hebbian	sleep	0.3
0.706635	Hebbian	sleep	0.3
0.555891	Hebbian	sleep	0.3
0.672901	Hebbian	sleep	0.3
0.746663	Hebbian	sleep	0.3
0.28551	Hebbian	sleep	0.3
0.791565	Hebbian	sleep	0.3
0.769146	Hebbian	sleep	0.3
0.552926	Hebbian	sleep	0.3
0.692166	Hebbian	sleep	0.3
0.674469	Hebbian	sleep	0.3
0.81418	Hebbian	sleep	0.3
0.74019	Hebbian	sleep	0.3
0.518222	Hebbian	sleep	0.3
0.55757	Hebbian	sleep	0.3
0.623681	Hebbian	sleep	0.3
0.471599	Hebbian	sleep	0.3
0.700286	Hebbian	sleep	0.3
0.66897	Hebbian	sleep	0.3
0.587378	Hebbian	sleep	0.3
0.797722	Hebbian	sleep	0.3
0.60739	Hebbian	sleep	0.3
0.547218	Hebbian	sleep	0.3
0.546985	Hebbian	sleep	0.3
0.550444	Hebbian	sleep	0.3
0.607006	Hebbian	sleep	0.3
0.653282	Hebbian	sleep	0.3
0.750387	Hebbian	sleep	0.3
0.638502	Hebbian	sleep	0.3
0.466055	Hebbian	sleep	0.3
0.6335	Hebbian	sleep	0.3
0.536753	Hebbian	sleep	0.3
0.67687	Hebbian	sleep	0.3
0.552205	Hebbian	sleep	0.3
0.648865	Hebbian	sleep	0.3
0.548491	Hebbian	sleep	0.3
0.586554	Hebbian	sleep	0.3
0.710947	Hebbian	sleep	0.3
0.563512	Hebbian	sleep	0.3
0.686335	Hebbian	sleep	0.3
0.83104	Hebbian	sleep	0.3
0.752723	Hebbian	sleep	0.3
0.617906	Hebbian	sleep	0.3
0.611052	Hebbian	sleep	0.3
0.660618	Hebbian	sleep	0.3
0.724094	Hebbian	sleep	0.3
0.607036	Hebbian	sleep	0.3
0.879537	Hebbian	sleep	0.3
0.722135	Hebbian	sleep	0.3
0.771962	Hebbian	sleep	0.3
0.647713	Hebbian	sleep	0.3
0.655766	Hebbian	sleep	0.3
0.797366	Hebbian	sleep	0.3
0.713197	Hebbian	sleep	0.3
0.773724	Hebbian	sleep	0.3
0.719413	Hebbian	sleep	0.3
0.760139	Hebbian	sleep	0.3
0.543922	Hebbian	sleep	0.3
0.533191	Hebbian	sleep	0.3
0.708101	Hebbian	sleep	0.3
0.805774	Hebbian	sleep	0.3
0.66486	Hebbian	sleep	0.3
0.60825	Hebbian	sleep	0.3
0.826614	Hebbian	sleep	0.3
0.721386	Hebbian	sleep	0.3
0.570197	Hebbian	sleep	0.3
0.685019	Hebbian	sleep	0.3
0.72842	Hebbian	sleep	0.3
0.543166	Hebbian	sleep	0.3
0.75468	Hebbian	sleep	0.3
0.825807	Hebbian	sleep	0.3
0.663112	Hebbian	sleep	0.3
0.806469	Hebbian	sleep	0.3
0.772802	Hebbian	sleep	0.3
0.539922	Hebbian	sleep	0.3
0.525292	Hebbian	sleep	0.3
0.560618	Hebbian	sleep	0.3
0.665193	Hebbian	sleep	0.3
0.780042	Hebbian	sleep	0.3
0.536265	Hebbian	sleep	0.3
0.698531	Hebbian	sleep	0.3
0.661697	Hebbian	sleep	0.3
0.785102	Hebbian	sleep	0.3
0.68621	Hebbian	sleep	0.3
0.60609	Hebbian	sleep	0.3
0.670432	Hebbian	sleep	0.3
0.813914	Hebbian	sleep	0.3
0.590214	Hebbian	sleep	0.3
0.808572	Hebbian	sleep	0.3
0.699091	Hebbian	sleep	0.3
0.867235	Hebbian	sleep	0.3
0.737695	Hebbian	sleep	0.3
0.597628	Hebbian	sleep	0.3
0.726121	Hebbian	sleep	0.3
0.642082	Hebbian	sleep	0.3
0.437399	Hebbian	sleep	0.3
0.773493	Hebbian	sleep	0.3
0.679813	Hebbian	sleep	0.3
0.731543	Hebbian	sleep	0.3
0.664727	Hebbian	sleep	0.3
0.598613	Hebbian	sleep	0.3
0.874383	Hebbian	sleep	0.3
0.689939	Hebbian	sleep	0.3
0.619205	Hebbian	sleep	0.3
0.767138	Hebbian	sleep	0.3
0.779148	Hebbian	sleep	0.3
0.771327	Hebbian	sleep	0.3
0.572361	Hebbian	sleep	0.3
0.646982	Hebbian	sleep	0.3
0.702921	Hebbian	sleep	0.3
0.714569	Hebbian	sleep	0.3
0.626848	Hebbian	sleep	0.3
0.796055	Hebbian	sleep	0.3
0.821548	Hebbian	sleep	0.3
0.701928	Hebbian	sleep	0.3
0.740254	Hebbian	sleep	0.3
0.396832	Hebbian	sleep	0.3
0.658692	Hebbian	sleep	0.3
0.603474	Hebbian	sleep	0.3
0.832031	Hebbian	sleep	0.3
0.680515	Hebbian	sleep	0.3
0.713151	Hebbian	sleep	0.3
0.573351	Hebbian	sleep	0.3
0.684965	Hebbian	sleep	0.3
0.49429	Hebbian	sleep	0.3
0.628024	Hebbian	sleep	0.3
0.65623	Hebbian	sleep	0.3
0.685769	Hebbian	sleep	0.3
0.486532	Hebbian	sleep	0.3
0.557699	Hebbian	sleep	0.3
0.572116	Hebbian	sleep	0.3
0.721422	Hebbian	sleep	0.3
0.874914	Hebbian	sleep	0.3
0.715367	Hebbian	sleep	0.3
0.640643	Hebbian	sleep	0.3
0.677041	Hebbian	sleep	0.3
0.592289	Hebbian	sleep	0.3
0.570218	Hebbian	sleep	0.3
0.758502	Hebbian	sleep	0.3
0.499887	Hebbian	sleep	0.3
0.760751	Hebbian	sleep	0.3
0.666777	Hebbian	sleep	0.3
0.629087	Hebbian	sleep	0.3
0.545969	Hebbian	sleep	0.3
0.68685	Hebbian	sleep	0.3
0.682427	Hebbian	sleep	0.3
0.655617	Hebbian	sleep	0.3
0.746782	Hebbian	sleep	0.3
0.500921	Hebbian	sleep	0.3
0.906648	Hebbian	sleep	0.3
0.701343	Hebbian	sleep	0.3
0.775665	Hebbian	sleep	0.3
0.638103	Hebbian	sleep	0.3
0.538531	Hebbian	sleep	0.3
0.60613	Hebbian	sleep	0.3
0.747072	Hebbian	sleep	0.3
0.856439	Hebbian	sleep	0.3
0.763677	Hebbian	sleep	0.3
0.720667	Hebbian	sleep	0.3
0.467012	Hebbian	sleep	0.3
0.690336	Hebbian	sleep	0.3
0.68047	Hebbian	sleep	0.3
0.738015	Hebbian	sleep	0.3
0.510132	Hebbian	sleep	0.3
0.711498	Hebbian	sleep	0.3
0.668232	Hebbian	sleep	0.3
0.772382	Hebbian	sleep	0.3
0.842969	Hebbian	sleep	0.3
0.576541	Hebbian	sleep	0.3
0.631588	Hebbian	sleep	0.3
0.70275	Hebbian	sleep	0.3
0.694686	Hebbian	sleep	0.3
0.880129	Hebbian	sleep	0.3
0.724766	Hebbian	sleep	0.3
0.772329	Hebbian	sleep	0.3
0.611497	Hebbian	sleep	0.3
0.755559	Hebbian	sleep	0.3
0.515362	Hebbian	sleep	0.3
0.778563	Hebbian	sleep	0.3
0.850438	Hebbian	sleep	0.3
0.689345	Hebbian	sleep	0.3
0.866284	Hebbian	sleep	0.3
0.562768	Hebbian	sleep	0.3
0.746415	Hebbian	sleep	0.3
0.520261	Hebbian	sleep	0.3
0.679161	Hebbian	sleep	0.3
0.84884	Hebbian	sleep	0.3
0.785492	Hebbian	sleep	0.3
0.655545	Hebbian	sleep	0.3
0.680548	Hebbian	sleep	0.3
0.702916	Hebbian	sleep	0.3
0.597671	Hebbian	sleep	0.3
0.703729	Hebbian	sleep	0.3
0.664298	Hebbian	sleep	0.3
0.605324	Hebbian	sleep	0.3
0.590991	Hebbian	sleep	0.3
0.614148	Hebbian	sleep	0.3
0.626158	Hebbian	sleep	0.3
0.670312	Hebbian	sleep	0.3
0.622478	Hebbian	sleep	0.3
0.789637	Hebbian	sleep	0.3
0.822486	Hebbian	sleep	0.3
0.637798	Hebbian	sleep	0.3
0.765954	Hebbian	sleep	0.3
0.731082	Hebbian	sleep	0.3
0.611871	Hebbian	sleep	0.3
0.679187	Hebbian	sleep	0.3
0.753336	Hebbian	sleep	0.3
0.685897	Hebbian	sleep	0.3
0.5	Hebbian	sleep	0.3
0.65211	Hebbian	sleep	0.3
0.665736	Hebbian	sleep	0.3
0.796703	Hebbian	sleep	0.3
0.756006	Hebbian	sleep	0.3
0.666469	Hebbian	sleep	0.3
0.576745	Hebbian	sleep	0.3
0.697033	Hebbian	sleep	0.3
0.553707	Hebbian	sleep	0.3
0.475256	Hebbian	sleep	0.3
0.660729	Hebbian	sleep	0.3
0.787041	Hebbian	sleep	0.3
0.607231	Hebbian	sleep	0.3
0.592283	Hebbian	sleep	0.3
0.646793	Hebbian	sleep	0.3
0.591743	Hebbian	sleep	0.3
0.815607	Hebbian	sleep	0.3
0.624761	Hebbian	sleep	0.3
0.819687	Hebbian	sleep	0.3
0.637423	Hebbian	sleep	0.3
0.603404	Hebbian	sleep	0.3
0.532212	Hebbian	sleep	0.3
0.618769	Hebbian	sleep	0.3
0.839869	Hebbian	sleep	0.3
0.589861	Hebbian	sleep	0.3
0.587647	Hebbian	sleep	0.3
0.737533	Hebbian	sleep	0.3
0.691115	Hebbian	sleep	0.3
0.739446	Hebbian	sleep	0.3
0.561372	Hebbian	sleep	0.3
0.799078	Hebbian	sleep	0.3
0.610494	Hebbian	sleep	0.3
0.888303	Hebbian	sleep	0.3
0.650805	Hebbian	sleep	0.3
0.633304	Hebbian	sleep	0.3
0.595168	Hebbian	sleep	0.3
0.633411	Hebbian	sleep	0.3
0.618358	Hebbian	sleep	0.3
0.822723	Hebbian	sleep	0.3
0.719412	Hebbian	sleep	0.3
0.735285	Hebbian	sleep	0.3
0.511302	Hebbian	sleep	0.3
0.826924	Hebbian	sleep	0.3
0.754243	Hebbian	sleep	0.3
0.614597	Hebbian	sleep	0.3
0.66687	Hebbian	sleep	0.3
0.718065	Hebbian	sleep	0.3
0.610062	Hebbian	sleep	0.3
0.580428	Hebbian	sleep	0.3
0.638822	Hebbian	sleep	0.3
0.576093	Hebbian	sleep	0.3
[truncated: 38,001 more rows]

## Sheet: Table D
mean_effi	lr	state	Hz
0.582525	Hebbian	sleep	0.1
0.660409	Hebbian	sleep	0.1
0.527067	Hebbian	sleep	0.1
0.626088	Hebbian	sleep	0.1
0.520523	Hebbian	sleep	0.1
0.734947	Hebbian	sleep	0.1
0.674381	Hebbian	sleep	0.1
0.64221	Hebbian	sleep	0.1
0.634037	Hebbian	sleep	0.1
0.372664	Hebbian	sleep	0.1
0.656478	Hebbian	sleep	0.1
0.574025	Hebbian	sleep	0.1
0.723605	Hebbian	sleep	0.1
0.649028	Hebbian	sleep	0.1
0.629218	Hebbian	sleep	0.1
0.544134	Hebbian	sleep	0.1
0.431157	Hebbian	sleep	0.1
0.657605	Hebbian	sleep	0.1
0.627865	Hebbian	sleep	0.1
0.704012	Hebbian	sleep	0.1
0.740791	Hebbian	sleep	0.1
0.791532	Hebbian	sleep	0.1
0.691689	Hebbian	sleep	0.1
0.724967	Hebbian	sleep	0.1
0.642047	Hebbian	sleep	0.1
0.6177	Hebbian	sleep	0.1
0.77314	Hebbian	sleep	0.1
0.664194	Hebbian	sleep	0.1
0.61077	Hebbian	sleep	0.1
0.538917	Hebbian	sleep	0.1
0.580719	Hebbian	sleep	0.1
0.641815	Hebbian	sleep	0.1
0.572405	Hebbian	sleep	0.1
0.701024	Hebbian	sleep	0.1
0.609993	Hebbian	sleep	0.1
0.815337	Hebbian	sleep	0.1
0.64534	Hebbian	sleep	0.1
0.708035	Hebbian	sleep	0.1
0.667146	Hebbian	sleep	0.1
0.694955	Hebbian	sleep	0.1
0.572673	Hebbian	sleep	0.1
0.523446	Hebbian	sleep	0.1
0.585305	Hebbian	sleep	0.1
0.527919	Hebbian	sleep	0.1
0.773513	Hebbian	sleep	0.1
0.673351	Hebbian	sleep	0.1
0.436283	Hebbian	sleep	0.1
0.545474	Hebbian	sleep	0.1
0.586314	Hebbian	sleep	0.1
0.680326	Hebbian	sleep	0.1
0.562095	Hebbian	sleep	0.1
0.536431	Hebbian	sleep	0.1
0.600129	Hebbian	sleep	0.1
0.726187	Hebbian	sleep	0.1
0.763833	Hebbian	sleep	0.1
0.558189	Hebbian	sleep	0.1
0.804802	Hebbian	sleep	0.1
0.729869	Hebbian	sleep	0.1
0.590848	Hebbian	sleep	0.1
0.778216	Hebbian	sleep	0.1
0.690117	Hebbian	sleep	0.1
0.702815	Hebbian	sleep	0.1
0.439147	Hebbian	sleep	0.1
0.73256	Hebbian	sleep	0.1
0.517706	Hebbian	sleep	0.1
0.703447	Hebbian	sleep	0.1
0.67997	Hebbian	sleep	0.1
0.623907	Hebbian	sleep	0.1
0.669616	Hebbian	sleep	0.1
0.575604	Hebbian	sleep	0.1
0.556984	Hebbian	sleep	0.1
0.660546	Hebbian	sleep	0.1
0.628759	Hebbian	sleep	0.1
0.625713	Hebbian	sleep	0.1
0.64436	Hebbian	sleep	0.1
0.677267	Hebbian	sleep	0.1
0.53812	Hebbian	sleep	0.1
0.736633	Hebbian	sleep	0.1
0.65343	Hebbian	sleep	0.1
0.609598	Hebbian	sleep	0.1
0.540704	Hebbian	sleep	0.1
0.550298	Hebbian	sleep	0.1
0.330008	Hebbian	sleep	0.1
0.561507	Hebbian	sleep	0.1
0.794924	Hebbian	sleep	0.1
0.577564	Hebbian	sleep	0.1
0.683156	Hebbian	sleep	0.1
0.759635	Hebbian	sleep	0.1
0.765701	Hebbian	sleep	0.1
0.723257	Hebbian	sleep	0.1
0.787417	Hebbian	sleep	0.1
0.461953	Hebbian	sleep	0.1
0.620736	Hebbian	sleep	0.1
0.615839	Hebbian	sleep	0.1
0.719548	Hebbian	sleep	0.1
0.511424	Hebbian	sleep	0.1
0.602735	Hebbian	sleep	0.1
0.695509	Hebbian	sleep	0.1
0.616782	Hebbian	sleep	0.1
0.566377	Hebbian	sleep	0.1
0.688412	Hebbian	sleep	0.1
0.606133	Hebbian	sleep	0.1
0.494216	Hebbian	sleep	0.1
0.645017	Hebbian	sleep	0.1
0.757841	Hebbian	sleep	0.1
0.720697	Hebbian	sleep	0.1
0.64894	Hebbian	sleep	0.1
0.501514	Hebbian	sleep	0.1
0.647072	Hebbian	sleep	0.1
0.600047	Hebbian	sleep	0.1
0.73884	Hebbian	sleep	0.1
0.740951	Hebbian	sleep	0.1
0.686957	Hebbian	sleep	0.1
0.578506	Hebbian	sleep	0.1
0.571381	Hebbian	sleep	0.1
0.595992	Hebbian	sleep	0.1
0.440077	Hebbian	sleep	0.1
0.622291	Hebbian	sleep	0.1
0.763016	Hebbian	sleep	0.1
0.561432	Hebbian	sleep	0.1
0.727875	Hebbian	sleep	0.1
0.671849	Hebbian	sleep	0.1
0.76782	Hebbian	sleep	0.1
0.698547	Hebbian	sleep	0.1
0.693489	Hebbian	sleep	0.1
0.541503	Hebbian	sleep	0.1
0.645108	Hebbian	sleep	0.1
0.592031	Hebbian	sleep	0.1
0.478016	Hebbian	sleep	0.1
0.692228	Hebbian	sleep	0.1
0.556524	Hebbian	sleep	0.1
0.587888	Hebbian	sleep	0.1
0.544482	Hebbian	sleep	0.1
0.709668	Hebbian	sleep	0.1
0.706897	Hebbian	sleep	0.1
0.629224	Hebbian	sleep	0.1
0.58932	Hebbian	sleep	0.1
0.740965	Hebbian	sleep	0.1
0.512934	Hebbian	sleep	0.1
0.3534	Hebbian	sleep	0.1
0.748429	Hebbian	sleep	0.1
0.53301	Hebbian	sleep	0.1
0.564433	Hebbian	sleep	0.1
0.771278	Hebbian	sleep	0.1
0.764808	Hebbian	sleep	0.1
0.74645	Hebbian	sleep	0.1
0.544216	Hebbian	sleep	0.1
0.732385	Hebbian	sleep	0.1
0.684002	Hebbian	sleep	0.1
0.581782	Hebbian	sleep	0.1
0.660771	Hebbian	sleep	0.1
0.579263	Hebbian	sleep	0.1
0.731507	Hebbian	sleep	0.1
0.679066	Hebbian	sleep	0.1
0.655626	Hebbian	sleep	0.1
0.64603	Hebbian	sleep	0.1
0.657144	Hebbian	sleep	0.1
0.705898	Hebbian	sleep	0.1
0.696506	Hebbian	sleep	0.1
0.586932	Hebbian	sleep	0.1
0.576254	Hebbian	sleep	0.1
0.798327	Hebbian	sleep	0.1
0.584188	Hebbian	sleep	0.1
0.545996	Hebbian	sleep	0.1
0.674568	Hebbian	sleep	0.1
0.63545	Hebbian	sleep	0.1
0.595611	Hebbian	sleep	0.1
0.611785	Hebbian	sleep	0.1
0.575803	Hebbian	sleep	0.1
0.667047	Hebbian	sleep	0.1
0.579842	Hebbian	sleep	0.1
0.532021	Hebbian	sleep	0.1
0.729072	Hebbian	sleep	0.1
0.662789	Hebbian	sleep	0.1
0.635559	Hebbian	sleep	0.1
0.609638	Hebbian	sleep	0.1
0.615243	Hebbian	sleep	0.1
0.623762	Hebbian	sleep	0.1
0.647289	Hebbian	sleep	0.1
0.644005	Hebbian	sleep	0.1
0.605039	Hebbian	sleep	0.1
0.543494	Hebbian	sleep	0.1
0.693754	Hebbian	sleep	0.1
0.700488	Hebbian	sleep	0.1
0.616653	Hebbian	sleep	0.1
0.742808	Hebbian	sleep	0.1
0.747747	Hebbian	sleep	0.1
0.747355	Hebbian	sleep	0.1
0.534724	Hebbian	sleep	0.1
0.552348	Hebbian	sleep	0.1
0.634138	Hebbian	sleep	0.1
0.512244	Hebbian	sleep	0.1
0.445838	Hebbian	sleep	0.1
0.722691	Hebbian	sleep	0.1
0.577355	Hebbian	sleep	0.1
0.598395	Hebbian	sleep	0.1
0.667009	Hebbian	sleep	0.1
0.627938	Hebbian	sleep	0.1
0.662811	Hebbian	sleep	0.1
0.739009	Hebbian	sleep	0.1
0.692313	Hebbian	sleep	0.1
0.687133	Hebbian	sleep	0.1
0.575997	Hebbian	sleep	0.1
0.814586	Hebbian	sleep	0.1
0.626869	Hebbian	sleep	0.1
0.307118	Hebbian	sleep	0.1
0.663455	Hebbian	sleep	0.1
0.645859	Hebbian	sleep	0.1
0.575329	Hebbian	sleep	0.1
0.558411	Hebbian	sleep	0.1
0.755823	Hebbian	sleep	0.1
0.732755	Hebbian	sleep	0.1
0.484675	Hebbian	sleep	0.1
0.38225	Hebbian	sleep	0.1
0.4536	Hebbian	sleep	0.1
0.794818	Hebbian	sleep	0.1
0.782308	Hebbian	sleep	0.1
0.504791	Hebbian	sleep	0.1
0.699301	Hebbian	sleep	0.1
0.654958	Hebbian	sleep	0.1
0.696131	Hebbian	sleep	0.1
0.737893	Hebbian	sleep	0.1
0.484484	Hebbian	sleep	0.1
0.67778	Hebbian	sleep	0.1
0.663457	Hebbian	sleep	0.1
0.34204	Hebbian	sleep	0.1
0.535562	Hebbian	sleep	0.1
0.755977	Hebbian	sleep	0.1
0.506554	Hebbian	sleep	0.1
0.747464	Hebbian	sleep	0.1
0.661007	Hebbian	sleep	0.1
0.795153	Hebbian	sleep	0.1
0.601085	Hebbian	sleep	0.1
0.723852	Hebbian	sleep	0.1
0.694623	Hebbian	sleep	0.1
0.751411	Hebbian	sleep	0.1
0.57305	Hebbian	sleep	0.1
0.542616	Hebbian	sleep	0.1
0.601036	Hebbian	sleep	0.1
0.621975	Hebbian	sleep	0.1
0.764813	Hebbian	sleep	0.1
0.684613	Hebbian	sleep	0.1
0.558992	Hebbian	sleep	0.1
0.76839	Hebbian	sleep	0.1
0.672452	Hebbian	sleep	0.1
0.791286	Hebbian	sleep	0.1
0.67953	Hebbian	sleep	0.1
0.505114	Hebbian	sleep	0.1
0.528324	Hebbian	sleep	0.1
0.708118	Hebbian	sleep	0.1
0.686386	Hebbian	sleep	0.1
0.513874	Hebbian	sleep	0.1
0.53918	Hebbian	sleep	0.1
0.689671	Hebbian	sleep	0.1
0.73006	Hebbian	sleep	0.1
0.0551288	Hebbian	sleep	0.1
0.775167	Hebbian	sleep	0.1
0.686901	Hebbian	sleep	0.1
0.608183	Hebbian	sleep	0.1
0.599515	Hebbian	sleep	0.1
0.789632	Hebbian	sleep	0.1
0.590108	Hebbian	sleep	0.1
0.589154	Hebbian	sleep	0.1
0.571505	Hebbian	sleep	0.1
0.714209	Hebbian	sleep	0.1
0.697088	Hebbian	sleep	0.1
0.573445	Hebbian	sleep	0.1
0.563538	Hebbian	sleep	0.1
0.786256	Hebbian	sleep	0.1
0.493067	Hebbian	sleep	0.1
0.524817	Hebbian	sleep	0.1
0.536875	Hebbian	sleep	0.1
0.603131	Hebbian	sleep	0.1
0.670283	Hebbian	sleep	0.1
0.611172	Hebbian	sleep	0.1
0.639157	Hebbian	sleep	0.1
0.652743	Hebbian	sleep	0.1
0.738469	Hebbian	sleep	0.1
0.541714	Hebbian	sleep	0.1
0.539151	Hebbian	sleep	0.1
0.724314	Hebbian	sleep	0.1
0.60225	Hebbian	sleep	0.1
0.570017	Hebbian	sleep	0.1
0.643045	Hebbian	sleep	0.1
0.544711	Hebbian	sleep	0.1
0.698361	Hebbian	sleep	0.1
0.633437	Hebbian	sleep	0.1
0.706235	Hebbian	sleep	0.1
0.789069	Hebbian	sleep	0.1
0.621122	Hebbian	sleep	0.1
0.596995	Hebbian	sleep	0.1
0.720363	Hebbian	sleep	0.1
0.723766	Hebbian	sleep	0.1
0.649065	Hebbian	sleep	0.1
0.587621	Hebbian	sleep	0.1
0.573667	Hebbian	sleep	0.1
0.730247	Hebbian	sleep	0.1
0.575896	Hebbian	sleep	0.1
0.723007	Hebbian	sleep	0.1
0.614744	Hebbian	sleep	0.1
0.75213	Hebbian	sleep	0.1
0.675042	Hebbian	sleep	0.1
0.660099	Hebbian	sleep	0.1
0.494096	Hebbian	sleep	0.1
0.499819	Hebbian	sleep	0.1
0.727045	Hebbian	sleep	0.1
0.593075	Hebbian	sleep	0.1
0.749262	Hebbian	sleep	0.1
0.755188	Hebbian	sleep	0.1
0.508989	Hebbian	sleep	0.1
0.403747	Hebbian	sleep	0.1
0.412429	Hebbian	sleep	0.1
0.720876	Hebbian	sleep	0.1
0.750701	Hebbian	sleep	0.1
0.609502	Hebbian	sleep	0.1
0.679475	Hebbian	sleep	0.1
0.70617	Hebbian	sleep	0.1
0.663515	Hebbian	sleep	0.1
0.644297	Hebbian	sleep	0.1
0.635428	Hebbian	sleep	0.1
0.373326	Hebbian	sleep	0.1
0.612588	Hebbian	sleep	0.1
0.632311	Hebbian	sleep	0.1
0.616599	Hebbian	sleep	0.1
0.614714	Hebbian	sleep	0.1
0.653337	Hebbian	sleep	0.1
0.586095	Hebbian	sleep	0.1
0.433806	Hebbian	sleep	0.1
0.552303	Hebbian	sleep	0.1
0.597323	Hebbian	sleep	0.1
0.828691	Hebbian	sleep	0.1
0.621748	Hebbian	sleep	0.1
0.584915	Hebbian	sleep	0.1
0.885558	Hebbian	sleep	0.1
0.59044	Hebbian	sleep	0.1
0.710928	Hebbian	sleep	0.1
0.739473	Hebbian	sleep	0.1
0.691221	Hebbian	sleep	0.1
0.673896	Hebbian	sleep	0.1
0.638741	Hebbian	sleep	0.1
0.619662	Hebbian	sleep	0.1
0.691313	Hebbian	sleep	0.1
0.581154	Hebbian	sleep	0.1
0.656056	Hebbian	sleep	0.1
0.75867	Hebbian	sleep	0.1
0.445766	Hebbian	sleep	0.1
0.683625	Hebbian	sleep	0.1
0.69173	Hebbian	sleep	0.1
0.645308	Hebbian	sleep	0.1
0.624667	Hebbian	sleep	0.1
0.672196	Hebbian	sleep	0.1
0.64318	Hebbian	sleep	0.1
0.737947	Hebbian	sleep	0.1
0.758378	Hebbian	sleep	0.1
0.626561	Hebbian	sleep	0.1
0.524994	Hebbian	sleep	0.1
0.752544	Hebbian	sleep	0.1
0.536288	Hebbian	sleep	0.1
0.571114	Hebbian	sleep	0.1
0.588267	Hebbian	sleep	0.1
0.74593	Hebbian	sleep	0.1
0.613724	Hebbian	sleep	0.1
0.895104	Hebbian	sleep	0.1
0.504769	Hebbian	sleep	0.1
0.493067	Hebbian	sleep	0.1
0.610555	Hebbian	sleep	0.1
0.633792	Hebbian	sleep	0.1
0.565315	Hebbian	sleep	0.1
0.665621	Hebbian	sleep	0.1
0.653238	Hebbian	sleep	0.1
0.71242	Hebbian	sleep	0.1
0.608669	Hebbian	sleep	0.1
0.572144	Hebbian	sleep	0.1
0.699638	Hebbian	sleep	0.1
0.628022	Hebbian	sleep	0.1
0.605528	Hebbian	sleep	0.1
0.529109	Hebbian	sleep	0.1
0.613542	Hebbian	sleep	0.1
0.547435	Hebbian	sleep	0.1
0.665424	Hebbian	sleep	0.1
0.561049	Hebbian	sleep	0.1
0.565869	Hebbian	sleep	0.1
0.603342	Hebbian	sleep	0.1
0.670592	Hebbian	sleep	0.1
0.567359	Hebbian	sleep	0.1
0.731266	Hebbian	sleep	0.1
0.620743	Hebbian	sleep	0.1
0.772133	Hebbian	sleep	0.1
0.708672	Hebbian	sleep	0.1
0.619376	Hebbian	sleep	0.1
0.676096	Hebbian	sleep	0.1
0.648065	Hebbian	sleep	0.1
0.670678	Hebbian	sleep	0.1
0.748572	Hebbian	sleep	0.1
0.564832	Hebbian	sleep	0.1
0.646061	Hebbian	sleep	0.1
0.553523	Hebbian	sleep	0.1
0.708462	Hebbian	sleep	0.1
0.642437	Hebbian	sleep	0.1
0.371167	Hebbian	sleep	0.1
0.643079	Hebbian	sleep	0.1
0.687517	Hebbian	sleep	0.1
0.615693	Hebbian	sleep	0.1
0.527838	Hebbian	sleep	0.1
0.698349	Hebbian	sleep	0.1
0.620606	Hebbian	sleep	0.1
0.655247	Hebbian	sleep	0.1
0.673712	Hebbian	sleep	0.1
0.57516	Hebbian	sleep	0.1
0.44813	Hebbian	sleep	0.1
0.490931	Hebbian	sleep	0.1
0.664289	Hebbian	sleep	0.1
0.730614	Hebbian	sleep	0.1
0.684884	Hebbian	sleep	0.1
0.492969	Hebbian	sleep	0.1
0.726209	Hebbian	sleep	0.1
0.670103	Hebbian	sleep	0.1
0.703023	Hebbian	sleep	0.1
0.594383	Hebbian	sleep	0.1
0.698641	Hebbian	sleep	0.1
0.656946	Hebbian	sleep	0.1
0.634508	Hebbian	sleep	0.1
0.229889	Hebbian	sleep	0.1
0.6228	Hebbian	sleep	0.1
0.672587	Hebbian	sleep	0.1
0.774276	Hebbian	sleep	0.1
0.478815	Hebbian	sleep	0.1
0.674327	Hebbian	sleep	0.1
0.732133	Hebbian	sleep	0.1
0.67199	Hebbian	sleep	0.1
0.586575	Hebbian	sleep	0.1
0.586904	Hebbian	sleep	0.1
0.566276	Hebbian	sleep	0.1
0.49171	Hebbian	sleep	0.1
0.695135	Hebbian	sleep	0.1
0.588157	Hebbian	sleep	0.1
0.634047	Hebbian	sleep	0.1
0.544076	Hebbian	sleep	0.1
0.653972	Hebbian	sleep	0.1
0.737879	Hebbian	sleep	0.1
0.524103	Hebbian	sleep	0.1
0.764714	Hebbian	sleep	0.1
0.566383	Hebbian	sleep	0.1
0.849463	Hebbian	sleep	0.1
0.690463	Hebbian	sleep	0.1
0.690405	Hebbian	sleep	0.1
0.59755	Hebbian	sleep	0.1
0.51742	Hebbian	sleep	0.1
0.72095	Hebbian	sleep	0.1
0.643711	Hebbian	sleep	0.1
0.733877	Hebbian	sleep	0.1
0.171781	Hebbian	sleep	0.1
0.560172	Hebbian	sleep	0.1
0.623844	Hebbian	sleep	0.1
0.707004	Hebbian	sleep	0.1
0.786914	Hebbian	sleep	0.1
0.63517	Hebbian	sleep	0.1
0.59555	Hebbian	sleep	0.1
0.686567	Hebbian	sleep	0.1
0.6059	Hebbian	sleep	0.1
0.587951	Hebbian	sleep	0.1
0.311823	Hebbian	sleep	0.1
0.615652	Hebbian	sleep	0.1
0.507047	Hebbian	sleep	0.1
0.740915	Hebbian	sleep	0.1
0.657831	Hebbian	sleep	0.1
0.558312	Hebbian	sleep	0.1
0.662619	Hebbian	sleep	0.1
0.624152	Hebbian	sleep	0.1
0.584866	Hebbian	sleep	0.1
0.0338763	Hebbian	sleep	0.1
0.6585	Hebbian	sleep	0.1
0.644523	Hebbian	sleep	0.1
0.663443	Hebbian	sleep	0.1
0.570922	Hebbian	sleep	0.1
0.476609	Hebbian	sleep	0.1
0.669618	Hebbian	sleep	0.1
0.670066	Hebbian	sleep	0.1
0.604085	Hebbian	sleep	0.1
0.710194	Hebbian	sleep	0.1
0.729634	Hebbian	sleep	0.1
0.698564	Hebbian	sleep	0.1
0.681595	Hebbian	sleep	0.1
0.733112	Hebbian	sleep	0.1
0.694531	Hebbian	sleep	0.1
0.59195	Hebbian	sleep	0.1
0.716362	Hebbian	sleep	0.1
0.499287	Hebbian	sleep	0.1
0.770069	Hebbian	sleep	0.1
0.834536	Hebbian	sleep	0.1
0.528574	Hebbian	sleep	0.1
0.585632	Hebbian	sleep	0.1
0.546777	Hebbian	sleep	0.1
0.6465	Hebbian	sleep	0.1
0.148704	Hebbian	sleep	0.1
0.599887	Hebbian	sleep	0.1
0.652124	Hebbian	sleep	0.1
0.623727	Hebbian	sleep	0.1
0.517282	Hebbian	sleep	0.1
0.681754	Hebbian	sleep	0.1
0.61253	Hebbian	sleep	0.1
0.592112	Hebbian	sleep	0.1
0.324993	Hebbian	sleep	0.1
0.589486	Hebbian	sleep	0.1
0.577394	Hebbian	sleep	0.1
0.685722	Hebbian	sleep	0.1
0.667867	Hebbian	sleep	0.1
0.685468	Hebbian	sleep	0.1
0.771457	Hebbian	sleep	0.1
0.673735	Hebbian	sleep	0.1
0.622758	Hebbian	sleep	0.1
0.620775	Hebbian	sleep	0.1
0.675575	Hebbian	sleep	0.1
0.728142	Hebbian	sleep	0.1
0.675884	Hebbian	sleep	0.1
0.393735	Hebbian	sleep	0.1
0.648925	Hebbian	sleep	0.1
0.732419	Hebbian	sleep	0.1
0.663989	Hebbian	sleep	0.1
0.480335	Hebbian	sleep	0.1
0.725197	Hebbian	sleep	0.1
0.581386	Hebbian	sleep	0.1
0.533811	Hebbian	sleep	0.1
0.650461	Hebbian	sleep	0.1
0.614007	Hebbian	sleep	0.1
0.626581	Hebbian	sleep	0.1
0.67895	Hebbian	sleep	0.1
0.644976	Hebbian	sleep	0.1
0.701704	Hebbian	sleep	0.1
0.731515	Hebbian	sleep	0.1
0.727585	Hebbian	sleep	0.1
0.6678	Hebbian	sleep	0.1
0.707726	Hebbian	sleep	0.1
0.382431	Hebbian	sleep	0.1
0.648248	Hebbian	sleep	0.1
0.596143	Hebbian	sleep	0.1
0.640171	Hebbian	sleep	0.1
0.727503	Hebbian	sleep	0.1
0.717395	Hebbian	sleep	0.1
0.440402	Hebbian	sleep	0.1
0.540701	Hebbian	sleep	0.1
0.730225	Hebbian	sleep	0.1
0.561319	Hebbian	sleep	0.1
0.792723	Hebbian	sleep	0.1
0.715051	Hebbian	sleep	0.1
0.632197	Hebbian	sleep	0.1
0.342212	Hebbian	sleep	0.1
0.569363	Hebbian	sleep	0.1
0.579123	Hebbian	sleep	0.1
0.744647	Hebbian	sleep	0.1
0.505436	Hebbian	sleep	0.1
0.717186	Hebbian	sleep	0.1
0.570807	Hebbian	sleep	0.1
0.76829	Hebbian	sleep	0.1
0.659761	Hebbian	sleep	0.1
0.668776	Hebbian	sleep	0.1
0.481696	Hebbian	sleep	0.1
0.719293	Hebbian	sleep	0.1
0.563512	Hebbian	sleep	0.1
0.678445	Hebbian	sleep	0.1
0.587762	Hebbian	sleep	0.1
0.730916	Hebbian	sleep	0.1
0.675953	Hebbian	sleep	0.1
0.632084	Hebbian	sleep	0.1
0.677596	Hebbian	sleep	0.1
0.666239	Hebbian	sleep	0.1
0.682976	Hebbian	sleep	0.1
0.615343	Hebbian	sleep	0.1
0.590196	Hebbian	sleep	0.1
0.558117	Hebbian	sleep	0.1
0.449411	Hebbian	sleep	0.1
0.291562	Hebbian	sleep	0.1
0.777764	Hebbian	sleep	0.1
0.780965	Hebbian	sleep	0.1
0.711402	Hebbian	sleep	0.1
0.649531	Hebbian	sleep	0.1
0.660902	Hebbian	sleep	0.1
0.7142	Hebbian	sleep	0.1
0.403227	Hebbian	sleep	0.1
0.529591	Hebbian	sleep	0.1
0.596712	Hebbian	sleep	0.1
0.692693	Hebbian	sleep	0.1
0.601729	Hebbian	sleep	0.1
0.78279	Hebbian	sleep	0.1
0.634749	Hebbian	sleep	0.1
0.529882	Hebbian	sleep	0.1
0.745333	Hebbian	sleep	0.1
0.635805	Hebbian	sleep	0.1
0.509565	Hebbian	sleep	0.1
0.774459	Hebbian	sleep	0.1
0.649406	Hebbian	sleep	0.1
0.456113	Hebbian	sleep	0.1
0.524393	Hebbian	sleep	0.1
0.509706	Hebbian	sleep	0.1
0.667415	Hebbian	sleep	0.1
0.674763	Hebbian	sleep	0.1
0.690614	Hebbian	sleep	0.1
0.665887	Hebbian	sleep	0.1
0.567211	Hebbian	sleep	0.1
0.597043	Hebbian	sleep	0.1
0.639897	Hebbian	sleep	0.1
0.708856	Hebbian	sleep	0.1
0.570117	Hebbian	sleep	0.1
0.638667	Hebbian	sleep	0.1
0.547797	Hebbian	sleep	0.1
0.631503	Hebbian	sleep	0.1
0.795797	Hebbian	sleep	0.1
0.581917	Hebbian	sleep	0.1
0.601237	Hebbian	sleep	0.1
0.45782	Hebbian	sleep	0.1
0.814552	Hebbian	sleep	0.1
0.47016	Hebbian	sleep	0.1
0.57461	Hebbian	sleep	0.1
0.709671	Hebbian	sleep	0.1
0.503238	Hebbian	sleep	0.1
0.558207	Hebbian	sleep	0.1
0.60155	Hebbian	sleep	0.1
0.509161	Hebbian	sleep	0.1
0.748793	Hebbian	sleep	0.1
0.289804	Hebbian	sleep	0.1
0.632259	Hebbian	sleep	0.1
0.71175	Hebbian	sleep	0.1
0.556126	Hebbian	sleep	0.1
0.688304	Hebbian	sleep	0.1
0.539395	Hebbian	sleep	0.1
0.190082	Hebbian	sleep	0.1
0.680956	Hebbian	sleep	0.1
0.703687	Hebbian	sleep	0.1
0.627852	Hebbian	sleep	0.1
0.731025	Hebbian	sleep	0.1
0.489296	Hebbian	sleep	0.1
0.747835	Hebbian	sleep	0.1
0.644167	Hebbian	sleep	0.1
0.531189	Hebbian	sleep	0.1
0.587954	Hebbian	sleep	0.1
0.238197	Hebbian	sleep	0.1
0.760629	Hebbian	sleep	0.1
0.704447	Hebbian	sleep	0.1
0.541986	Hebbian	sleep	0.1
0.605492	Hebbian	sleep	0.1
0.679271	Hebbian	sleep	0.1
0.715909	Hebbian	sleep	0.1
0.477303	Hebbian	sleep	0.1
0.731219	Hebbian	sleep	0.1
0.607749	Hebbian	sleep	0.1
0.692946	Hebbian	sleep	0.1
0.635061	Hebbian	sleep	0.1
0.608698	Hebbian	sleep	0.1
0.60302	Hebbian	sleep	0.1
0.626938	Hebbian	sleep	0.1
0.721611	Hebbian	sleep	0.1
0.500648	Hebbian	sleep	0.1
0.623973	Hebbian	sleep	0.1
0.458207	Hebbian	sleep	0.1
0.582827	Hebbian	sleep	0.1
0.621024	Hebbian	sleep	0.1
0.694444	Hebbian	sleep	0.1
0.767409	Hebbian	sleep	0.1
0.65304	Hebbian	sleep	0.1
0.600917	Hebbian	sleep	0.1
0.782216	Hebbian	sleep	0.1
0.550382	Hebbian	sleep	0.1
0.669193	Hebbian	sleep	0.1
0.766765	Hebbian	sleep	0.1
0.671607	Hebbian	sleep	0.1
0.597645	Hebbian	sleep	0.1
0.869313	Hebbian	sleep	0.1
0.633044	Hebbian	sleep	0.1
0.695797	Hebbian	sleep	0.1
0.681681	Hebbian	sleep	0.1
0.73169	Hebbian	sleep	0.1
0.532679	Hebbian	sleep	0.1
0.612949	Hebbian	sleep	0.1
0.663417	Hebbian	sleep	0.1
0.613708	Hebbian	sleep	0.1
0.553109	Hebbian	sleep	0.1
0.67201	Hebbian	sleep	0.1
0.599454	Hebbian	sleep	0.1
0.611791	Hebbian	sleep	0.1
0.703777	Hebbian	sleep	0.1
0.482569	Hebbian	sleep	0.1
0.543054	Hebbian	sleep	0.1
0.715309	Hebbian	sleep	0.1
0.461551	Hebbian	sleep	0.1
0.722519	Hebbian	sleep	0.1
0.578977	Hebbian	sleep	0.1
0.625176	Hebbian	sleep	0.1
0.658136	Hebbian	sleep	0.1
0.751165	Hebbian	sleep	0.1
0.726126	Hebbian	sleep	0.1
0.615145	Hebbian	sleep	0.1
0.494902	Hebbian	sleep	0.1
0.602882	Hebbian	sleep	0.1
0.559644	Hebbian	sleep	0.1
0.583073	Hebbian	sleep	0.1
0.597862	Hebbian	sleep	0.1
0.636094	Hebbian	sleep	0.1
0.695513	Hebbian	sleep	0.1
0.544989	Hebbian	sleep	0.1
0.585975	Hebbian	sleep	0.1
0.680704	Hebbian	sleep	0.1
0.673391	Hebbian	sleep	0.1
0.651393	Hebbian	sleep	0.1
0.629508	Hebbian	sleep	0.1
0.627554	Hebbian	sleep	0.1
0.644964	Hebbian	sleep	0.1
0.625329	Hebbian	sleep	0.1
0.669248	Hebbian	sleep	0.1
0.698233	Hebbian	sleep	0.1
0.543008	Hebbian	sleep	0.1
0.661334	Hebbian	sleep	0.1
0.743855	Hebbian	sleep	0.1
0.606815	Hebbian	sleep	0.1
0.631508	Hebbian	sleep	0.1
0.788771	Hebbian	sleep	0.1
0.645494	Hebbian	sleep	0.1
0.572224	Hebbian	sleep	0.1
0.634307	Hebbian	sleep	0.1
0.825103	Hebbian	sleep	0.1
0.632771	Hebbian	sleep	0.1
0.531107	Hebbian	sleep	0.1
0.812004	Hebbian	sleep	0.1
0.553014	Hebbian	sleep	0.1
0.555477	Hebbian	sleep	0.1
0.790567	Hebbian	sleep	0.1
0.747478	Hebbian	sleep	0.1
0.762494	Hebbian	sleep	0.1
0.461386	Hebbian	sleep	0.1
0.56952	Hebbian	sleep	0.1
0.655242	Hebbian	sleep	0.1
0.596296	Hebbian	sleep	0.1
0.605212	Hebbian	sleep	0.1
0.788992	Hebbian	sleep	0.1
0.761523	Hebbian	sleep	0.1
0.643685	Hebbian	sleep	0.1
0.562367	Hebbian	sleep	0.1
0.522643	Hebbian	sleep	0.1
0.629835	Hebbian	sleep	0.1
0.564456	Hebbian	sleep	0.1
0.651498	Hebbian	sleep	0.1
0.559599	Hebbian	sleep	0.1
0.555373	Hebbian	sleep	0.1
0.564979	Hebbian	sleep	0.1
0.604991	Hebbian	sleep	0.1
0.783592	Hebbian	sleep	0.1
0.658985	Hebbian	sleep	0.1
0.66812	Hebbian	sleep	0.1
0.530786	Hebbian	sleep	0.1
0.725363	Hebbian	sleep	0.1
0.737774	Hebbian	sleep	0.1
0.656558	Hebbian	sleep	0.1
0.670116	Hebbian	sleep	0.1
0.530193	Hebbian	sleep	0.1
0.862736	Hebbian	sleep	0.1
0.763206	Hebbian	sleep	0.1
0.674962	Hebbian	sleep	0.1
0.626953	Hebbian	sleep	0.1
0.638206	Hebbian	sleep	0.1
0.629303	Hebbian	sleep	0.1
0.719479	Hebbian	sleep	0.1
0.708959	Hebbian	sleep	0.1
0.702019	Hebbian	sleep	0.1
0.647063	Hebbian	sleep	0.1
0.693614	Hebbian	sleep	0.1
0.762725	Hebbian	sleep	0.1
0.8394	Hebbian	sleep	0.1
0.546636	Hebbian	sleep	0.1
0.694052	Hebbian	sleep	0.1
0.516832	Hebbian	sleep	0.1
0.723207	Hebbian	sleep	0.1
0.786725	Hebbian	sleep	0.1
0.392071	Hebbian	sleep	0.1
0.584653	Hebbian	sleep	0.1
0.666566	Hebbian	sleep	0.1
0.61512	Hebbian	sleep	0.1
0.748775	Hebbian	sleep	0.1
0.610632	Hebbian	sleep	0.1
0.786119	Hebbian	sleep	0.1
0.612867	Hebbian	sleep	0.1
0.491995	Hebbian	sleep	0.1
0.576733	Hebbian	sleep	0.1
0.553861	Hebbian	sleep	0.1
0.570009	Hebbian	sleep	0.1
0.58748	Hebbian	sleep	0.1
0.684379	Hebbian	sleep	0.1
0.518779	Hebbian	sleep	0.1
0.130467	Hebbian	sleep	0.1
0.546906	Hebbian	sleep	0.1
0.565923	Hebbian	sleep	0.1
0.637387	Hebbian	sleep	0.1
0.636762	Hebbian	sleep	0.1
0.815766	Hebbian	sleep	0.1
0.661237	Hebbian	sleep	0.1
0.593883	Hebbian	sleep	0.1
0.473457	Hebbian	sleep	0.1
0.583987	Hebbian	sleep	0.1
0.565075	Hebbian	sleep	0.1
0.75408	Hebbian	sleep	0.1
0.594286	Hebbian	sleep	0.1
0.621236	Hebbian	sleep	0.1
0.631454	Hebbian	sleep	0.1
0.650302	Hebbian	sleep	0.1
0.562955	Hebbian	sleep	0.1
0.537855	Hebbian	sleep	0.1
0.529064	Hebbian	sleep	0.1
0.74807	Hebbian	sleep	0.1
0.739646	Hebbian	sleep	0.1
0.802361	Hebbian	sleep	0.1
0.749783	Hebbian	sleep	0.1
0.733868	Hebbian	sleep	0.1
0.634661	Hebbian	sleep	0.1
0.736981	Hebbian	sleep	0.1
0.721721	Hebbian	sleep	0.1
0.652288	Hebbian	sleep	0.1
0.707854	Hebbian	sleep	0.1
0.727174	Hebbian	sleep	0.1
0.529775	Hebbian	sleep	0.1
0.711925	Hebbian	sleep	0.1
0.569947	Hebbian	sleep	0.1
0.64898	Hebbian	sleep	0.1
0.745135	Hebbian	sleep	0.1
0.724675	Hebbian	sleep	0.1
0.656826	Hebbian	sleep	0.1
0.71693	Hebbian	sleep	0.1
0.75859	Hebbian	sleep	0.1
0.712252	Hebbian	sleep	0.1
0.556595	Hebbian	sleep	0.1
0.67524	Hebbian	sleep	0.1
0.753301	Hebbian	sleep	0.1
0.532417	Hebbian	sleep	0.1
0.677808	Hebbian	sleep	0.1
0.685427	Hebbian	sleep	0.1
0.686317	Hebbian	sleep	0.1
0.763683	Hebbian	sleep	0.1
0.820952	Hebbian	sleep	0.1
0.556128	Hebbian	sleep	0.1
0.518843	Hebbian	sleep	0.1
0.645219	Hebbian	sleep	0.1
0.576265	Hebbian	sleep	0.1
0.628257	Hebbian	sleep	0.1
0.551917	Hebbian	sleep	0.1
0.461574	Hebbian	sleep	0.1
0.725423	Hebbian	sleep	0.1
0.527933	Hebbian	sleep	0.1
0.737341	Hebbian	sleep	0.1
0.629415	Hebbian	sleep	0.1
0.71097	Hebbian	sleep	0.1
0.631222	Hebbian	sleep	0.1
0.564236	Hebbian	sleep	0.1
0.654013	Hebbian	sleep	0.1
0.66023	Hebbian	sleep	0.1
0.756658	Hebbian	sleep	0.1
0.618087	Hebbian	sleep	0.1
0.824175	Hebbian	sleep	0.1
0.725634	Hebbian	sleep	0.1
0.636204	Hebbian	sleep	0.1
0.641588	Hebbian	sleep	0.1
0.803101	Hebbian	sleep	0.1
0.726263	Hebbian	sleep	0.1
0.636213	Hebbian	sleep	0.1
0.612248	Hebbian	sleep	0.1
0.65576	Hebbian	sleep	0.1
0.710993	Hebbian	sleep	0.1
0.625026	Hebbian	sleep	0.1
0.516638	Hebbian	sleep	0.1
0.684622	Hebbian	sleep	0.1
0.608653	Hebbian	sleep	0.1
0.627629	Hebbian	sleep	0.1
0.698823	Hebbian	sleep	0.1
0.551595	Hebbian	sleep	0.1
0.585719	Hebbian	sleep	0.1
0.725945	Hebbian	sleep	0.1
0.577754	Hebbian	sleep	0.1
0.504995	Hebbian	sleep	0.1
0.756707	Hebbian	sleep	0.1
0.619582	Hebbian	sleep	0.1
0.682487	Hebbian	sleep	0.1
0.542436	Hebbian	sleep	0.1
0.676782	Hebbian	sleep	0.1
0.642013	Hebbian	sleep	0.1
0.716224	Hebbian	sleep	0.1
0.676243	Hebbian	sleep	0.1
0.708968	Hebbian	sleep	0.1
0.211768	Hebbian	sleep	0.1
0.6257	Hebbian	sleep	0.1
0.764741	Hebbian	sleep	0.1
0.596092	Hebbian	sleep	0.1
0.627569	Hebbian	sleep	0.1
0.638826	Hebbian	sleep	0.1
0.734363	Hebbian	sleep	0.1
0.563315	Hebbian	sleep	0.1
0.556951	Hebbian	sleep	0.1
0.816079	Hebbian	sleep	0.1
0.508553	Hebbian	sleep	0.1
0.613646	Hebbian	sleep	0.1
0.628636	Hebbian	sleep	0.1
0.423979	Hebbian	sleep	0.1
0.614265	Hebbian	sleep	0.1
0.591144	Hebbian	sleep	0.1
0.590285	Hebbian	sleep	0.1
0.751203	Hebbian	sleep	0.1
0.751996	Hebbian	sleep	0.1
0.630698	Hebbian	sleep	0.1
0.209968	Hebbian	sleep	0.1
0.641264	Hebbian	sleep	0.1
0.690869	Hebbian	sleep	0.1
0.543613	Hebbian	sleep	0.1
0.551863	Hebbian	sleep	0.1
0.826718	Hebbian	sleep	0.1
0.761464	Hebbian	sleep	0.1
0.601303	Hebbian	sleep	0.1
0.720435	Hebbian	sleep	0.1
0.645279	Hebbian	sleep	0.1
0.612006	Hebbian	sleep	0.1
0.648714	Hebbian	sleep	0.1
0.577226	Hebbian	sleep	0.1
0.625876	Hebbian	sleep	0.1
0.440001	Hebbian	sleep	0.1
0.644983	Hebbian	sleep	0.1
0.636831	Hebbian	sleep	0.1
0.72489	Hebbian	sleep	0.1
0.618852	Hebbian	sleep	0.1
0.569708	Hebbian	sleep	0.1
0.405903	Hebbian	sleep	0.1
0.682102	Hebbian	sleep	0.1
0.655597	Hebbian	sleep	0.1
0.551987	Hebbian	sleep	0.1
0.628705	Hebbian	sleep	0.1
0.646226	Hebbian	sleep	0.1
0.680876	Hebbian	sleep	0.1
0.726972	Hebbian	sleep	0.1
0.58082	Hebbian	sleep	0.1
0.57359	Hebbian	sleep	0.1
0.645256	Hebbian	sleep	0.1
0.548007	Hebbian	sleep	0.1
0.746391	Hebbian	sleep	0.1
0.614107	Hebbian	sleep	0.1
0.553884	Hebbian	sleep	0.1
0.653653	Hebbian	sleep	0.1
0.659552	Hebbian	sleep	0.1
0.650789	Hebbian	sleep	0.1
0.609869	Hebbian	sleep	0.1
0.795204	Hebbian	sleep	0.1
0.628824	Hebbian	sleep	0.1
0.592132	Hebbian	sleep	0.1
0.633818	Hebbian	sleep	0.1
0.651581	Hebbian	sleep	0.1
0.687336	Hebbian	sleep	0.1
0.613577	Hebbian	sleep	0.1
0.668716	Hebbian	sleep	0.1
0.388793	Hebbian	sleep	0.1
0.608632	Hebbian	sleep	0.1
0.640166	Hebbian	sleep	0.1
0.622701	Hebbian	sleep	0.1
0.555346	Hebbian	sleep	0.1
0.68087	Hebbian	sleep	0.1
0.624962	Hebbian	sleep	0.1
0.522441	Hebbian	sleep	0.1
0.702956	Hebbian	sleep	0.1
0.701999	Hebbian	sleep	0.1
0.334436	Hebbian	sleep	0.1
0.52579	Hebbian	sleep	0.1
0.606079	Hebbian	sleep	0.1
0.73937	Hebbian	sleep	0.1
0.598319	Hebbian	sleep	0.1
0.704526	Hebbian	sleep	0.1
0.6074	Hebbian	sleep	0.1
0.660657	Hebbian	sleep	0.1
0.637012	Hebbian	sleep	0.1
0.627081	Hebbian	sleep	0.1
0.696382	Hebbian	sleep	0.1
0.583027	Hebbian	sleep	0.1
0.48885	Hebbian	sleep	0.1
0.66656	Hebbian	sleep	0.1
0.125868	Hebbian	sleep	0.1
0.601339	Hebbian	sleep	0.1
0.667097	Hebbian	sleep	0.1
0.556074	Hebbian	sleep	0.1
0.602681	Hebbian	sleep	0.1
0.605585	Hebbian	sleep	0.1
0.741866	Hebbian	sleep	0.1
0.689922	Hebbian	sleep	0.1
0.706697	Hebbian	sleep	0.1
0.574771	Hebbian	sleep	0.1
0.784131	Hebbian	sleep	0.1
0.77212	Hebbian	sleep	0.1
0.640424	Hebbian	sleep	0.1
0.58693	Hebbian	sleep	0.1
0.745341	Hebbian	sleep	0.1
0.549411	Hebbian	sleep	0.1
0.688529	Hebbian	sleep	0.1
0.74318	Hebbian	sleep	0.1
0.599493	Hebbian	sleep	0.1
0.685158	Hebbian	sleep	0.1
0.712035	Hebbian	sleep	0.1
0.56985	Hebbian	sleep	0.1
0.560569	Hebbian	sleep	0.1
0.681691	Hebbian	sleep	0.1
0.675086	Hebbian	sleep	0.1
0.625242	Hebbian	sleep	0.1
0.639462	Hebbian	sleep	0.3
0.645804	Hebbian	sleep	0.3
0.63119	Hebbian	sleep	0.3
0.756156	Hebbian	sleep	0.3
0.676287	Hebbian	sleep	0.3
0.678606	Hebbian	sleep	0.3
0.677786	Hebbian	sleep	0.3
0.679753	Hebbian	sleep	0.3
0.72144	Hebbian	sleep	0.3
0.435631	Hebbian	sleep	0.3
0.659756	Hebbian	sleep	0.3
0.584395	Hebbian	sleep	0.3
0.594673	Hebbian	sleep	0.3
0.64434	Hebbian	sleep	0.3
0.647482	Hebbian	sleep	0.3
0.600667	Hebbian	sleep	0.3
0.394551	Hebbian	sleep	0.3
0.680129	Hebbian	sleep	0.3
0.662007	Hebbian	sleep	0.3
0.784875	Hebbian	sleep	0.3
0.709278	Hebbian	sleep	0.3
0.691315	Hebbian	sleep	0.3
0.565752	Hebbian	sleep	0.3
0.733346	Hebbian	sleep	0.3
0.790881	Hebbian	sleep	0.3
0.642792	Hebbian	sleep	0.3
0.881092	Hebbian	sleep	0.3
0.709973	Hebbian	sleep	0.3
0.681994	Hebbian	sleep	0.3
0.620171	Hebbian	sleep	0.3
0.659411	Hebbian	sleep	0.3
0.774138	Hebbian	sleep	0.3
0.717855	Hebbian	sleep	0.3
0.651493	Hebbian	sleep	0.3
0.681095	Hebbian	sleep	0.3
0.841997	Hebbian	sleep	0.3
0.82919	Hebbian	sleep	0.3
0.671938	Hebbian	sleep	0.3
0.730259	Hebbian	sleep	0.3
0.767363	Hebbian	sleep	0.3
0.688563	Hebbian	sleep	0.3
0.650882	Hebbian	sleep	0.3
0.789121	Hebbian	sleep	0.3
0.519435	Hebbian	sleep	0.3
0.709185	Hebbian	sleep	0.3
0.545552	Hebbian	sleep	0.3
0.370657	Hebbian	sleep	0.3
0.545889	Hebbian	sleep	0.3
0.513561	Hebbian	sleep	0.3
0.723063	Hebbian	sleep	0.3
0.773763	Hebbian	sleep	0.3
0.71476	Hebbian	sleep	0.3
0.58486	Hebbian	sleep	0.3
0.719825	Hebbian	sleep	0.3
0.670928	Hebbian	sleep	0.3
0.575841	Hebbian	sleep	0.3
0.842947	Hebbian	sleep	0.3
0.754924	Hebbian	sleep	0.3
0.598074	Hebbian	sleep	0.3
0.874448	Hebbian	sleep	0.3
0.633304	Hebbian	sleep	0.3
0.718148	Hebbian	sleep	0.3
0.442236	Hebbian	sleep	0.3
0.824974	Hebbian	sleep	0.3
0.710091	Hebbian	sleep	0.3
0.808694	Hebbian	sleep	0.3
0.811992	Hebbian	sleep	0.3
0.723152	Hebbian	sleep	0.3
0.640194	Hebbian	sleep	0.3
0.623781	Hebbian	sleep	0.3
0.60632	Hebbian	sleep	0.3
0.654543	Hebbian	sleep	0.3
0.626761	Hebbian	sleep	0.3
0.572839	Hebbian	sleep	0.3
0.690431	Hebbian	sleep	0.3
0.804352	Hebbian	sleep	0.3
0.535578	Hebbian	sleep	0.3
0.858478	Hebbian	sleep	0.3
0.747421	Hebbian	sleep	0.3
0.598182	Hebbian	sleep	0.3
0.804897	Hebbian	sleep	0.3
0.564407	Hebbian	sleep	0.3
0.482528	Hebbian	sleep	0.3
0.726525	Hebbian	sleep	0.3
0.819333	Hebbian	sleep	0.3
0.70867	Hebbian	sleep	0.3
0.663385	Hebbian	sleep	0.3
0.796129	Hebbian	sleep	0.3
0.772637	Hebbian	sleep	0.3
0.654623	Hebbian	sleep	0.3
0.766907	Hebbian	sleep	0.3
0.524933	Hebbian	sleep	0.3
0.6377	Hebbian	sleep	0.3
0.674874	Hebbian	sleep	0.3
0.600331	Hebbian	sleep	0.3
0.519578	Hebbian	sleep	0.3
0.69744	Hebbian	sleep	0.3
0.600066	Hebbian	sleep	0.3
0.793514	Hebbian	sleep	0.3
0.55129	Hebbian	sleep	0.3
0.674974	Hebbian	sleep	0.3
0.670613	Hebbian	sleep	0.3
0.734605	Hebbian	sleep	0.3
0.579299	Hebbian	sleep	0.3
0.63296	Hebbian	sleep	0.3
0.710943	Hebbian	sleep	0.3
0.624249	Hebbian	sleep	0.3
0.584834	Hebbian	sleep	0.3
0.812018	Hebbian	sleep	0.3
0.652848	Hebbian	sleep	0.3
0.651018	Hebbian	sleep	0.3
0.831276	Hebbian	sleep	0.3
0.716722	Hebbian	sleep	0.3
0.689239	Hebbian	sleep	0.3
0.720354	Hebbian	sleep	0.3
0.654493	Hebbian	sleep	0.3
0.420181	Hebbian	sleep	0.3
0.725121	Hebbian	sleep	0.3
0.765481	Hebbian	sleep	0.3
0.554131	Hebbian	sleep	0.3
0.672563	Hebbian	sleep	0.3
0.80843	Hebbian	sleep	0.3
0.710202	Hebbian	sleep	0.3
0.656617	Hebbian	sleep	0.3
0.749136	Hebbian	sleep	0.3
0.558673	Hebbian	sleep	0.3
0.748645	Hebbian	sleep	0.3
0.657712	Hebbian	sleep	0.3
0.451063	Hebbian	sleep	0.3
0.659376	Hebbian	sleep	0.3
0.686465	Hebbian	sleep	0.3
0.60682	Hebbian	sleep	0.3
0.605882	Hebbian	sleep	0.3
0.729599	Hebbian	sleep	0.3
0.543073	Hebbian	sleep	0.3
0.734734	Hebbian	sleep	0.3
0.596238	Hebbian	sleep	0.3
0.611264	Hebbian	sleep	0.3
0.527977	Hebbian	sleep	0.3
0.229639	Hebbian	sleep	0.3
0.714258	Hebbian	sleep	0.3
0.436913	Hebbian	sleep	0.3
0.59968	Hebbian	sleep	0.3
0.735018	Hebbian	sleep	0.3
0.503282	Hebbian	sleep	0.3
0.731875	Hebbian	sleep	0.3
0.578633	Hebbian	sleep	0.3
0.815363	Hebbian	sleep	0.3
0.788746	Hebbian	sleep	0.3
0.696067	Hebbian	sleep	0.3
0.679852	Hebbian	sleep	0.3
0.637413	Hebbian	sleep	0.3
0.7212	Hebbian	sleep	0.3
0.754554	Hebbian	sleep	0.3
0.778706	Hebbian	sleep	0.3
0.640416	Hebbian	sleep	0.3
0.701152	Hebbian	sleep	0.3
0.664241	Hebbian	sleep	0.3
0.717655	Hebbian	sleep	0.3
0.681826	Hebbian	sleep	0.3
0.585814	Hebbian	sleep	0.3
0.780376	Hebbian	sleep	0.3
0.643819	Hebbian	sleep	0.3
0.518926	Hebbian	sleep	0.3
0.660883	Hebbian	sleep	0.3
0.665728	Hebbian	sleep	0.3
0.587432	Hebbian	sleep	0.3
0.63408	Hebbian	sleep	0.3
0.755335	Hebbian	sleep	0.3
0.739918	Hebbian	sleep	0.3
0.667325	Hebbian	sleep	0.3
0.57914	Hebbian	sleep	0.3
0.691155	Hebbian	sleep	0.3
0.66719	Hebbian	sleep	0.3
0.656881	Hebbian	sleep	0.3
0.63299	Hebbian	sleep	0.3
0.658961	Hebbian	sleep	0.3
0.620349	Hebbian	sleep	0.3
0.718803	Hebbian	sleep	0.3
0.80091	Hebbian	sleep	0.3
0.763062	Hebbian	sleep	0.3
0.713249	Hebbian	sleep	0.3
0.738586	Hebbian	sleep	0.3
0.806615	Hebbian	sleep	0.3
0.619091	Hebbian	sleep	0.3
0.753034	Hebbian	sleep	0.3
0.753394	Hebbian	sleep	0.3
0.816065	Hebbian	sleep	0.3
0.614896	Hebbian	sleep	0.3
0.657501	Hebbian	sleep	0.3
0.709541	Hebbian	sleep	0.3
0.53574	Hebbian	sleep	0.3
0.511364	Hebbian	sleep	0.3
0.738487	Hebbian	sleep	0.3
0.732447	Hebbian	sleep	0.3
0.665001	Hebbian	sleep	0.3
0.619552	Hebbian	sleep	0.3
0.590284	Hebbian	sleep	0.3
0.689071	Hebbian	sleep	0.3
0.647827	Hebbian	sleep	0.3
0.7144	Hebbian	sleep	0.3
0.616951	Hebbian	sleep	0.3
0.600484	Hebbian	sleep	0.3
0.808004	Hebbian	sleep	0.3
0.609304	Hebbian	sleep	0.3
0.478778	Hebbian	sleep	0.3
0.839042	Hebbian	sleep	0.3
0.787681	Hebbian	sleep	0.3
0.513598	Hebbian	sleep	0.3
0.593497	Hebbian	sleep	0.3
0.891405	Hebbian	sleep	0.3
0.717237	Hebbian	sleep	0.3
0.691966	Hebbian	sleep	0.3
0.7983	Hebbian	sleep	0.3
0.675411	Hebbian	sleep	0.3
0.924076	Hebbian	sleep	0.3
0.80111	Hebbian	sleep	0.3
0.623398	Hebbian	sleep	0.3
0.557476	Hebbian	sleep	0.3
0.847426	Hebbian	sleep	0.3
0.765457	Hebbian	sleep	0.3
0.853605	Hebbian	sleep	0.3
0.5115	Hebbian	sleep	0.3
0.683421	Hebbian	sleep	0.3
0.733363	Hebbian	sleep	0.3
0.509154	Hebbian	sleep	0.3
0.601313	Hebbian	sleep	0.3
0.736112	Hebbian	sleep	0.3
0.623514	Hebbian	sleep	0.3
0.782865	Hebbian	sleep	0.3
0.706138	Hebbian	sleep	0.3
0.87364	Hebbian	sleep	0.3
0.719237	Hebbian	sleep	0.3
0.760293	Hebbian	sleep	0.3
0.766764	Hebbian	sleep	0.3
0.886046	Hebbian	sleep	0.3
0.659072	Hebbian	sleep	0.3
0.691531	Hebbian	sleep	0.3
0.777239	Hebbian	sleep	0.3
0.632456	Hebbian	sleep	0.3
0.828762	Hebbian	sleep	0.3
0.833244	Hebbian	sleep	0.3
0.78199	Hebbian	sleep	0.3
0.695813	Hebbian	sleep	0.3
0.900673	Hebbian	sleep	0.3
0.82916	Hebbian	sleep	0.3
0.687058	Hebbian	sleep	0.3
0.557987	Hebbian	sleep	0.3
0.554836	Hebbian	sleep	0.3
0.676637	Hebbian	sleep	0.3
0.648436	Hebbian	sleep	0.3
0.587451	Hebbian	sleep	0.3
0.688674	Hebbian	sleep	0.3
0.856177	Hebbian	sleep	0.3
0.81327	Hebbian	sleep	0.3
0.0576161	Hebbian	sleep	0.3
0.68631	Hebbian	sleep	0.3
0.598722	Hebbian	sleep	0.3
0.694658	Hebbian	sleep	0.3
0.647604	Hebbian	sleep	0.3
0.775036	Hebbian	sleep	0.3
0.616508	Hebbian	sleep	0.3
0.824607	Hebbian	sleep	0.3
0.63166	Hebbian	sleep	0.3
0.61983	Hebbian	sleep	0.3
0.662529	Hebbian	sleep	0.3
0.607754	Hebbian	sleep	0.3
0.766702	Hebbian	sleep	0.3
0.858329	Hebbian	sleep	0.3
0.702549	Hebbian	sleep	0.3
0.63083	Hebbian	sleep	0.3
0.555039	Hebbian	sleep	0.3
0.604024	Hebbian	sleep	0.3
0.75343	Hebbian	sleep	0.3
0.856072	Hebbian	sleep	0.3
0.697017	Hebbian	sleep	0.3
0.815598	Hebbian	sleep	0.3
0.728159	Hebbian	sleep	0.3
0.55589	Hebbian	sleep	0.3
0.542096	Hebbian	sleep	0.3
0.811574	Hebbian	sleep	0.3
0.652657	Hebbian	sleep	0.3
0.599383	Hebbian	sleep	0.3
0.74893	Hebbian	sleep	0.3
0.598543	Hebbian	sleep	0.3
0.587992	Hebbian	sleep	0.3
0.695216	Hebbian	sleep	0.3
0.707984	Hebbian	sleep	0.3
0.85747	Hebbian	sleep	0.3
0.695341	Hebbian	sleep	0.3
0.701456	Hebbian	sleep	0.3
0.663224	Hebbian	sleep	0.3
0.74727	Hebbian	sleep	0.3
0.69007	Hebbian	sleep	0.3
0.648804	Hebbian	sleep	0.3
0.703264	Hebbian	sleep	0.3
0.702565	Hebbian	sleep	0.3
0.615184	Hebbian	sleep	0.3
0.7313	Hebbian	sleep	0.3
0.7877	Hebbian	sleep	0.3
0.7481	Hebbian	sleep	0.3
0.867357	Hebbian	sleep	0.3
0.669804	Hebbian	sleep	0.3
0.622096	Hebbian	sleep	0.3
0.630372	Hebbian	sleep	0.3
0.786565	Hebbian	sleep	0.3
0.750494	Hebbian	sleep	0.3
0.775439	Hebbian	sleep	0.3
0.600787	Hebbian	sleep	0.3
0.64291	Hebbian	sleep	0.3
0.625352	Hebbian	sleep	0.3
0.361353	Hebbian	sleep	0.3
0.681494	Hebbian	sleep	0.3
0.596729	Hebbian	sleep	0.3
0.557713	Hebbian	sleep	0.3
0.634055	Hebbian	sleep	0.3
0.585213	Hebbian	sleep	0.3
0.644334	Hebbian	sleep	0.3
0.821229	Hebbian	sleep	0.3
0.516543	Hebbian	sleep	0.3
0.603967	Hebbian	sleep	0.3
0.700009	Hebbian	sleep	0.3
0.830817	Hebbian	sleep	0.3
0.680702	Hebbian	sleep	0.3
0.699335	Hebbian	sleep	0.3
0.661203	Hebbian	sleep	0.3
0.657543	Hebbian	sleep	0.3
0.624765	Hebbian	sleep	0.3
0.637477	Hebbian	sleep	0.3
0.644355	Hebbian	sleep	0.3
0.67259	Hebbian	sleep	0.3
0.679766	Hebbian	sleep	0.3
0.597573	Hebbian	sleep	0.3
0.90716	Hebbian	sleep	0.3
0.608212	Hebbian	sleep	0.3
0.75455	Hebbian	sleep	0.3
0.784063	Hebbian	sleep	0.3
0.771059	Hebbian	sleep	0.3
0.763431	Hebbian	sleep	0.3
0.698943	Hebbian	sleep	0.3
0.545777	Hebbian	sleep	0.3
0.680174	Hebbian	sleep	0.3
0.629803	Hebbian	sleep	0.3
0.744576	Hebbian	sleep	0.3
0.763604	Hebbian	sleep	0.3
0.769245	Hebbian	sleep	0.3
0.626878	Hebbian	sleep	0.3
0.729157	Hebbian	sleep	0.3
0.720663	Hebbian	sleep	0.3
0.646507	Hebbian	sleep	0.3
0.694607	Hebbian	sleep	0.3
0.758798	Hebbian	sleep	0.3
0.7783	Hebbian	sleep	0.3
0.725034	Hebbian	sleep	0.3
0.630793	Hebbian	sleep	0.3
0.607876	Hebbian	sleep	0.3
0.582809	Hebbian	sleep	0.3
0.548627	Hebbian	sleep	0.3
0.719865	Hebbian	sleep	0.3
0.821083	Hebbian	sleep	0.3
0.611275	Hebbian	sleep	0.3
0.596703	Hebbian	sleep	0.3
0.864006	Hebbian	sleep	0.3
0.718214	Hebbian	sleep	0.3
0.745202	Hebbian	sleep	0.3
0.700895	Hebbian	sleep	0.3
0.653099	Hebbian	sleep	0.3
0.62825	Hebbian	sleep	0.3
0.60955	Hebbian	sleep	0.3
0.760468	Hebbian	sleep	0.3
0.814035	Hebbian	sleep	0.3
0.716698	Hebbian	sleep	0.3
0.778076	Hebbian	sleep	0.3
0.793767	Hebbian	sleep	0.3
0.616892	Hebbian	sleep	0.3
0.77351	Hebbian	sleep	0.3
0.538348	Hebbian	sleep	0.3
0.611326	Hebbian	sleep	0.3
0.594594	Hebbian	sleep	0.3
0.664852	Hebbian	sleep	0.3
0.639332	Hebbian	sleep	0.3
0.649165	Hebbian	sleep	0.3
0.712894	Hebbian	sleep	0.3
0.718736	Hebbian	sleep	0.3
0.62155	Hebbian	sleep	0.3
0.644905	Hebbian	sleep	0.3
0.552811	Hebbian	sleep	0.3
0.762938	Hebbian	sleep	0.3
0.689658	Hebbian	sleep	0.3
0.559782	Hebbian	sleep	0.3
0.721356	Hebbian	sleep	0.3
0.767885	Hebbian	sleep	0.3
0.601407	Hebbian	sleep	0.3
0.851573	Hebbian	sleep	0.3
0.572423	Hebbian	sleep	0.3
0.783293	Hebbian	sleep	0.3
0.61326	Hebbian	sleep	0.3
0.707486	Hebbian	sleep	0.3
0.684197	Hebbian	sleep	0.3
0.507899	Hebbian	sleep	0.3
0.52846	Hebbian	sleep	0.3
0.74663	Hebbian	sleep	0.3
0.690362	Hebbian	sleep	0.3
0.685456	Hebbian	sleep	0.3
0.729126	Hebbian	sleep	0.3
0.62345	Hebbian	sleep	0.3
0.563963	Hebbian	sleep	0.3
0.794243	Hebbian	sleep	0.3
0.679715	Hebbian	sleep	0.3
0.658133	Hebbian	sleep	0.3
0.50036	Hebbian	sleep	0.3
0.645141	Hebbian	sleep	0.3
0.753207	Hebbian	sleep	0.3
0.707793	Hebbian	sleep	0.3
0.699251	Hebbian	sleep	0.3
0.844003	Hebbian	sleep	0.3
0.748021	Hebbian	sleep	0.3
0.797967	Hebbian	sleep	0.3
0.583933	Hebbian	sleep	0.3
0.791454	Hebbian	sleep	0.3
0.599174	Hebbian	sleep	0.3
0.749871	Hebbian	sleep	0.3
0.379334	Hebbian	sleep	0.3
0.670962	Hebbian	sleep	0.3
0.718583	Hebbian	sleep	0.3
0.74549	Hebbian	sleep	0.3
0.708151	Hebbian	sleep	0.3
0.59513	Hebbian	sleep	0.3
0.772827	Hebbian	sleep	0.3
0.792092	Hebbian	sleep	0.3
0.627315	Hebbian	sleep	0.3
0.720497	Hebbian	sleep	0.3
0.682785	Hebbian	sleep	0.3
0.55285	Hebbian	sleep	0.3
0.755632	Hebbian	sleep	0.3
0.786638	Hebbian	sleep	0.3
0.811968	Hebbian	sleep	0.3
0.616026	Hebbian	sleep	0.3
0.663335	Hebbian	sleep	0.3
0.640365	Hebbian	sleep	0.3
0.549103	Hebbian	sleep	0.3
0.74421	Hebbian	sleep	0.3
0.652246	Hebbian	sleep	0.3
0.927459	Hebbian	sleep	0.3
0.701188	Hebbian	sleep	0.3
0.707331	Hebbian	sleep	0.3
0.603295	Hebbian	sleep	0.3
0.564914	Hebbian	sleep	0.3
0.707369	Hebbian	sleep	0.3
0.673184	Hebbian	sleep	0.3
0.719121	Hebbian	sleep	0.3
0.499608	Hebbian	sleep	0.3
0.764371	Hebbian	sleep	0.3
0.661633	Hebbian	sleep	0.3
0.586678	Hebbian	sleep	0.3
0.683324	Hebbian	sleep	0.3
0.583874	Hebbian	sleep	0.3
0.616956	Hebbian	sleep	0.3
0.763594	Hebbian	sleep	0.3
0.741154	Hebbian	sleep	0.3
0.621352	Hebbian	sleep	0.3
0.364818	Hebbian	sleep	0.3
0.75265	Hebbian	sleep	0.3
0.536049	Hebbian	sleep	0.3
0.748664	Hebbian	sleep	0.3
0.748486	Hebbian	sleep	0.3
0.578606	Hebbian	sleep	0.3
0.626942	Hebbian	sleep	0.3
0.576053	Hebbian	sleep	0.3
0.630032	Hebbian	sleep	0.3
0.0944651	Hebbian	sleep	0.3
0.587967	Hebbian	sleep	0.3
0.641743	Hebbian	sleep	0.3
0.691088	Hebbian	sleep	0.3
0.611452	Hebbian	sleep	0.3
0.512564	Hebbian	sleep	0.3
0.712126	Hebbian	sleep	0.3
0.686518	Hebbian	sleep	0.3
0.651269	Hebbian	sleep	0.3
0.795023	Hebbian	sleep	0.3
0.719274	Hebbian	sleep	0.3
0.78618	Hebbian	sleep	0.3
0.658609	Hebbian	sleep	0.3
0.803867	Hebbian	sleep	0.3
0.564133	Hebbian	sleep	0.3
0.661746	Hebbian	sleep	0.3
0.7993	Hebbian	sleep	0.3
0.576692	Hebbian	sleep	0.3
0.747136	Hebbian	sleep	0.3
0.903215	Hebbian	sleep	0.3
0.624416	Hebbian	sleep	0.3
0.538871	Hebbian	sleep	0.3
0.542769	Hebbian	sleep	0.3
0.762326	Hebbian	sleep	0.3
0.662842	Hebbian	sleep	0.3
0.637536	Hebbian	sleep	0.3
0.741278	Hebbian	sleep	0.3
0.787177	Hebbian	sleep	0.3
0.71254	Hebbian	sleep	0.3
0.841813	Hebbian	sleep	0.3
0.694975	Hebbian	sleep	0.3
0.554079	Hebbian	sleep	0.3
0.495783	Hebbian	sleep	0.3
0.538991	Hebbian	sleep	0.3
0.765985	Hebbian	sleep	0.3
0.724456	Hebbian	sleep	0.3
0.678628	Hebbian	sleep	0.3
0.686628	Hebbian	sleep	0.3
0.599081	Hebbian	sleep	0.3
0.60558	Hebbian	sleep	0.3
0.762755	Hebbian	sleep	0.3
0.724764	Hebbian	sleep	0.3
0.799558	Hebbian	sleep	0.3
0.726996	Hebbian	sleep	0.3
0.809422	Hebbian	sleep	0.3
0.481129	Hebbian	sleep	0.3
0.680288	Hebbian	sleep	0.3
0.656385	Hebbian	sleep	0.3
0.66381	Hebbian	sleep	0.3
0.55598	Hebbian	sleep	0.3
0.820342	Hebbian	sleep	0.3
0.60327	Hebbian	sleep	0.3
0.672889	Hebbian	sleep	0.3
0.835926	Hebbian	sleep	0.3
0.70282	Hebbian	sleep	0.3
0.58987	Hebbian	sleep	0.3
0.786665	Hebbian	sleep	0.3
0.613939	Hebbian	sleep	0.3
0.685326	Hebbian	sleep	0.3
0.717029	Hebbian	sleep	0.3
0.577015	Hebbian	sleep	0.3
0.712657	Hebbian	sleep	0.3
0.640769	Hebbian	sleep	0.3
0.325488	Hebbian	sleep	0.3
0.843542	Hebbian	sleep	0.3
0.53623	Hebbian	sleep	0.3
0.621497	Hebbian	sleep	0.3
0.604972	Hebbian	sleep	0.3
0.772316	Hebbian	sleep	0.3
0.679336	Hebbian	sleep	0.3
0.720104	Hebbian	sleep	0.3
0.852013	Hebbian	sleep	0.3
0.629657	Hebbian	sleep	0.3
0.746034	Hebbian	sleep	0.3
0.808576	Hebbian	sleep	0.3
0.593694	Hebbian	sleep	0.3
0.635601	Hebbian	sleep	0.3
0.599541	Hebbian	sleep	0.3
0.59348	Hebbian	sleep	0.3
0.769292	Hebbian	sleep	0.3
0.801385	Hebbian	sleep	0.3
0.717928	Hebbian	sleep	0.3
0.615386	Hebbian	sleep	0.3
0.773737	Hebbian	sleep	0.3
0.800684	Hebbian	sleep	0.3
0.716827	Hebbian	sleep	0.3
0.534994	Hebbian	sleep	0.3
0.593323	Hebbian	sleep	0.3
0.498419	Hebbian	sleep	0.3
0.789536	Hebbian	sleep	0.3
0.514286	Hebbian	sleep	0.3
0.791881	Hebbian	sleep	0.3
0.69381	Hebbian	sleep	0.3
0.784739	Hebbian	sleep	0.3
0.686818	Hebbian	sleep	0.3
0.649853	Hebbian	sleep	0.3
0.684275	Hebbian	sleep	0.3
0.612751	Hebbian	sleep	0.3
0.663466	Hebbian	sleep	0.3
0.626362	Hebbian	sleep	0.3
0.458385	Hebbian	sleep	0.3
0.293254	Hebbian	sleep	0.3
0.765408	Hebbian	sleep	0.3
0.815097	Hebbian	sleep	0.3
0.690542	Hebbian	sleep	0.3
0.66281	Hebbian	sleep	0.3
0.790585	Hebbian	sleep	0.3
0.845478	Hebbian	sleep	0.3
0.511552	Hebbian	sleep	0.3
0.531027	Hebbian	sleep	0.3
0.736598	Hebbian	sleep	0.3
0.74538	Hebbian	sleep	0.3
0.644808	Hebbian	sleep	0.3
0.854513	Hebbian	sleep	0.3
0.639315	Hebbian	sleep	0.3
0.560235	Hebbian	sleep	0.3
0.712769	Hebbian	sleep	0.3
0.713651	Hebbian	sleep	0.3
0.639327	Hebbian	sleep	0.3
0.762656	Hebbian	sleep	0.3
0.781723	Hebbian	sleep	0.3
0.717498	Hebbian	sleep	0.3
0.694362	Hebbian	sleep	0.3
0.679356	Hebbian	sleep	0.3
0.826422	Hebbian	sleep	0.3
0.841786	Hebbian	sleep	0.3
0.595599	Hebbian	sleep	0.3
0.688349	Hebbian	sleep	0.3
0.811134	Hebbian	sleep	0.3
0.644258	Hebbian	sleep	0.3
0.667283	Hebbian	sleep	0.3
0.594602	Hebbian	sleep	0.3
0.559212	Hebbian	sleep	0.3
0.631434	Hebbian	sleep	0.3
0.541466	Hebbian	sleep	0.3
0.593646	Hebbian	sleep	0.3
0.817794	Hebbian	sleep	0.3
0.579224	Hebbian	sleep	0.3
0.650141	Hebbian	sleep	0.3
0.548638	Hebbian	sleep	0.3
0.784021	Hebbian	sleep	0.3
0.671946	Hebbian	sleep	0.3
0.475995	Hebbian	sleep	0.3
0.643439	Hebbian	sleep	0.3
0.522948	Hebbian	sleep	0.3
0.754912	Hebbian	sleep	0.3
0.53817	Hebbian	sleep	0.3
0.517934	Hebbian	sleep	0.3
0.784178	Hebbian	sleep	0.3
0.329406	Hebbian	sleep	0.3
0.783034	Hebbian	sleep	0.3
0.712116	Hebbian	sleep	0.3
0.615211	Hebbian	sleep	0.3
0.714786	Hebbian	sleep	0.3
0.598193	Hebbian	sleep	0.3
0.140351	Hebbian	sleep	0.3
0.747793	Hebbian	sleep	0.3
0.648225	Hebbian	sleep	0.3
0.632035	Hebbian	sleep	0.3
0.750178	Hebbian	sleep	0.3
0.662476	Hebbian	sleep	0.3
0.865203	Hebbian	sleep	0.3
0.564241	Hebbian	sleep	0.3
0.715305	Hebbian	sleep	0.3
0.671475	Hebbian	sleep	0.3
0.0810464	Hebbian	sleep	0.3
0.822135	Hebbian	sleep	0.3
0.786724	Hebbian	sleep	0.3
0.711859	Hebbian	sleep	0.3
0.654228	Hebbian	sleep	0.3
0.727437	Hebbian	sleep	0.3
0.619499	Hebbian	sleep	0.3
0.585076	Hebbian	sleep	0.3
0.809979	Hebbian	sleep	0.3
0.795551	Hebbian	sleep	0.3
0.853858	Hebbian	sleep	0.3
0.801669	Hebbian	sleep	0.3
0.68085	Hebbian	sleep	0.3
0.743274	Hebbian	sleep	0.3
0.770969	Hebbian	sleep	0.3
0.715755	Hebbian	sleep	0.3
0.57437	Hebbian	sleep	0.3
0.69121	Hebbian	sleep	0.3
0.730663	Hebbian	sleep	0.3
0.605583	Hebbian	sleep	0.3
0.679805	Hebbian	sleep	0.3
0.704785	Hebbian	sleep	0.3
0.810111	Hebbian	sleep	0.3
0.671845	Hebbian	sleep	0.3
0.702374	Hebbian	sleep	0.3
0.881174	Hebbian	sleep	0.3
0.70938	Hebbian	sleep	0.3
0.723136	Hebbian	sleep	0.3
0.782386	Hebbian	sleep	0.3
0.710977	Hebbian	sleep	0.3
0.71516	Hebbian	sleep	0.3
0.9048	Hebbian	sleep	0.3
0.740983	Hebbian	sleep	0.3
0.674764	Hebbian	sleep	0.3
0.645538	Hebbian	sleep	0.3
0.81906	Hebbian	sleep	0.3
0.558874	Hebbian	sleep	0.3
0.687136	Hebbian	sleep	0.3
0.741285	Hebbian	sleep	0.3
0.737335	Hebbian	sleep	0.3
0.521853	Hebbian	sleep	0.3
0.598554	Hebbian	sleep	0.3
0.591459	Hebbian	sleep	0.3
0.710149	Hebbian	sleep	0.3
0.752402	Hebbian	sleep	0.3
0.64325	Hebbian	sleep	0.3
0.651197	Hebbian	sleep	0.3
0.691896	Hebbian	sleep	0.3
0.493971	Hebbian	sleep	0.3
0.714477	Hebbian	sleep	0.3
0.753926	Hebbian	sleep	0.3
0.73254	Hebbian	sleep	0.3
0.670641	Hebbian	sleep	0.3
0.860248	Hebbian	sleep	0.3
0.71889	Hebbian	sleep	0.3
0.622169	Hebbian	sleep	0.3
0.630806	Hebbian	sleep	0.3
0.638211	Hebbian	sleep	0.3
0.567322	Hebbian	sleep	0.3
0.640989	Hebbian	sleep	0.3
0.609003	Hebbian	sleep	0.3
0.703338	Hebbian	sleep	0.3
0.710108	Hebbian	sleep	0.3
0.710595	Hebbian	sleep	0.3
0.646035	Hebbian	sleep	0.3
0.734968	Hebbian	sleep	0.3
0.815498	Hebbian	sleep	0.3
0.783211	Hebbian	sleep	0.3
0.546874	Hebbian	sleep	0.3
0.669771	Hebbian	sleep	0.3
0.529002	Hebbian	sleep	0.3
0.798479	Hebbian	sleep	0.3
0.619696	Hebbian	sleep	0.3
0.716219	Hebbian	sleep	0.3
0.584683	Hebbian	sleep	0.3
0.757995	Hebbian	sleep	0.3
0.835422	Hebbian	sleep	0.3
0.828468	Hebbian	sleep	0.3
0.450843	Hebbian	sleep	0.3
0.883641	Hebbian	sleep	0.3
0.677812	Hebbian	sleep	0.3
0.73843	Hebbian	sleep	0.3
0.700147	Hebbian	sleep	0.3
0.863867	Hebbian	sleep	0.3
0.67353	Hebbian	sleep	0.3
0.611199	Hebbian	sleep	0.3
0.800551	Hebbian	sleep	0.3
0.683617	Hebbian	sleep	0.3
0.785955	Hebbian	sleep	0.3
0.850122	Hebbian	sleep	0.3
0.823714	Hebbian	sleep	0.3
0.783232	Hebbian	sleep	0.3
0.622263	Hebbian	sleep	0.3
0.675858	Hebbian	sleep	0.3
0.666803	Hebbian	sleep	0.3
0.650443	Hebbian	sleep	0.3
0.745255	Hebbian	sleep	0.3
0.877251	Hebbian	sleep	0.3
0.754618	Hebbian	sleep	0.3
0.681191	Hebbian	sleep	0.3
0.581825	Hebbian	sleep	0.3
0.808534	Hebbian	sleep	0.3
0.757361	Hebbian	sleep	0.3
0.682434	Hebbian	sleep	0.3
0.726029	Hebbian	sleep	0.3
0.649131	Hebbian	sleep	0.3
0.744024	Hebbian	sleep	0.3
0.613056	Hebbian	sleep	0.3
0.580331	Hebbian	sleep	0.3
0.604004	Hebbian	sleep	0.3
0.802966	Hebbian	sleep	0.3
0.677353	Hebbian	sleep	0.3
0.517963	Hebbian	sleep	0.3
0.781441	Hebbian	sleep	0.3
0.823202	Hebbian	sleep	0.3
0.547575	Hebbian	sleep	0.3
0.663074	Hebbian	sleep	0.3
0.46961	Hebbian	sleep	0.3
0.921995	Hebbian	sleep	0.3
0.597691	Hebbian	sleep	0.3
0.557765	Hebbian	sleep	0.3
0.643735	Hebbian	sleep	0.3
0.600527	Hebbian	sleep	0.3
0.698416	Hebbian	sleep	0.3
0.588331	Hebbian	sleep	0.3
0.652088	Hebbian	sleep	0.3
0.793473	Hebbian	sleep	0.3
0.747085	Hebbian	sleep	0.3
0.560554	Hebbian	sleep	0.3
0.71009	Hebbian	sleep	0.3
0.881767	Hebbian	sleep	0.3
0.574363	Hebbian	sleep	0.3
0.68793	Hebbian	sleep	0.3
0.641341	Hebbian	sleep	0.3
0.827009	Hebbian	sleep	0.3
0.873453	Hebbian	sleep	0.3
0.598605	Hebbian	sleep	0.3
0.70269	Hebbian	sleep	0.3
0.757177	Hebbian	sleep	0.3
0.654058	Hebbian	sleep	0.3
0.856926	Hebbian	sleep	0.3
0.599489	Hebbian	sleep	0.3
0.788377	Hebbian	sleep	0.3
0.662606	Hebbian	sleep	0.3
0.77528	Hebbian	sleep	0.3
0.59555	Hebbian	sleep	0.3
0.678356	Hebbian	sleep	0.3
0.605573	Hebbian	sleep	0.3
0.616717	Hebbian	sleep	0.3
0.6733	Hebbian	sleep	0.3
0.564827	Hebbian	sleep	0.3
0.302441	Hebbian	sleep	0.3
0.495124	Hebbian	sleep	0.3
0.589446	Hebbian	sleep	0.3
0.657143	Hebbian	sleep	0.3
0.711895	Hebbian	sleep	0.3
0.869345	Hebbian	sleep	0.3
0.731012	Hebbian	sleep	0.3
0.545997	Hebbian	sleep	0.3
0.645602	Hebbian	sleep	0.3
0.658308	Hebbian	sleep	0.3
0.649406	Hebbian	sleep	0.3
0.816384	Hebbian	sleep	0.3
0.668394	Hebbian	sleep	0.3
0.615705	Hebbian	sleep	0.3
0.792486	Hebbian	sleep	0.3
0.66357	Hebbian	sleep	0.3
0.527829	Hebbian	sleep	0.3
0.544566	Hebbian	sleep	0.3
0.533041	Hebbian	sleep	0.3
0.751597	Hebbian	sleep	0.3
0.8402	Hebbian	sleep	0.3
0.723529	Hebbian	sleep	0.3
0.824927	Hebbian	sleep	0.3
0.77604	Hebbian	sleep	0.3
0.683643	Hebbian	sleep	0.3
0.733775	Hebbian	sleep	0.3
0.707736	Hebbian	sleep	0.3
0.677927	Hebbian	sleep	0.3
0.69019	Hebbian	sleep	0.3
0.829747	Hebbian	sleep	0.3
0.731001	Hebbian	sleep	0.3
0.63166	Hebbian	sleep	0.3
0.584089	Hebbian	sleep	0.3
0.675215	Hebbian	sleep	0.3
0.681881	Hebbian	sleep	0.3
0.707632	Hebbian	sleep	0.3
0.748527	Hebbian	sleep	0.3
0.635696	Hebbian	sleep	0.3
0.769119	Hebbian	sleep	0.3
0.65309	Hebbian	sleep	0.3
0.604558	Hebbian	sleep	0.3
0.731445	Hebbian	sleep	0.3
0.7419	Hebbian	sleep	0.3
0.648407	Hebbian	sleep	0.3
0.715896	Hebbian	sleep	0.3
0.691766	Hebbian	sleep	0.3
0.78942	Hebbian	sleep	0.3
0.854145	Hebbian	sleep	0.3
0.799037	Hebbian	sleep	0.3
0.706966	Hebbian	sleep	0.3
0.565572	Hebbian	sleep	0.3
0.742963	Hebbian	sleep	0.3
0.511785	Hebbian	sleep	0.3
0.592618	Hebbian	sleep	0.3
0.739913	Hebbian	sleep	0.3
0.462563	Hebbian	sleep	0.3
0.752169	Hebbian	sleep	0.3
0.676666	Hebbian	sleep	0.3
0.836425	Hebbian	sleep	0.3
0.576563	Hebbian	sleep	0.3
0.721203	Hebbian	sleep	0.3
0.76486	Hebbian	sleep	0.3
0.6937	Hebbian	sleep	0.3
0.618949	Hebbian	sleep	0.3
0.726056	Hebbian	sleep	0.3
0.782393	Hebbian	sleep	0.3
0.752314	Hebbian	sleep	0.3
0.853473	Hebbian	sleep	0.3
0.70653	Hebbian	sleep	0.3
0.77504	Hebbian	sleep	0.3
0.822959	Hebbian	sleep	0.3
0.86198	Hebbian	sleep	0.3
0.730019	Hebbian	sleep	0.3
0.659048	Hebbian	sleep	0.3
0.699734	Hebbian	sleep	0.3
0.700068	Hebbian	sleep	0.3
0.725617	Hebbian	sleep	0.3
0.723718	Hebbian	sleep	0.3
0.539177	Hebbian	sleep	0.3
0.761497	Hebbian	sleep	0.3
0.701709	Hebbian	sleep	0.3
0.747019	Hebbian	sleep	0.3
0.812806	Hebbian	sleep	0.3
0.633335	Hebbian	sleep	0.3
0.72366	Hebbian	sleep	0.3
0.861517	Hebbian	sleep	0.3
0.530806	Hebbian	sleep	0.3
0.544213	Hebbian	sleep	0.3
0.63322	Hebbian	sleep	0.3
0.616225	Hebbian	sleep	0.3
0.67113	Hebbian	sleep	0.3
0.75937	Hebbian	sleep	0.3
0.725332	Hebbian	sleep	0.3
0.703005	Hebbian	sleep	0.3
0.859313	Hebbian	sleep	0.3
0.574226	Hebbian	sleep	0.3
0.689363	Hebbian	sleep	0.3
0.314006	Hebbian	sleep	0.3
0.85414	Hebbian	sleep	0.3
0.840686	Hebbian	sleep	0.3
0.665431	Hebbian	sleep	0.3
0.69997	Hebbian	sleep	0.3
0.729628	Hebbian	sleep	0.3
0.614198	Hebbian	sleep	0.3
0.564625	Hebbian	sleep	0.3
0.547891	Hebbian	sleep	0.3
0.645195	Hebbian	sleep	0.3
0.68503	Hebbian	sleep	0.3
0.690331	Hebbian	sleep	0.3
0.707608	Hebbian	sleep	0.3
0.517013	Hebbian	sleep	0.3
0.704293	Hebbian	sleep	0.3
0.74497	Hebbian	sleep	0.3
0.600266	Hebbian	sleep	0.3
0.790774	Hebbian	sleep	0.3
0.783666	Hebbian	sleep	0.3
0.625713	Hebbian	sleep	0.3
0.140871	Hebbian	sleep	0.3
0.744993	Hebbian	sleep	0.3
0.686291	Hebbian	sleep	0.3
0.654773	Hebbian	sleep	0.3
0.695392	Hebbian	sleep	0.3
0.874817	Hebbian	sleep	0.3
0.788849	Hebbian	sleep	0.3
0.60854	Hebbian	sleep	0.3
0.731724	Hebbian	sleep	0.3
0.580112	Hebbian	sleep	0.3
0.754098	Hebbian	sleep	0.3
0.65256	Hebbian	sleep	0.3
0.551851	Hebbian	sleep	0.3
0.65329	Hebbian	sleep	0.3
0.247881	Hebbian	sleep	0.3
0.632782	Hebbian	sleep	0.3
0.762808	Hebbian	sleep	0.3
0.679902	Hebbian	sleep	0.3
0.788542	Hebbian	sleep	0.3
0.632493	Hebbian	sleep	0.3
0.521756	Hebbian	sleep	0.3
0.763824	Hebbian	sleep	0.3
0.532546	Hebbian	sleep	0.3
0.53933	Hebbian	sleep	0.3
0.702407	Hebbian	sleep	0.3
0.728191	Hebbian	sleep	0.3
0.627866	Hebbian	sleep	0.3
0.645335	Hebbian	sleep	0.3
0.676349	Hebbian	sleep	0.3
0.712135	Hebbian	sleep	0.3
0.734437	Hebbian	sleep	0.3
0.589618	Hebbian	sleep	0.3
0.762098	Hebbian	sleep	0.3
0.686808	Hebbian	sleep	0.3
0.744903	Hebbian	sleep	0.3
0.672032	Hebbian	sleep	0.3
0.69331	Hebbian	sleep	0.3
0.626031	Hebbian	sleep	0.3
0.728678	Hebbian	sleep	0.3
0.807148	Hebbian	sleep	0.3
0.691149	Hebbian	sleep	0.3
0.719484	Hebbian	sleep	0.3
0.914847	Hebbian	sleep	0.3
0.497449	Hebbian	sleep	0.3
0.603948	Hebbian	sleep	0.3
0.724784	Hebbian	sleep	0.3
0.697663	Hebbian	sleep	0.3
0.607454	Hebbian	sleep	0.3
0.74548	Hebbian	sleep	0.3
0.771349	Hebbian	sleep	0.3
0.69865	Hebbian	sleep	0.3
0.581586	Hebbian	sleep	0.3
0.712052	Hebbian	sleep	0.3
0.605009	Hebbian	sleep	0.3
0.684267	Hebbian	sleep	0.3
0.710522	Hebbian	sleep	0.3
0.552479	Hebbian	sleep	0.3
0.261567	Hebbian	sleep	0.3
0.551211	Hebbian	sleep	0.3
0.633317	Hebbian	sleep	0.3
0.828416	Hebbian	sleep	0.3
0.615091	Hebbian	sleep	0.3
0.623219	Hebbian	sleep	0.3
0.554212	Hebbian	sleep	0.3
0.667129	Hebbian	sleep	0.3
0.650329	Hebbian	sleep	0.3
0.766701	Hebbian	sleep	0.3
0.674796	Hebbian	sleep	0.3
0.576319	Hebbian	sleep	0.3
0.554773	Hebbian	sleep	0.3
0.702773	Hebbian	sleep	0.3
0.239347	Hebbian	sleep	0.3
0.634	Hebbian	sleep	0.3
0.575256	Hebbian	sleep	0.3
0.731126	Hebbian	sleep	0.3
0.735174	Hebbian	sleep	0.3
0.596409	Hebbian	sleep	0.3
0.774757	Hebbian	sleep	0.3
0.666291	Hebbian	sleep	0.3
0.770152	Hebbian	sleep	0.3
0.784135	Hebbian	sleep	0.3
0.824735	Hebbian	sleep	0.3
0.795024	Hebbian	sleep	0.3
0.780965	Hebbian	sleep	0.3
0.777034	Hebbian	sleep	0.3
0.788174	Hebbian	sleep	0.3
0.744364	Hebbian	sleep	0.3
0.708874	Hebbian	sleep	0.3
0.71197	Hebbian	sleep	0.3
0.588663	Hebbian	sleep	0.3
0.801524	Hebbian	sleep	0.3
0.754618	Hebbian	sleep	0.3
0.68425	Hebbian	sleep	0.3
0.617792	Hebbian	sleep	0.3
0.604873	Hebbian	sleep	0.3
0.695317	Hebbian	sleep	0.3
[truncated: 38,001 more rows]

## Sheet: Table E
mean_effi	lr	state	bifur
0.721422	STDP	sleep	nmdar
0.685787	STDP	sleep	nmdar
0.839685	STDP	sleep	nmdar
0.601004	STDP	sleep	nmdar
0.718233	STDP	sleep	nmdar
0.717173	STDP	sleep	nmdar
0.640683	STDP	sleep	nmdar
0.640273	STDP	sleep	nmdar
0.807019	STDP	sleep	nmdar
0.723403	STDP	sleep	nmdar
0.797053	STDP	sleep	nmdar
0.771005	STDP	sleep	nmdar
0.597961	STDP	sleep	nmdar
0.890208	STDP	sleep	nmdar
0.700319	STDP	sleep	nmdar
0.713919	STDP	sleep	nmdar
0.69197	STDP	sleep	nmdar
0.663462	STDP	sleep	nmdar
0.778931	STDP	sleep	nmdar
0.863786	STDP	sleep	nmdar
0.693439	STDP	sleep	nmdar
0.656373	STDP	sleep	nmdar
0.810569	STDP	sleep	nmdar
0.758727	STDP	sleep	nmdar
0.651553	STDP	sleep	nmdar
0.764674	STDP	sleep	nmdar
0.883311	STDP	sleep	nmdar
0.792735	STDP	sleep	nmdar
0.669191	STDP	sleep	nmdar
0.640912	STDP	sleep	nmdar
0.742547	STDP	sleep	nmdar
0.800322	STDP	sleep	nmdar
0.83795	STDP	sleep	nmdar
0.558528	STDP	sleep	nmdar
0.870815	STDP	sleep	nmdar
0.744466	STDP	sleep	nmdar
0.613918	STDP	sleep	nmdar
0.786606	STDP	sleep	nmdar
0.694233	STDP	sleep	nmdar
0.676115	STDP	sleep	nmdar
0.765933	STDP	sleep	nmdar
0.676224	STDP	sleep	nmdar
0.621647	STDP	sleep	nmdar
0.787717	STDP	sleep	nmdar
0.795328	STDP	sleep	nmdar
0.648965	STDP	sleep	nmdar
0.677893	STDP	sleep	nmdar
0.872544	STDP	sleep	nmdar
0.856529	STDP	sleep	nmdar
0.803953	STDP	sleep	nmdar
0.855302	STDP	sleep	nmdar
0.703275	STDP	sleep	nmdar
0.741774	STDP	sleep	nmdar
0.76715	STDP	sleep	nmdar
0.719992	STDP	sleep	nmdar
0.86315	STDP	sleep	nmdar
0.637152	STDP	sleep	nmdar
0.66122	STDP	sleep	nmdar
0.633333	STDP	sleep	nmdar
0.818978	STDP	sleep	nmdar
0.818881	STDP	sleep	nmdar
0.795087	STDP	sleep	nmdar
0.755102	STDP	sleep	nmdar
0.879515	STDP	sleep	nmdar
0.713614	STDP	sleep	nmdar
0.762671	STDP	sleep	nmdar
0.74792	STDP	sleep	nmdar
0.635472	STDP	sleep	nmdar
0.763355	STDP	sleep	nmdar
0.752626	STDP	sleep	nmdar
0.834505	STDP	sleep	nmdar
0.825853	STDP	sleep	nmdar
0.731087	STDP	sleep	nmdar
0.701462	STDP	sleep	nmdar
0.812355	STDP	sleep	nmdar
0.694788	STDP	sleep	nmdar
0.635376	STDP	sleep	nmdar
0.485809	STDP	sleep	nmdar
0.676576	STDP	sleep	nmdar
0.624645	STDP	sleep	nmdar
0.907553	STDP	sleep	nmdar
0.816173	STDP	sleep	nmdar
0.750936	STDP	sleep	nmdar
0.686867	STDP	sleep	nmdar
0.715917	STDP	sleep	nmdar
0.703923	STDP	sleep	nmdar
0.782162	STDP	sleep	nmdar
0.895345	STDP	sleep	nmdar
0.828931	STDP	sleep	nmdar
0.770273	STDP	sleep	nmdar
0.653898	STDP	sleep	nmdar
0.635014	STDP	sleep	nmdar
0.792704	STDP	sleep	nmdar
0.663666	STDP	sleep	nmdar
0.755112	STDP	sleep	nmdar
0.654959	STDP	sleep	nmdar
0.928406	STDP	sleep	nmdar
0.77431	STDP	sleep	nmdar
0.766024	STDP	sleep	nmdar
0.616044	STDP	sleep	nmdar
0.709008	STDP	sleep	nmdar
0.690506	STDP	sleep	nmdar
0.851056	STDP	sleep	nmdar
0.728876	STDP	sleep	nmdar
0.580298	STDP	sleep	nmdar
0.826946	STDP	sleep	nmdar
0.817724	STDP	sleep	nmdar
0.683761	STDP	sleep	nmdar
0.783241	STDP	sleep	nmdar
0.679238	STDP	sleep	nmdar
0.875355	STDP	sleep	nmdar
0.820049	STDP	sleep	nmdar
0.857852	STDP	sleep	nmdar
0.853813	STDP	sleep	nmdar
0.635134	STDP	sleep	nmdar
0.824451	STDP	sleep	nmdar
0.779915	STDP	sleep	nmdar
0.653947	STDP	sleep	nmdar
0.685345	STDP	sleep	nmdar
0.641997	STDP	sleep	nmdar
0.912209	STDP	sleep	nmdar
0.616617	STDP	sleep	nmdar
0.715161	STDP	sleep	nmdar
0.781914	STDP	sleep	nmdar
0.90314	STDP	sleep	nmdar
0.746813	STDP	sleep	nmdar
0.771005	STDP	sleep	nmdar
0.676224	STDP	sleep	nmdar
0.860146	STDP	sleep	nmdar
0.705942	STDP	sleep	nmdar
0.862584	STDP	sleep	nmdar
0.718013	STDP	sleep	nmdar
0.844742	STDP	sleep	nmdar
0.635732	STDP	sleep	nmdar
0.618704	STDP	sleep	nmdar
0.606116	STDP	sleep	nmdar
0.767016	STDP	sleep	nmdar
0.783514	STDP	sleep	nmdar
0.648244	STDP	sleep	nmdar
0.750555	STDP	sleep	nmdar
0.813932	STDP	sleep	nmdar
0.686036	STDP	sleep	nmdar
0.841285	STDP	sleep	nmdar
0.748211	STDP	sleep	nmdar
0.66453	STDP	sleep	nmdar
0.702006	STDP	sleep	nmdar
0.664046	STDP	sleep	nmdar
0.658967	STDP	sleep	nmdar
0.753781	STDP	sleep	nmdar
0.657665	STDP	sleep	nmdar
0.792824	STDP	sleep	nmdar
0.822688	STDP	sleep	nmdar
0.784094	STDP	sleep	nmdar
0.830462	STDP	sleep	nmdar
0.617178	STDP	sleep	nmdar
0.818028	STDP	sleep	nmdar
0.663483	STDP	sleep	nmdar
0.748148	STDP	sleep	nmdar
0.68414	STDP	sleep	nmdar
0.627327	STDP	sleep	nmdar
0.72796	STDP	sleep	nmdar
0.709532	STDP	sleep	nmdar
0.774547	STDP	sleep	nmdar
0.733743	STDP	sleep	nmdar
0.764276	STDP	sleep	nmdar
0.646175	STDP	sleep	nmdar
0.883597	STDP	sleep	nmdar
0.746733	STDP	sleep	nmdar
0.860159	STDP	sleep	nmdar
0.654989	STDP	sleep	nmdar
0.73699	STDP	sleep	nmdar
0.753592	STDP	sleep	nmdar
0.743581	STDP	sleep	nmdar
0.768657	STDP	sleep	nmdar
0.832659	STDP	sleep	nmdar
0.772416	STDP	sleep	nmdar
0.809303	STDP	sleep	nmdar
0.795189	STDP	sleep	nmdar
0.794064	STDP	sleep	nmdar
0.665552	STDP	sleep	nmdar
0.726658	STDP	sleep	nmdar
0.689057	STDP	sleep	nmdar
0.652042	STDP	sleep	nmdar
0.65585	STDP	sleep	nmdar
0.773965	STDP	sleep	nmdar
0.776318	STDP	sleep	nmdar
0.56483	STDP	sleep	nmdar
0.889992	STDP	sleep	nmdar
0.75201	STDP	sleep	nmdar
0.756383	STDP	sleep	nmdar
0.683884	STDP	sleep	nmdar
0.523174	STDP	wake	nmdar
0.670078	STDP	wake	nmdar
0.620993	STDP	wake	nmdar
0.536542	STDP	wake	nmdar
0.662246	STDP	wake	nmdar
0.709293	STDP	wake	nmdar
0.533612	STDP	wake	nmdar
0.646426	STDP	wake	nmdar
0.738938	STDP	wake	nmdar
0.699228	STDP	wake	nmdar
0.785012	STDP	wake	nmdar
0.731161	STDP	wake	nmdar
0.620894	STDP	wake	nmdar
0.793977	STDP	wake	nmdar
0.53358	STDP	wake	nmdar
0.555887	STDP	wake	nmdar
0.56909	STDP	wake	nmdar
0.635261	STDP	wake	nmdar
0.789753	STDP	wake	nmdar
0.845584	STDP	wake	nmdar
0.631551	STDP	wake	nmdar
0.528148	STDP	wake	nmdar
0.751868	STDP	wake	nmdar
0.611267	STDP	wake	nmdar
0.577183	STDP	wake	nmdar
0.547317	STDP	wake	nmdar
0.835496	STDP	wake	nmdar
0.730115	STDP	wake	nmdar
0.554384	STDP	wake	nmdar
0.601419	STDP	wake	nmdar
0.727702	STDP	wake	nmdar
0.627605	STDP	wake	nmdar
0.799616	STDP	wake	nmdar
0.499917	STDP	wake	nmdar
0.641373	STDP	wake	nmdar
0.71947	STDP	wake	nmdar
0.535717	STDP	wake	nmdar
0.651553	STDP	wake	nmdar
0.535202	STDP	wake	nmdar
0.612544	STDP	wake	nmdar
0.741452	STDP	wake	nmdar
0.529491	STDP	wake	nmdar
0.553829	STDP	wake	nmdar
0.656845	STDP	wake	nmdar
0.795792	STDP	wake	nmdar
0.63915	STDP	wake	nmdar
0.509793	STDP	wake	nmdar
0.83754	STDP	wake	nmdar
0.610859	STDP	wake	nmdar
0.75735	STDP	wake	nmdar
0.758167	STDP	wake	nmdar
0.578944	STDP	wake	nmdar
0.664785	STDP	wake	nmdar
0.710563	STDP	wake	nmdar
0.566425	STDP	wake	nmdar
0.711093	STDP	wake	nmdar
0.600346	STDP	wake	nmdar
0.616363	STDP	wake	nmdar
0.50975	STDP	wake	nmdar
0.672563	STDP	wake	nmdar
0.728658	STDP	wake	nmdar
0.71896	STDP	wake	nmdar
0.673297	STDP	wake	nmdar
0.700052	STDP	wake	nmdar
0.688022	STDP	wake	nmdar
0.707179	STDP	wake	nmdar
0.628583	STDP	wake	nmdar
0.602466	STDP	wake	nmdar
0.639823	STDP	wake	nmdar
0.662138	STDP	wake	nmdar
0.660123	STDP	wake	nmdar
0.780932	STDP	wake	nmdar
0.508008	STDP	wake	nmdar
0.557362	STDP	wake	nmdar
0.750529	STDP	wake	nmdar
0.522431	STDP	wake	nmdar
0.592948	STDP	wake	nmdar
0.525968	STDP	wake	nmdar
0.497915	STDP	wake	nmdar
0.618924	STDP	wake	nmdar
0.89992	STDP	wake	nmdar
0.797432	STDP	wake	nmdar
0.663607	STDP	wake	nmdar
0.686867	STDP	wake	nmdar
0.595577	STDP	wake	nmdar
0.603722	STDP	wake	nmdar
0.6121	STDP	wake	nmdar
0.778129	STDP	wake	nmdar
0.641472	STDP	wake	nmdar
0.672342	STDP	wake	nmdar
0.561483	STDP	wake	nmdar
0.564151	STDP	wake	nmdar
0.696599	STDP	wake	nmdar
0.597051	STDP	wake	nmdar
0.588043	STDP	wake	nmdar
0.544178	STDP	wake	nmdar
0.745644	STDP	wake	nmdar
0.765048	STDP	wake	nmdar
0.639702	STDP	wake	nmdar
0.504981	STDP	wake	nmdar
0.562705	STDP	wake	nmdar
0.590611	STDP	wake	nmdar
0.834064	STDP	wake	nmdar
0.624686	STDP	wake	nmdar
0.540937	STDP	wake	nmdar
0.799899	STDP	wake	nmdar
0.683786	STDP	wake	nmdar
0.533284	STDP	wake	nmdar
0.783241	STDP	wake	nmdar
0.559453	STDP	wake	nmdar
0.785906	STDP	wake	nmdar
0.525391	STDP	wake	nmdar
0.845903	STDP	wake	nmdar
0.827158	STDP	wake	nmdar
0.605923	STDP	wake	nmdar
0.763704	STDP	wake	nmdar
0.74353	STDP	wake	nmdar
0.573733	STDP	wake	nmdar
0.612058	STDP	wake	nmdar
0.582137	STDP	wake	nmdar
0.617641	STDP	wake	nmdar
0.543742	STDP	wake	nmdar
0.621895	STDP	wake	nmdar
0.686566	STDP	wake	nmdar
0.887184	STDP	wake	nmdar
0.682825	STDP	wake	nmdar
0.731161	STDP	wake	nmdar
0.529491	STDP	wake	nmdar
0.744445	STDP	wake	nmdar
0.542066	STDP	wake	nmdar
0.653528	STDP	wake	nmdar
0.661384	STDP	wake	nmdar
0.823711	STDP	wake	nmdar
0.628298	STDP	wake	nmdar
0.511892	STDP	wake	nmdar
0.53247	STDP	wake	nmdar
0.482144	STDP	wake	nmdar
0.684826	STDP	wake	nmdar
0.570838	STDP	wake	nmdar
0.700668	STDP	wake	nmdar
0.591916	STDP	wake	nmdar
0.58159	STDP	wake	nmdar
0.800137	STDP	wake	nmdar
0.659573	STDP	wake	nmdar
0.531945	STDP	wake	nmdar
0.657508	STDP	wake	nmdar
0.639736	STDP	wake	nmdar
0.595695	STDP	wake	nmdar
0.672508	STDP	wake	nmdar
0.552957	STDP	wake	nmdar
0.718542	STDP	wake	nmdar
0.624562	STDP	wake	nmdar
0.644735	STDP	wake	nmdar
0.468483	STDP	wake	nmdar
0.606358	STDP	wake	nmdar
0.67843	STDP	wake	nmdar
0.638038	STDP	wake	nmdar
0.659255	STDP	wake	nmdar
0.638144	STDP	wake	nmdar
0.589192	STDP	wake	nmdar
0.688928	STDP	wake	nmdar
0.587744	STDP	wake	nmdar
0.730033	STDP	wake	nmdar
0.558492	STDP	wake	nmdar
0.669048	STDP	wake	nmdar
0.549866	STDP	wake	nmdar
0.839969	STDP	wake	nmdar
0.67607	STDP	wake	nmdar
0.833694	STDP	wake	nmdar
0.566011	STDP	wake	nmdar
0.731455	STDP	wake	nmdar
0.736273	STDP	wake	nmdar
0.575514	STDP	wake	nmdar
0.68789	STDP	wake	nmdar
0.730155	STDP	wake	nmdar
0.712196	STDP	wake	nmdar
0.73898	STDP	wake	nmdar
0.712372	STDP	wake	nmdar
0.678642	STDP	wake	nmdar
0.587697	STDP	wake	nmdar
0.590088	STDP	wake	nmdar
0.54383	STDP	wake	nmdar
0.625752	STDP	wake	nmdar
0.538248	STDP	wake	nmdar
0.608231	STDP	wake	nmdar
0.736885	STDP	wake	nmdar
0.428412	STDP	wake	nmdar
0.83204	STDP	wake	nmdar
0.742952	STDP	wake	nmdar
0.74233	STDP	wake	nmdar
0.626093	STDP	wake	nmdar
0.32358	Anti-STDP	sleep	nmdar
0.229513	Anti-STDP	sleep	nmdar
0.367816	Anti-STDP	sleep	nmdar
0.275576	Anti-STDP	sleep	nmdar
0.251264	Anti-STDP	sleep	nmdar
0.340601	Anti-STDP	sleep	nmdar
0.297145	Anti-STDP	sleep	nmdar
0.167814	Anti-STDP	sleep	nmdar
0.143073	Anti-STDP	sleep	nmdar
0.526203	Anti-STDP	sleep	nmdar
0.197665	Anti-STDP	sleep	nmdar
0.292662	Anti-STDP	sleep	nmdar
0.306113	Anti-STDP	sleep	nmdar
0.330031	Anti-STDP	sleep	nmdar
0.288259	Anti-STDP	sleep	nmdar
0.248736	Anti-STDP	sleep	nmdar
0.201239	Anti-STDP	sleep	nmdar
0.164641	Anti-STDP	sleep	nmdar
0.25634	Anti-STDP	sleep	nmdar
0.141221	Anti-STDP	sleep	nmdar
0.322244	Anti-STDP	sleep	nmdar
0.376882	Anti-STDP	sleep	nmdar
0.134645	Anti-STDP	sleep	nmdar
0.340985	Anti-STDP	sleep	nmdar
0.245247	Anti-STDP	sleep	nmdar
0.276018	Anti-STDP	sleep	nmdar
0.378659	Anti-STDP	sleep	nmdar
0.2213	Anti-STDP	sleep	nmdar
0.234154	Anti-STDP	sleep	nmdar
0.21862	Anti-STDP	sleep	nmdar
0.219995	Anti-STDP	sleep	nmdar
0.362028	Anti-STDP	sleep	nmdar
0.358777	Anti-STDP	sleep	nmdar
0.396456	Anti-STDP	sleep	nmdar
0.251822	Anti-STDP	sleep	nmdar
0.198994	Anti-STDP	sleep	nmdar
0.198236	Anti-STDP	sleep	nmdar
0.249761	Anti-STDP	sleep	nmdar
0.399392	Anti-STDP	sleep	nmdar
0.381741	Anti-STDP	sleep	nmdar
0.10007	Anti-STDP	sleep	nmdar
0.132997	Anti-STDP	sleep	nmdar
0.236415	Anti-STDP	sleep	nmdar
0.22074	Anti-STDP	sleep	nmdar
0.229371	Anti-STDP	sleep	nmdar
0.151629	Anti-STDP	sleep	nmdar
0.210773	Anti-STDP	sleep	nmdar
0.36608	Anti-STDP	sleep	nmdar
0.366694	Anti-STDP	sleep	nmdar
0.232723	Anti-STDP	sleep	nmdar
0.252845	Anti-STDP	sleep	nmdar
0.340248	Anti-STDP	sleep	nmdar
0.195201	Anti-STDP	sleep	nmdar
0.248598	Anti-STDP	sleep	nmdar
0.31545	Anti-STDP	sleep	nmdar
0.263587	Anti-STDP	sleep	nmdar
0.252843	Anti-STDP	sleep	nmdar
0.241514	Anti-STDP	sleep	nmdar
0.374513	Anti-STDP	sleep	nmdar
0.267936	Anti-STDP	sleep	nmdar
0.364936	Anti-STDP	sleep	nmdar
0.424891	Anti-STDP	sleep	nmdar
0.313165	Anti-STDP	sleep	nmdar
0.269256	Anti-STDP	sleep	nmdar
0.212262	Anti-STDP	sleep	nmdar
0.344134	Anti-STDP	sleep	nmdar
0.270823	Anti-STDP	sleep	nmdar
0.303426	Anti-STDP	sleep	nmdar
0.152268	Anti-STDP	sleep	nmdar
0.277953	Anti-STDP	sleep	nmdar
0.394677	Anti-STDP	sleep	nmdar
0.382879	Anti-STDP	sleep	nmdar
0.423243	Anti-STDP	sleep	nmdar
0.259649	Anti-STDP	sleep	nmdar
0.0570712	Anti-STDP	sleep	nmdar
0.287633	Anti-STDP	sleep	nmdar
0.215215	Anti-STDP	sleep	nmdar
0.303001	Anti-STDP	sleep	nmdar
0.294067	Anti-STDP	sleep	nmdar
0.210092	Anti-STDP	sleep	nmdar
0.296817	Anti-STDP	sleep	nmdar
0.261699	Anti-STDP	sleep	nmdar
0.290497	Anti-STDP	sleep	nmdar
0.285851	Anti-STDP	sleep	nmdar
0.153729	Anti-STDP	sleep	nmdar
0.242568	Anti-STDP	sleep	nmdar
0.198994	Anti-STDP	sleep	nmdar
0.330364	Anti-STDP	sleep	nmdar
0.14127	Anti-STDP	sleep	nmdar
0.241051	Anti-STDP	sleep	nmdar
0.252504	Anti-STDP	sleep	nmdar
0.174263	Anti-STDP	sleep	nmdar
0.366168	Anti-STDP	sleep	nmdar
0.355379	Anti-STDP	sleep	nmdar
0.30615	Anti-STDP	sleep	nmdar
0.244044	Anti-STDP	sleep	nmdar
0.25848	Anti-STDP	sleep	nmdar
0.381199	Anti-STDP	sleep	nmdar
0.382851	Anti-STDP	sleep	nmdar
0.263964	Anti-STDP	sleep	nmdar
0.194114	Anti-STDP	sleep	nmdar
0.31812	Anti-STDP	sleep	nmdar
0.429866	Anti-STDP	sleep	nmdar
0.317705	Anti-STDP	sleep	nmdar
0.38139	Anti-STDP	sleep	nmdar
0.289762	Anti-STDP	sleep	nmdar
0.251645	Anti-STDP	sleep	nmdar
0.323406	Anti-STDP	sleep	nmdar
0.306508	Anti-STDP	sleep	nmdar
0.309686	Anti-STDP	sleep	nmdar
0.167482	Anti-STDP	sleep	nmdar
0.26624	Anti-STDP	sleep	nmdar
0.154886	Anti-STDP	sleep	nmdar
0.228868	Anti-STDP	sleep	nmdar
0.182816	Anti-STDP	sleep	nmdar
0.268127	Anti-STDP	sleep	nmdar
0.154422	Anti-STDP	sleep	nmdar
0.272092	Anti-STDP	sleep	nmdar
0.266623	Anti-STDP	sleep	nmdar
0.289804	Anti-STDP	sleep	nmdar
0.311024	Anti-STDP	sleep	nmdar
0.43998	Anti-STDP	wake	nmdar
0.250658	Anti-STDP	wake	nmdar
0.504255	Anti-STDP	wake	nmdar
0.345865	Anti-STDP	wake	nmdar
0.312865	Anti-STDP	wake	nmdar
0.445424	Anti-STDP	wake	nmdar
0.295919	Anti-STDP	wake	nmdar
0.261921	Anti-STDP	wake	nmdar
0.158245	Anti-STDP	wake	nmdar
0.488633	Anti-STDP	wake	nmdar
0.297404	Anti-STDP	wake	nmdar
0.468762	Anti-STDP	wake	nmdar
0.472978	Anti-STDP	wake	nmdar
0.344841	Anti-STDP	wake	nmdar
0.288375	Anti-STDP	wake	nmdar
0.292287	Anti-STDP	wake	nmdar
0.292802	Anti-STDP	wake	nmdar
0.343714	Anti-STDP	wake	nmdar
0.296232	Anti-STDP	wake	nmdar
0.327047	Anti-STDP	wake	nmdar
0.386192	Anti-STDP	wake	nmdar
0.48875	Anti-STDP	wake	nmdar
0.228216	Anti-STDP	wake	nmdar
0.452816	Anti-STDP	wake	nmdar
0.295335	Anti-STDP	wake	nmdar
0.322335	Anti-STDP	wake	nmdar
0.46771	Anti-STDP	wake	nmdar
0.261949	Anti-STDP	wake	nmdar
0.515068	Anti-STDP	wake	nmdar
0.392913	Anti-STDP	wake	nmdar
0.369688	Anti-STDP	wake	nmdar
0.451512	Anti-STDP	wake	nmdar
0.457133	Anti-STDP	wake	nmdar
0.436091	Anti-STDP	wake	nmdar
0.285915	Anti-STDP	wake	nmdar
0.339774	Anti-STDP	wake	nmdar
0.243533	Anti-STDP	wake	nmdar
0.239102	Anti-STDP	wake	nmdar
0.412444	Anti-STDP	wake	nmdar
0.405206	Anti-STDP	wake	nmdar
0.184206	Anti-STDP	wake	nmdar
0.258474	Anti-STDP	wake	nmdar
0.364329	Anti-STDP	wake	nmdar
0.307104	Anti-STDP	wake	nmdar
0.426066	Anti-STDP	wake	nmdar
0.283758	Anti-STDP	wake	nmdar
0.269088	Anti-STDP	wake	nmdar
0.447068	Anti-STDP	wake	nmdar
0.485232	Anti-STDP	wake	nmdar
0.458845	Anti-STDP	wake	nmdar
0.327086	Anti-STDP	wake	nmdar
0.409962	Anti-STDP	wake	nmdar
0.406133	Anti-STDP	wake	nmdar
0.453595	Anti-STDP	wake	nmdar
0.35714	Anti-STDP	wake	nmdar
0.401555	Anti-STDP	wake	nmdar
0.519312	Anti-STDP	wake	nmdar
0.380417	Anti-STDP	wake	nmdar
0.479511	Anti-STDP	wake	nmdar
0.548214	Anti-STDP	wake	nmdar
0.408691	Anti-STDP	wake	nmdar
0.422193	Anti-STDP	wake	nmdar
0.36447	Anti-STDP	wake	nmdar
0.379192	Anti-STDP	wake	nmdar
0.280852	Anti-STDP	wake	nmdar
0.433206	Anti-STDP	wake	nmdar
0.384177	Anti-STDP	wake	nmdar
0.396162	Anti-STDP	wake	nmdar
0.249492	Anti-STDP	wake	nmdar
0.352147	Anti-STDP	wake	nmdar
0.464508	Anti-STDP	wake	nmdar
0.470143	Anti-STDP	wake	nmdar
0.404232	Anti-STDP	wake	nmdar
0.385767	Anti-STDP	wake	nmdar
0.252865	Anti-STDP	wake	nmdar
0.428382	Anti-STDP	wake	nmdar
0.265431	Anti-STDP	wake	nmdar
0.410853	Anti-STDP	wake	nmdar
0.294049	Anti-STDP	wake	nmdar
0.370007	Anti-STDP	wake	nmdar
0.381262	Anti-STDP	wake	nmdar
0.321346	Anti-STDP	wake	nmdar
0.386035	Anti-STDP	wake	nmdar
0.365489	Anti-STDP	wake	nmdar
0.239719	Anti-STDP	wake	nmdar
0.364426	Anti-STDP	wake	nmdar
0.339774	Anti-STDP	wake	nmdar
0.484421	Anti-STDP	wake	nmdar
0.329056	Anti-STDP	wake	nmdar
0.26092	Anti-STDP	wake	nmdar
0.274397	Anti-STDP	wake	nmdar
0.354774	Anti-STDP	wake	nmdar
0.504038	Anti-STDP	wake	nmdar
0.443318	Anti-STDP	wake	nmdar
0.384202	Anti-STDP	wake	nmdar
0.337682	Anti-STDP	wake	nmdar
0.34014	Anti-STDP	wake	nmdar
0.408352	Anti-STDP	wake	nmdar
0.455787	Anti-STDP	wake	nmdar
0.350838	Anti-STDP	wake	nmdar
0.513119	Anti-STDP	wake	nmdar
0.330339	Anti-STDP	wake	nmdar
0.495358	Anti-STDP	wake	nmdar
0.357199	Anti-STDP	wake	nmdar
0.417987	Anti-STDP	wake	nmdar
0.340888	Anti-STDP	wake	nmdar
0.348113	Anti-STDP	wake	nmdar
0.447015	Anti-STDP	wake	nmdar
0.366277	Anti-STDP	wake	nmdar
0.377508	Anti-STDP	wake	nmdar
0.174428	Anti-STDP	wake	nmdar
0.467725	Anti-STDP	wake	nmdar
0.281777	Anti-STDP	wake	nmdar
0.308523	Anti-STDP	wake	nmdar
0.256134	Anti-STDP	wake	nmdar
0.3686	Anti-STDP	wake	nmdar
0.171072	Anti-STDP	wake	nmdar
0.353767	Anti-STDP	wake	nmdar
0.292965	Anti-STDP	wake	nmdar
0.298793	Anti-STDP	wake	nmdar
0.366557	Anti-STDP	wake	nmdar
0.72432	STDP	sleep	cav
0.669138	STDP	sleep	cav
0.654392	STDP	sleep	cav
0.737398	STDP	sleep	cav
0.783946	STDP	sleep	cav
0.845567	STDP	sleep	cav
0.777767	STDP	sleep	cav
0.683536	STDP	sleep	cav
0.731168	STDP	sleep	cav
0.745863	STDP	sleep	cav
0.772429	STDP	sleep	cav
0.832026	STDP	sleep	cav
0.645601	STDP	sleep	cav
0.82394	STDP	sleep	cav
0.691698	STDP	sleep	cav
0.59165	STDP	sleep	cav
0.691219	STDP	sleep	cav
0.841526	STDP	sleep	cav
0.648576	STDP	sleep	cav
0.758524	STDP	sleep	cav
0.706142	STDP	sleep	cav
0.722804	STDP	sleep	cav
0.672656	STDP	sleep	cav
0.8369	STDP	sleep	cav
0.841539	STDP	sleep	cav
0.711372	STDP	sleep	cav
0.732364	STDP	sleep	cav
0.684692	STDP	sleep	cav
0.601525	STDP	sleep	cav
0.80023	STDP	sleep	cav
0.862901	STDP	sleep	cav
0.796906	STDP	sleep	cav
0.663947	STDP	sleep	cav
0.642551	STDP	sleep	cav
0.86776	STDP	sleep	cav
0.755387	STDP	sleep	cav
0.649763	STDP	sleep	cav
0.738367	STDP	sleep	cav
0.615785	STDP	sleep	cav
0.686315	STDP	sleep	cav
0.665221	STDP	sleep	cav
0.659935	STDP	sleep	cav
0.683928	STDP	sleep	cav
0.63811	STDP	sleep	cav
0.686315	STDP	sleep	cav
0.666724	STDP	sleep	cav
0.814559	STDP	sleep	cav
0.771435	STDP	sleep	cav
0.836722	STDP	sleep	cav
0.901538	STDP	sleep	cav
0.677179	STDP	sleep	cav
0.7003	STDP	sleep	cav
0.588015	STDP	wake	cav
0.542162	STDP	wake	cav
0.500461	STDP	wake	cav
0.737398	STDP	wake	cav
0.608862	STDP	wake	cav
0.430667	STDP	wake	cav
0.697652	STDP	wake	cav
0.556757	STDP	wake	cav
0.59219	STDP	wake	cav
0.528367	STDP	wake	cav
0.450337	STDP	wake	cav
0.551246	STDP	wake	cav
0.568976	STDP	wake	cav
0.561799	STDP	wake	cav
0.506457	STDP	wake	cav
0.494211	STDP	wake	cav
0.590294	STDP	wake	cav
0.637907	STDP	wake	cav
0.633076	STDP	wake	cav
0.623753	STDP	wake	cav
0.706142	STDP	wake	cav
0.497284	STDP	wake	cav
0.578959	STDP	wake	cav
0.821686	STDP	wake	cav
0.826189	STDP	wake	cav
0.59861	STDP	wake	cav
0.563392	STDP	wake	cav
0.667441	STDP	wake	cav
0.530588	STDP	wake	cav
0.501394	STDP	wake	cav
0.733103	STDP	wake	cav
0.543105	STDP	wake	cav
0.601754	STDP	wake	cav
0.530621	STDP	wake	cav
0.710248	STDP	wake	cav
0.581321	STDP	wake	cav
0.525215	STDP	wake	cav
0.582452	STDP	wake	cav
0.518216	STDP	wake	cav
0.538723	STDP	wake	cav
0.532817	STDP	wake	cav
0.535475	STDP	wake	cav
0.587772	STDP	wake	cav
0.523827	STDP	wake	cav
0.538723	STDP	wake	cav
0.536342	STDP	wake	cav
0.722129	STDP	wake	cav
0.501822	STDP	wake	cav
0.58979	STDP	wake	cav
0.89715	STDP	wake	cav
0.481877	STDP	wake	cav
0.660577	STDP	wake	cav
0.22332	Anti-STDP	sleep	cav
0.602713	Anti-STDP	sleep	cav
0.379358	Anti-STDP	sleep	cav
0.285908	Anti-STDP	sleep	cav
0.420823	Anti-STDP	sleep	cav
0.269002	Anti-STDP	sleep	cav
0.358777	Anti-STDP	sleep	cav
0.300871	Anti-STDP	sleep	cav
0.212905	Anti-STDP	sleep	cav
0.30717	Anti-STDP	sleep	cav
0.327418	Anti-STDP	sleep	cav
0.216556	Anti-STDP	sleep	cav
0.241594	Anti-STDP	sleep	cav
0.438636	Anti-STDP	sleep	cav
0.252045	Anti-STDP	sleep	cav
0.368684	Anti-STDP	sleep	cav
0.364344	Anti-STDP	sleep	cav
0.283552	Anti-STDP	sleep	cav
0.148962	Anti-STDP	sleep	cav
0.38641	Anti-STDP	sleep	cav
0.27183	Anti-STDP	sleep	cav
0.356028	Anti-STDP	sleep	cav
0.273079	Anti-STDP	sleep	cav
0.267227	Anti-STDP	sleep	cav
0.253169	Anti-STDP	sleep	cav
0.173236	Anti-STDP	sleep	cav
0.266686	Anti-STDP	sleep	cav
0.209478	Anti-STDP	sleep	cav
0.223654	Anti-STDP	sleep	cav
0.353182	Anti-STDP	sleep	cav
0.41515	Anti-STDP	sleep	cav
0.209478	Anti-STDP	sleep	cav
0.290083	Anti-STDP	sleep	cav
0.249566	Anti-STDP	sleep	cav
0.279792	Anti-STDP	sleep	cav
0.474935	Anti-STDP	sleep	cav
0.367425	Anti-STDP	wake	cav
0.724	Anti-STDP	wake	cav
0.481123	Anti-STDP	wake	cav
0.627855	Anti-STDP	wake	cav
0.452515	Anti-STDP	wake	cav
0.436373	Anti-STDP	wake	cav
0.474694	Anti-STDP	wake	cav
0.477487	Anti-STDP	wake	cav
0.440027	Anti-STDP	wake	cav
0.450395	Anti-STDP	wake	cav
0.416499	Anti-STDP	wake	cav
0.407862	Anti-STDP	wake	cav
0.430047	Anti-STDP	wake	cav
0.497394	Anti-STDP	wake	cav
0.363582	Anti-STDP	wake	cav
0.455494	Anti-STDP	wake	cav
0.453424	Anti-STDP	wake	cav
0.495006	Anti-STDP	wake	cav
0.48951	Anti-STDP	wake	cav
0.499566	Anti-STDP	wake	cav
0.494245	Anti-STDP	wake	cav
0.41568	Anti-STDP	wake	cav
0.414763	Anti-STDP	wake	cav
0.507908	Anti-STDP	wake	cav
0.424827	Anti-STDP	wake	cav
0.2988	Anti-STDP	wake	cav
0.413442	Anti-STDP	wake	cav
0.331848	Anti-STDP	wake	cav
0.377634	Anti-STDP	wake	cav
0.504156	Anti-STDP	wake	cav
0.474288	Anti-STDP	wake	cav
0.331848	Anti-STDP	wake	cav
0.454532	Anti-STDP	wake	cav
0.451541	Anti-STDP	wake	cav
0.451121	Anti-STDP	wake	cav
0.496265	Anti-STDP	wake	cav
0.764385	STDP	sleep	pre
0.5	STDP	sleep	pre
0.858928	STDP	sleep	pre
0.740059	STDP	sleep	pre
0.745677	STDP	sleep	pre
0.805873	STDP	sleep	pre
0.663377	STDP	sleep	pre
0.707083	STDP	sleep	pre
0.69424	STDP	sleep	pre
0.763548	STDP	sleep	pre
0.606886	STDP	sleep	pre
0.799129	STDP	sleep	pre
0.653686	STDP	sleep	pre
0.784769	STDP	sleep	pre
0.753058	STDP	sleep	pre
0.733928	STDP	sleep	pre
0.750829	STDP	sleep	pre
0.706742	STDP	sleep	pre
0.923403	STDP	sleep	pre
0.72552	STDP	sleep	pre
0.724295	STDP	sleep	pre
0.689303	STDP	sleep	pre
0.775368	STDP	sleep	pre
0.694047	STDP	sleep	pre
0.705971	STDP	sleep	pre
0.839708	STDP	sleep	pre
0.757139	STDP	sleep	pre
0.629006	STDP	sleep	pre
0.720222	STDP	sleep	pre
0.730036	STDP	sleep	pre
0.763599	STDP	sleep	pre
0.830587	STDP	sleep	pre
0.653507	STDP	sleep	pre
0.884647	STDP	sleep	pre
0.683344	STDP	sleep	pre
0.86845	STDP	sleep	pre
0.817575	STDP	sleep	pre
0.687107	STDP	sleep	pre
0.863578	STDP	sleep	pre
0.836045	STDP	sleep	pre
0.839208	STDP	sleep	pre
0.862143	STDP	sleep	pre
0.673621	STDP	sleep	pre
0.560596	STDP	sleep	pre
0.768122	STDP	sleep	pre
0.672184	STDP	sleep	pre
0.771565	STDP	sleep	pre
0.754344	STDP	sleep	pre
0.693548	STDP	sleep	pre
0.642967	STDP	sleep	pre
0.67818	STDP	sleep	pre
0.752271	STDP	sleep	pre
0.759293	STDP	sleep	pre
0.707463	STDP	sleep	pre
0.766082	STDP	sleep	pre
0.634789	STDP	sleep	pre
0.704731	STDP	sleep	pre
0.888878	STDP	sleep	pre
0.62679	STDP	sleep	pre
0.707771	STDP	sleep	pre
0.752823	STDP	sleep	pre
0.717666	STDP	sleep	pre
0.911405	STDP	sleep	pre
0.668429	STDP	sleep	pre
0.709089	STDP	sleep	pre
0.643838	STDP	sleep	pre
0.869888	STDP	sleep	pre
0.506061	STDP	sleep	pre
0.803285	STDP	sleep	pre
0.633572	STDP	sleep	pre
0.660953	STDP	sleep	pre
0.815762	STDP	sleep	pre
0.64146	STDP	sleep	pre
0.721865	STDP	sleep	pre
0.670197	STDP	sleep	pre
0.7319	STDP	sleep	pre
0.66922	STDP	sleep	pre
0.631224	STDP	sleep	pre
0.816659	STDP	sleep	pre
0.830784	STDP	sleep	pre
0.658311	STDP	sleep	pre
0.64861	STDP	sleep	pre
0.727034	STDP	sleep	pre
0.839208	STDP	sleep	pre
0.807876	STDP	sleep	pre
0.841985	STDP	sleep	pre
0.658028	STDP	sleep	pre
0.69782	STDP	sleep	pre
0.625404	STDP	sleep	pre
0.757182	STDP	sleep	pre
0.729669	STDP	sleep	pre
0.42889	STDP	sleep	pre
0.687072	STDP	sleep	pre
0.81384	STDP	sleep	pre
0.650272	STDP	sleep	pre
0.830921	STDP	sleep	pre
0.654106	STDP	sleep	pre
0.892758	STDP	sleep	pre
0.820602	STDP	sleep	pre
0.733993	STDP	sleep	pre
0.641147	STDP	sleep	pre
0.683446	STDP	sleep	pre
0.698422	STDP	sleep	pre
0.607325	STDP	sleep	pre
0.763282	STDP	sleep	pre
0.897317	STDP	sleep	pre
0.767364	STDP	sleep	pre
0.606305	STDP	sleep	pre
0.677909	STDP	sleep	pre
0.777671	STDP	sleep	pre
0.601187	STDP	sleep	pre
0.86442	STDP	sleep	pre
0.833718	STDP	sleep	pre
0.811349	STDP	sleep	pre
0.914486	STDP	sleep	pre
0.562921	STDP	sleep	pre
0.643343	STDP	sleep	pre
0.757982	STDP	sleep	pre
0.765383	STDP	sleep	pre
0.616787	STDP	sleep	pre
0.79072	STDP	sleep	pre
0.664064	STDP	sleep	pre
0.867394	STDP	sleep	pre
0.921319	STDP	sleep	pre
0.749136	STDP	sleep	pre
0.839208	STDP	sleep	pre
0.665045	STDP	sleep	pre
0.566306	STDP	sleep	pre
0.660526	STDP	sleep	pre
0.722068	STDP	sleep	pre
0.643945	STDP	sleep	pre
0.668691	STDP	sleep	pre
0.779921	STDP	sleep	pre
0.678337	STDP	sleep	pre
0.628288	STDP	sleep	pre
0.663288	STDP	sleep	pre
0.65374	STDP	sleep	pre
0.759475	STDP	sleep	pre
0.639635	STDP	sleep	pre
0.853979	STDP	sleep	pre
0.750858	STDP	sleep	pre
0.74483	STDP	sleep	pre
0.676263	STDP	sleep	pre
0.849934	STDP	sleep	pre
0.812747	STDP	sleep	pre
0.750713	STDP	sleep	pre
0.674023	STDP	sleep	pre
0.931305	STDP	sleep	pre
0.695157	STDP	sleep	pre
0.632073	STDP	sleep	pre
0.752647	STDP	wake	pre
0.519665	STDP	wake	pre
0.525346	STDP	wake	pre
0.535289	STDP	wake	pre
0.554907	STDP	wake	pre
0.651228	STDP	wake	pre
0.570694	STDP	wake	pre
0.696532	STDP	wake	pre
0.679227	STDP	wake	pre
0.507183	STDP	wake	pre
0.549323	STDP	wake	pre
0.624558	STDP	wake	pre
0.597129	STDP	wake	pre
0.743926	STDP	wake	pre
0.600415	STDP	wake	pre
0.643865	STDP	wake	pre
0.631649	STDP	wake	pre
0.595544	STDP	wake	pre
0.851946	STDP	wake	pre
0.61826	STDP	wake	pre
0.593281	STDP	wake	pre
0.642394	STDP	wake	pre
0.488875	STDP	wake	pre
0.554097	STDP	wake	pre
0.582125	STDP	wake	pre
0.713864	STDP	wake	pre
0.659304	STDP	wake	pre
0.597123	STDP	wake	pre
0.704793	STDP	wake	pre
0.548331	STDP	wake	pre
0.681159	STDP	wake	pre
0.567528	STDP	wake	pre
0.55605	STDP	wake	pre
0.809374	STDP	wake	pre
0.625762	STDP	wake	pre
0.792986	STDP	wake	pre
0.715257	STDP	wake	pre
0.590247	STDP	wake	pre
0.581812	STDP	wake	pre
0.773251	STDP	wake	pre
0.713769	STDP	wake	pre
0.801783	STDP	wake	pre
0.521093	STDP	wake	pre
0.599127	STDP	wake	pre
0.686369	STDP	wake	pre
0.60175	STDP	wake	pre
0.70512	STDP	wake	pre
0.614125	STDP	wake	pre
0.506823	STDP	wake	pre
0.531217	STDP	wake	pre
0.531821	STDP	wake	pre
0.666638	STDP	wake	pre
0.577166	STDP	wake	pre
0.63758	STDP	wake	pre
0.671074	STDP	wake	pre
0.564729	STDP	wake	pre
0.685454	STDP	wake	pre
0.866767	STDP	wake	pre
0.509425	STDP	wake	pre
0.551129	STDP	wake	pre
0.63688	STDP	wake	pre
0.627844	STDP	wake	pre
0.861843	STDP	wake	pre
0.630457	STDP	wake	pre
0.614662	STDP	wake	pre
0.58005	STDP	wake	pre
0.799466	STDP	wake	pre
0.263835	STDP	wake	pre
0.701639	STDP	wake	pre
0.538138	STDP	wake	pre
0.597532	STDP	wake	pre
0.689648	STDP	wake	pre
0.572317	STDP	wake	pre
0.711243	STDP	wake	pre
0.572509	STDP	wake	pre
0.615731	STDP	wake	pre
0.547207	STDP	wake	pre
0.604857	STDP	wake	pre
0.568733	STDP	wake	pre
0.786588	STDP	wake	pre
0.47937	STDP	wake	pre
0.509046	STDP	wake	pre
0.567739	STDP	wake	pre
0.713769	STDP	wake	pre
0.683101	STDP	wake	pre
0.744835	STDP	wake	pre
0.53265	STDP	wake	pre
0.673249	STDP	wake	pre
0.54065	STDP	wake	pre
0.710959	STDP	wake	pre
0.649059	STDP	wake	pre
0.338709	STDP	wake	pre
0.627438	STDP	wake	pre
0.75847	STDP	wake	pre
0.609644	STDP	wake	pre
0.741709	STDP	wake	pre
0.557234	STDP	wake	pre
0.828316	STDP	wake	pre
0.631265	STDP	wake	pre
0.601513	STDP	wake	pre
0.604239	STDP	wake	pre
0.64261	STDP	wake	pre
0.541124	STDP	wake	pre
0.527608	STDP	wake	pre
0.662322	STDP	wake	pre
0.861673	STDP	wake	pre
0.670326	STDP	wake	pre
0.509148	STDP	wake	pre
0.63716	STDP	wake	pre
0.584363	STDP	wake	pre
0.558186	STDP	wake	pre
0.675074	STDP	wake	pre
0.729147	STDP	wake	pre
0.743659	STDP	wake	pre
0.774434	STDP	wake	pre
0.553362	STDP	wake	pre
0.578764	STDP	wake	pre
0.704463	STDP	wake	pre
0.659445	STDP	wake	pre
0.503765	STDP	wake	pre
0.63765	STDP	wake	pre
0.567241	STDP	wake	pre
0.817201	STDP	wake	pre
0.906044	STDP	wake	pre
0.67484	STDP	wake	pre
0.713769	STDP	wake	pre
0.608029	STDP	wake	pre
0.546885	STDP	wake	pre
0.507825	STDP	wake	pre
0.54588	STDP	wake	pre
0.590804	STDP	wake	pre
0.594657	STDP	wake	pre
0.600375	STDP	wake	pre
0.633918	STDP	wake	pre
0.507633	STDP	wake	pre
0.561968	STDP	wake	pre
0.508958	STDP	wake	pre
0.733622	STDP	wake	pre
0.557828	STDP	wake	pre
0.689813	STDP	wake	pre
0.550339	STDP	wake	pre
0.585803	STDP	wake	pre
0.586313	STDP	wake	pre
0.629532	STDP	wake	pre
0.689784	STDP	wake	pre
0.587328	STDP	wake	pre
0.576122	STDP	wake	pre
0.916346	STDP	wake	pre
0.598828	STDP	wake	pre
0.623052	STDP	wake	pre
0.338839	Anti-STDP	sleep	pre
0.333308	Anti-STDP	sleep	pre
0.353511	Anti-STDP	sleep	pre
0.390045	Anti-STDP	sleep	pre
0.336367	Anti-STDP	sleep	pre
0.333271	Anti-STDP	sleep	pre
0.323518	Anti-STDP	sleep	pre
0.15514	Anti-STDP	sleep	pre
0.280273	Anti-STDP	sleep	pre
0.236626	Anti-STDP	sleep	pre
0.333097	Anti-STDP	sleep	pre
0.137821	Anti-STDP	sleep	pre
0.320107	Anti-STDP	sleep	pre
0.356255	Anti-STDP	sleep	pre
0.377774	Anti-STDP	sleep	pre
0.27936	Anti-STDP	sleep	pre
0.321174	Anti-STDP	sleep	pre
0.313921	Anti-STDP	sleep	pre
0.243469	Anti-STDP	sleep	pre
0.336522	Anti-STDP	sleep	pre
0.366681	Anti-STDP	sleep	pre
0.348423	Anti-STDP	sleep	pre
0.309968	Anti-STDP	sleep	pre
0.306037	Anti-STDP	sleep	pre
0.18538	Anti-STDP	sleep	pre
0.212608	Anti-STDP	sleep	pre
0.305098	Anti-STDP	sleep	pre
0.255497	Anti-STDP	sleep	pre
0.270491	Anti-STDP	sleep	pre
0.251711	Anti-STDP	sleep	pre
0.212754	Anti-STDP	sleep	pre
0.0862162	Anti-STDP	sleep	pre
0.224988	Anti-STDP	sleep	pre
0.21022	Anti-STDP	sleep	pre
0.258558	Anti-STDP	sleep	pre
0.470754	Anti-STDP	sleep	pre
0.344744	Anti-STDP	sleep	pre
0.316806	Anti-STDP	sleep	pre
0.299901	Anti-STDP	sleep	pre
0.294119	Anti-STDP	sleep	pre
0.395378	Anti-STDP	sleep	pre
0.260696	Anti-STDP	sleep	pre
0.348527	Anti-STDP	sleep	pre
0.15906	Anti-STDP	sleep	pre
0.303204	Anti-STDP	sleep	pre
0.353587	Anti-STDP	sleep	pre
0.168546	Anti-STDP	sleep	pre
0.362989	Anti-STDP	sleep	pre
0.320273	Anti-STDP	sleep	pre
0.0948224	Anti-STDP	sleep	pre
0.207001	Anti-STDP	sleep	pre
0.255826	Anti-STDP	sleep	pre
0.345622	Anti-STDP	sleep	pre
0.214996	Anti-STDP	sleep	pre
0.305516	Anti-STDP	sleep	pre
0.196048	Anti-STDP	sleep	pre
0.290785	Anti-STDP	sleep	pre
0.335511	Anti-STDP	sleep	pre
0.370462	Anti-STDP	sleep	pre
0.385144	Anti-STDP	sleep	pre
0.258649	Anti-STDP	sleep	pre
0.199339	Anti-STDP	sleep	pre
0.365257	Anti-STDP	sleep	pre
0.150796	Anti-STDP	sleep	pre
0.145716	Anti-STDP	sleep	pre
0.328116	Anti-STDP	sleep	pre
0.0928948	Anti-STDP	sleep	pre
0.33556	Anti-STDP	sleep	pre
0.224988	Anti-STDP	sleep	pre
0.154582	Anti-STDP	sleep	pre
0.324398	Anti-STDP	sleep	pre
0.363653	Anti-STDP	sleep	pre
0.273996	Anti-STDP	sleep	pre
0.363255	Anti-STDP	sleep	pre
0.388055	Anti-STDP	sleep	pre
0.195474	Anti-STDP	sleep	pre
0.366757	Anti-STDP	sleep	pre
0.128023	Anti-STDP	sleep	pre
0.386427	Anti-STDP	sleep	pre
0.14019	Anti-STDP	sleep	pre
0.308655	Anti-STDP	sleep	pre
0.14026	Anti-STDP	sleep	pre
0.391158	Anti-STDP	sleep	pre
0.366813	Anti-STDP	sleep	pre
0.397321	Anti-STDP	sleep	pre
0.251411	Anti-STDP	sleep	pre
0.306769	Anti-STDP	sleep	pre
0.362353	Anti-STDP	sleep	pre
0.480752	Anti-STDP	sleep	pre
0.415342	Anti-STDP	sleep	pre
0.382114	Anti-STDP	sleep	pre
0.295281	Anti-STDP	sleep	pre
0.288272	Anti-STDP	sleep	pre
0.153675	Anti-STDP	sleep	pre
0.180615	Anti-STDP	sleep	pre
0.194857	Anti-STDP	sleep	pre
0.225852	Anti-STDP	sleep	pre
0.392825	Anti-STDP	sleep	pre
0.268346	Anti-STDP	sleep	pre
0.347191	Anti-STDP	sleep	pre
0.273544	Anti-STDP	sleep	pre
0.224988	Anti-STDP	sleep	pre
0.379647	Anti-STDP	sleep	pre
0.306558	Anti-STDP	sleep	pre
0.161943	Anti-STDP	sleep	pre
0.296951	Anti-STDP	sleep	pre
0.27837	Anti-STDP	sleep	pre
0.327072	Anti-STDP	sleep	pre
0.263746	Anti-STDP	sleep	pre
0.357039	Anti-STDP	sleep	pre
0.211589	Anti-STDP	sleep	pre
0.387108	Anti-STDP	sleep	pre
0.262888	Anti-STDP	sleep	pre
0.0981354	Anti-STDP	sleep	pre
0.330398	Anti-STDP	sleep	pre
0.177854	Anti-STDP	sleep	pre
0.183457	Anti-STDP	sleep	pre
0.327823	Anti-STDP	sleep	pre
0.394602	Anti-STDP	sleep	pre
0.46992	Anti-STDP	wake	pre
0.514861	Anti-STDP	wake	pre
0.487664	Anti-STDP	wake	pre
0.463043	Anti-STDP	wake	pre
0.443741	Anti-STDP	wake	pre
0.42668	Anti-STDP	wake	pre
0.327678	Anti-STDP	wake	pre
0.211542	Anti-STDP	wake	pre
0.487665	Anti-STDP	wake	pre
0.375	Anti-STDP	wake	pre
0.424645	Anti-STDP	wake	pre
0.253514	Anti-STDP	wake	pre
0.377003	Anti-STDP	wake	pre
0.435287	Anti-STDP	wake	pre
0.403327	Anti-STDP	wake	pre
0.356382	Anti-STDP	wake	pre
0.393349	Anti-STDP	wake	pre
0.40328	Anti-STDP	wake	pre
0.431095	Anti-STDP	wake	pre
0.454789	Anti-STDP	wake	pre
0.438792	Anti-STDP	wake	pre
0.473162	Anti-STDP	wake	pre
0.347023	Anti-STDP	wake	pre
0.397231	Anti-STDP	wake	pre
0.275593	Anti-STDP	wake	pre
0.380776	Anti-STDP	wake	pre
0.472175	Anti-STDP	wake	pre
0.310179	Anti-STDP	wake	pre
0.342067	Anti-STDP	wake	pre
0.27333	Anti-STDP	wake	pre
0.34583	Anti-STDP	wake	pre
0.358699	Anti-STDP	wake	pre
0.362852	Anti-STDP	wake	pre
0.285694	Anti-STDP	wake	pre
0.551231	Anti-STDP	wake	pre
0.417482	Anti-STDP	wake	pre
0.446668	Anti-STDP	wake	pre
0.378353	Anti-STDP	wake	pre
0.501217	Anti-STDP	wake	pre
0.444148	Anti-STDP	wake	pre
0.475447	Anti-STDP	wake	pre
0.328638	Anti-STDP	wake	pre
0.47286	Anti-STDP	wake	pre
0.326543	Anti-STDP	wake	pre
0.421002	Anti-STDP	wake	pre
0.417317	Anti-STDP	wake	pre
0.234859	Anti-STDP	wake	pre
0.493778	Anti-STDP	wake	pre
0.502326	Anti-STDP	wake	pre
0.138676	Anti-STDP	wake	pre
0.336681	Anti-STDP	wake	pre
0.326756	Anti-STDP	wake	pre
0.442386	Anti-STDP	wake	pre
0.371494	Anti-STDP	wake	pre
0.402228	Anti-STDP	wake	pre
0.364525	Anti-STDP	wake	pre
0.360601	Anti-STDP	wake	pre
0.335511	Anti-STDP	wake	pre
0.449226	Anti-STDP	wake	pre
0.503243	Anti-STDP	wake	pre
0.429381	Anti-STDP	wake	pre
0.277527	Anti-STDP	wake	pre
0.421773	Anti-STDP	wake	pre
0.336359	Anti-STDP	wake	pre
0.2357	Anti-STDP	wake	pre
0.498205	Anti-STDP	wake	pre
0.327329	Anti-STDP	wake	pre
0.466469	Anti-STDP	wake	pre
0.362852	Anti-STDP	wake	pre
0.285547	Anti-STDP	wake	pre
0.467262	Anti-STDP	wake	pre
0.404979	Anti-STDP	wake	pre
0.376278	Anti-STDP	wake	pre
0.530735	Anti-STDP	wake	pre
0.502987	Anti-STDP	wake	pre
0.241659	Anti-STDP	wake	pre
0.396574	Anti-STDP	wake	pre
0.168507	Anti-STDP	wake	pre
0.434229	Anti-STDP	wake	pre
0.276458	Anti-STDP	wake	pre
0.395054	Anti-STDP	wake	pre
0.190616	Anti-STDP	wake	pre
0.504809	Anti-STDP	wake	pre
0.406673	Anti-STDP	wake	pre
0.420192	Anti-STDP	wake	pre
0.393741	Anti-STDP	wake	pre
0.421635	Anti-STDP	wake	pre
0.413512	Anti-STDP	wake	pre
0.612201	Anti-STDP	wake	pre
0.480379	Anti-STDP	wake	pre
0.429061	Anti-STDP	wake	pre
0.371282	Anti-STDP	wake	pre
0.38374	Anti-STDP	wake	pre
0.194108	Anti-STDP	wake	pre
0.239116	Anti-STDP	wake	pre
0.22001	Anti-STDP	wake	pre
0.301093	Anti-STDP	wake	pre
0.529675	Anti-STDP	wake	pre
0.421114	Anti-STDP	wake	pre
0.399148	Anti-STDP	wake	pre
0.409103	Anti-STDP	wake	pre
0.362852	Anti-STDP	wake	pre
0.43096	Anti-STDP	wake	pre
0.468502	Anti-STDP	wake	pre
0.30582	Anti-STDP	wake	pre
0.390266	Anti-STDP	wake	pre
0.363423	Anti-STDP	wake	pre
0.35991	Anti-STDP	wake	pre
0.370024	Anti-STDP	wake	pre
0.440269	Anti-STDP	wake	pre
0.337246	Anti-STDP	wake	pre
0.41587	Anti-STDP	wake	pre
0.46012	Anti-STDP	wake	pre
0.226313	Anti-STDP	wake	pre
0.475301	Anti-STDP	wake	pre
0.386315	Anti-STDP	wake	pre
0.328868	Anti-STDP	wake	pre
0.417105	Anti-STDP	wake	pre
0.41753	Anti-STDP	wake	pre

## Sheet: Table F
STDP
sleep	wake	type
0.733331	0.625999	mean_efficacy
0.161356	0.227915	cv
Anti-STDP
sleep	wake	type
0.296848	0.371381	mean_efficacy
0.319865	0.275118	cv

## Sheet: Table G
mean_effi	lr	state	Hz
0.604045	Hebbian	sleep	0.01
0.546916	Hebbian	sleep	0.01
0.566266	Hebbian	sleep	0.01
0.490663	Hebbian	sleep	0.01
0.432705	Hebbian	sleep	0.01
0.252756	Hebbian	sleep	0.01
0.533209	Hebbian	sleep	0.01
0.512176	Hebbian	sleep	0.01
0.385165	Hebbian	sleep	0.01
0.519818	Hebbian	sleep	0.01
0.38779	Hebbian	sleep	0.01
0.47536	Hebbian	sleep	0.01
0.453644	Hebbian	sleep	0.01
0.451387	Hebbian	sleep	0.01
0.54013	Hebbian	sleep	0.01
0.453598	Hebbian	sleep	0.01
0.457409	Hebbian	sleep	0.01
0.390076	Hebbian	sleep	0.01
0.368579	Hebbian	sleep	0.01
0.451923	Hebbian	sleep	0.01
0.534955	Hebbian	sleep	0.01
0.469834	Hebbian	sleep	0.01
0.454922	Hebbian	sleep	0.01
0.495883	Hebbian	sleep	0.01
0.55479	Hebbian	sleep	0.01
0.529452	Hebbian	sleep	0.01
0.497862	Hebbian	sleep	0.01
0.608513	Hebbian	sleep	0.01
0.446322	Hebbian	sleep	0.01
0.483094	Hebbian	sleep	0.01
0.452758	Hebbian	sleep	0.01
0.5118	Hebbian	sleep	0.01
0.461668	Hebbian	sleep	0.01
0.522334	Hebbian	sleep	0.01
0.515635	Hebbian	sleep	0.01
0.569549	Hebbian	sleep	0.01
0.468457	Hebbian	sleep	0.01
0.544721	Hebbian	sleep	0.01
0.442459	Hebbian	sleep	0.01
0.400082	Hebbian	sleep	0.01
0.421917	Hebbian	sleep	0.01
0.487205	Hebbian	sleep	0.01
0.552926	Hebbian	sleep	0.01
0.570861	Hebbian	sleep	0.01
0.432396	Hebbian	sleep	0.01
0.527423	Hebbian	sleep	0.01
0.45994	Hebbian	sleep	0.01
0.302274	Hebbian	sleep	0.01
0.451103	Hebbian	sleep	0.01
0.502821	Hebbian	sleep	0.01
0.331423	Hebbian	sleep	0.01
0.689084	Hebbian	sleep	0.01
0.659906	Hebbian	sleep	0.01
0.402249	Hebbian	sleep	0.01
0.512281	Hebbian	sleep	0.01
0.479696	Hebbian	sleep	0.01
0.538974	Hebbian	sleep	0.01
0.283051	Hebbian	sleep	0.01
0.458364	Hebbian	sleep	0.01
0.60934	Hebbian	sleep	0.01
0.406579	Hebbian	sleep	0.01
0.452442	Hebbian	sleep	0.01
0.514119	Hebbian	sleep	0.01
0.469532	Hebbian	sleep	0.01
0.567352	Hebbian	sleep	0.01
0.391705	Hebbian	sleep	0.01
0.447171	Hebbian	sleep	0.01
0.397554	Hebbian	sleep	0.01
0.450127	Hebbian	sleep	0.01
0.405348	Hebbian	sleep	0.01
0.534972	Hebbian	sleep	0.01
0.571874	Hebbian	sleep	0.01
0.588118	Hebbian	sleep	0.01
0.514534	Hebbian	sleep	0.01
0.526716	Hebbian	sleep	0.01
0.481573	Hebbian	sleep	0.01
0.505807	Hebbian	sleep	0.01
0.475927	Hebbian	sleep	0.01
0.494493	Hebbian	sleep	0.01
0.490839	Hebbian	sleep	0.01
0.422751	Hebbian	sleep	0.01
0.462982	Hebbian	sleep	0.01
0.511572	Hebbian	sleep	0.01
0.541413	Hebbian	sleep	0.01
0.443801	Hebbian	sleep	0.01
0.58092	Hebbian	sleep	0.01
0.425736	Hebbian	sleep	0.01
0.511739	Hebbian	sleep	0.01
0.423827	Hebbian	sleep	0.01
0.493188	Hebbian	sleep	0.01
0.348727	Hebbian	sleep	0.01
0.483116	Hebbian	sleep	0.01
0.491455	Hebbian	sleep	0.01
0.508185	Hebbian	sleep	0.01
0.490068	Hebbian	sleep	0.01
0.51953	Hebbian	sleep	0.01
0.564023	Hebbian	sleep	0.01
0.502223	Hebbian	sleep	0.01
0.53073	Hebbian	sleep	0.01
0.5454	Hebbian	sleep	0.01
0.472104	Hebbian	sleep	0.01
0.571054	Hebbian	sleep	0.01
0.335474	Hebbian	sleep	0.01
0.505275	Hebbian	sleep	0.01
0.511512	Hebbian	sleep	0.01
0.493954	Hebbian	sleep	0.01
0.530718	Hebbian	sleep	0.01
0.443296	Hebbian	sleep	0.01
0.363934	Hebbian	sleep	0.01
0.630721	Hebbian	sleep	0.01
0.532843	Hebbian	sleep	0.01
0.494645	Hebbian	sleep	0.01
0.561236	Hebbian	sleep	0.01
0.570644	Hebbian	sleep	0.01
0.491533	Hebbian	sleep	0.01
0.522773	Hebbian	sleep	0.01
0.586603	Hebbian	sleep	0.01
0.470644	Hebbian	sleep	0.01
0.556482	Hebbian	sleep	0.01
0.494623	Hebbian	sleep	0.01
0.457563	Hebbian	sleep	0.01
0.722911	Hebbian	sleep	0.01
0.522353	Hebbian	sleep	0.01
0.41041	Hebbian	sleep	0.01
0.489659	Hebbian	sleep	0.01
0.463033	Hebbian	sleep	0.01
0.433236	Hebbian	sleep	0.01
0.634704	Hebbian	sleep	0.01
0.503446	Hebbian	sleep	0.01
0.535503	Hebbian	sleep	0.01
0.436782	Hebbian	sleep	0.01
0.573444	Hebbian	sleep	0.01
0.488665	Hebbian	sleep	0.01
0.519605	Hebbian	sleep	0.01
0.460783	Hebbian	sleep	0.01
0.563415	Hebbian	sleep	0.01
0.444682	Hebbian	sleep	0.01
0.477628	Hebbian	sleep	0.01
0.515469	Hebbian	sleep	0.01
0.514914	Hebbian	sleep	0.01
0.467503	Hebbian	sleep	0.01
0.497036	Hebbian	sleep	0.01
0.55608	Hebbian	sleep	0.01
0.499923	Hebbian	sleep	0.01
0.347687	Hebbian	sleep	0.01
0.328251	Hebbian	sleep	0.01
0.345996	Hebbian	sleep	0.01
0.536951	Hebbian	sleep	0.01
0.516884	Hebbian	sleep	0.01
0.474714	Hebbian	sleep	0.01
0.586037	Hebbian	sleep	0.01
0.345433	Hebbian	sleep	0.01
0.484878	Hebbian	sleep	0.01
0.482846	Hebbian	sleep	0.01
0.562194	Hebbian	sleep	0.01
0.570328	Hebbian	sleep	0.01
0.562223	Hebbian	sleep	0.01
0.462009	Hebbian	sleep	0.01
0.486255	Hebbian	sleep	0.01
0.496722	Hebbian	sleep	0.01
0.492534	Hebbian	sleep	0.01
0.483867	Hebbian	sleep	0.01
0.576652	Hebbian	sleep	0.01
0.417002	Hebbian	sleep	0.01
0.533319	Hebbian	sleep	0.01
0.46457	Hebbian	sleep	0.01
0.375133	Hebbian	sleep	0.01
0.619648	Hebbian	sleep	0.01
0.560306	Hebbian	sleep	0.01
0.441824	Hebbian	sleep	0.01
0.434527	Hebbian	sleep	0.01
0.567055	Hebbian	sleep	0.01
0.534066	Hebbian	sleep	0.01
0.511531	Hebbian	sleep	0.01
0.426986	Hebbian	sleep	0.01
0.448398	Hebbian	sleep	0.01
0.41844	Hebbian	sleep	0.01
0.370345	Hebbian	sleep	0.01
0.590086	Hebbian	sleep	0.01
0.314032	Hebbian	sleep	0.01
0.454337	Hebbian	sleep	0.01
0.445425	Hebbian	sleep	0.01
0.514692	Hebbian	sleep	0.01
0.438817	Hebbian	sleep	0.01
0.755789	Hebbian	sleep	0.01
0.517818	Hebbian	sleep	0.01
0.513836	Hebbian	sleep	0.01
0.41985	Hebbian	sleep	0.01
0.329921	Hebbian	sleep	0.01
0.513095	Hebbian	sleep	0.01
0.478575	Hebbian	sleep	0.01
0.419748	Hebbian	sleep	0.01
0.475826	Hebbian	sleep	0.01
0.609711	Hebbian	sleep	0.01
0.418474	Hebbian	sleep	0.01
0.563622	Hebbian	sleep	0.01
0.39177	Hebbian	sleep	0.01
0.492627	Hebbian	sleep	0.01
0.541953	Hebbian	sleep	0.01
0.417625	Hebbian	sleep	0.01
0.46328	Hebbian	sleep	0.01
0.42041	Hebbian	sleep	0.01
0.513457	Hebbian	sleep	0.01
0.503914	Hebbian	sleep	0.01
0.574791	Hebbian	sleep	0.01
0.500816	Hebbian	sleep	0.01
0.56095	Hebbian	sleep	0.01
0.566196	Hebbian	sleep	0.01
0.61919	Hebbian	sleep	0.01
0.479164	Hebbian	sleep	0.01
0.54746	Hebbian	sleep	0.01
0.498905	Hebbian	sleep	0.01
0.510706	Hebbian	sleep	0.01
0.437946	Hebbian	sleep	0.01
0.502828	Hebbian	sleep	0.01
0.497422	Hebbian	sleep	0.01
0.410569	Hebbian	sleep	0.01
0.607475	Hebbian	sleep	0.01
0.446857	Hebbian	sleep	0.01
0.485065	Hebbian	sleep	0.01
0.434881	Hebbian	sleep	0.01
0.4125	Hebbian	sleep	0.01
0.432593	Hebbian	sleep	0.01
0.515981	Hebbian	sleep	0.01
0.513824	Hebbian	sleep	0.01
0.390346	Hebbian	sleep	0.01
0.463051	Hebbian	sleep	0.01
0.56306	Hebbian	sleep	0.01
0.513967	Hebbian	sleep	0.01
0.418968	Hebbian	sleep	0.01
0.441986	Hebbian	sleep	0.01
0.496412	Hebbian	sleep	0.01
0.504856	Hebbian	sleep	0.01
0.666767	Hebbian	sleep	0.01
0.507834	Hebbian	sleep	0.01
0.401898	Hebbian	sleep	0.01
0.508665	Hebbian	sleep	0.01
0.437731	Hebbian	sleep	0.01
0.393781	Hebbian	sleep	0.01
0.467032	Hebbian	sleep	0.01
0.594714	Hebbian	sleep	0.01
0.447709	Hebbian	sleep	0.01
0.435243	Hebbian	sleep	0.01
0.524823	Hebbian	sleep	0.01
0.522117	Hebbian	sleep	0.01
0.501742	Hebbian	sleep	0.01
0.51601	Hebbian	sleep	0.01
0.356262	Hebbian	sleep	0.01
0.4464	Hebbian	sleep	0.01
0.509434	Hebbian	sleep	0.01
0.571901	Hebbian	sleep	0.01
0.598673	Hebbian	sleep	0.01
0.620354	Hebbian	sleep	0.01
0.45383	Hebbian	sleep	0.01
0.578712	Hebbian	sleep	0.01
0.355484	Hebbian	sleep	0.01
0.504998	Hebbian	sleep	0.01
0.448254	Hebbian	sleep	0.01
0.109639	Hebbian	sleep	0.01
0.474424	Hebbian	sleep	0.01
0.477162	Hebbian	sleep	0.01
0.501643	Hebbian	sleep	0.01
0.484177	Hebbian	sleep	0.01
0.467463	Hebbian	sleep	0.01
0.53875	Hebbian	sleep	0.01
0.589519	Hebbian	sleep	0.01
0.412387	Hebbian	sleep	0.01
0.495358	Hebbian	sleep	0.01
0.478471	Hebbian	sleep	0.01
0.506462	Hebbian	sleep	0.01
0.484358	Hebbian	sleep	0.01
0.527477	Hebbian	sleep	0.01
0.70312	Hebbian	sleep	0.01
0.490633	Hebbian	sleep	0.01
0.518951	Hebbian	sleep	0.01
0.492878	Hebbian	sleep	0.01
0.550008	Hebbian	sleep	0.01
0.471362	Hebbian	sleep	0.01
0.443166	Hebbian	sleep	0.01
0.400279	Hebbian	sleep	0.01
0.520762	Hebbian	sleep	0.01
0.475761	Hebbian	sleep	0.01
0.388788	Hebbian	sleep	0.01
0.514706	Hebbian	sleep	0.01
0.439466	Hebbian	sleep	0.01
0.440006	Hebbian	sleep	0.01
0.529153	Hebbian	sleep	0.01
0.50345	Hebbian	sleep	0.01
0.609358	Hebbian	sleep	0.01
0.471308	Hebbian	sleep	0.01
0.389475	Hebbian	sleep	0.01
0.494466	Hebbian	sleep	0.01
0.446329	Hebbian	sleep	0.01
0.521229	Hebbian	sleep	0.01
0.497065	Hebbian	sleep	0.01
0.645594	Hebbian	sleep	0.01
0.458777	Hebbian	sleep	0.01
0.418046	Hebbian	sleep	0.01
0.504985	Hebbian	sleep	0.01
0.390831	Hebbian	sleep	0.01
0.618227	Hebbian	sleep	0.01
0.446901	Hebbian	sleep	0.01
0.489288	Hebbian	sleep	0.01
0.43283	Hebbian	sleep	0.01
0.499872	Hebbian	sleep	0.01
0.510605	Hebbian	sleep	0.01
0.621749	Hebbian	sleep	0.01
0.423598	Hebbian	sleep	0.01
0.608822	Hebbian	sleep	0.01
0.32758	Hebbian	sleep	0.01
0.35054	Hebbian	sleep	0.01
0.444576	Hebbian	sleep	0.01
0.492311	Hebbian	sleep	0.01
0.479112	Hebbian	sleep	0.01
0.6209	Hebbian	sleep	0.01
0.373715	Hebbian	sleep	0.01
0.554197	Hebbian	sleep	0.01
0.570453	Hebbian	sleep	0.01
0.417598	Hebbian	sleep	0.01
0.196417	Hebbian	sleep	0.01
0.463825	Hebbian	sleep	0.01
0.452002	Hebbian	sleep	0.01
0.629564	Hebbian	sleep	0.01
0.332951	Hebbian	sleep	0.01
0.541893	Hebbian	sleep	0.01
0.400287	Hebbian	sleep	0.01
0.437039	Hebbian	sleep	0.01
0.476781	Hebbian	sleep	0.01
0.484472	Hebbian	sleep	0.01
0.450436	Hebbian	sleep	0.01
0.479575	Hebbian	sleep	0.01
0.455541	Hebbian	sleep	0.01
0.472925	Hebbian	sleep	0.01
0.449598	Hebbian	sleep	0.01
0.417921	Hebbian	sleep	0.01
0.398721	Hebbian	sleep	0.01
0.677004	Hebbian	sleep	0.01
0.506168	Hebbian	sleep	0.01
0.489442	Hebbian	sleep	0.01
0.443308	Hebbian	sleep	0.01
0.538684	Hebbian	sleep	0.01
0.45699	Hebbian	sleep	0.01
0.613982	Hebbian	sleep	0.01
0.518117	Hebbian	sleep	0.01
0.526205	Hebbian	sleep	0.01
0.535087	Hebbian	sleep	0.01
0.483724	Hebbian	sleep	0.01
0.474223	Hebbian	sleep	0.01
0.59993	Hebbian	sleep	0.01
0.348763	Hebbian	sleep	0.01
0.446639	Hebbian	sleep	0.01
0.466675	Hebbian	sleep	0.01
0.423286	Hebbian	sleep	0.01
0.6412	Hebbian	sleep	0.01
0.494181	Hebbian	sleep	0.01
0.465965	Hebbian	sleep	0.01
0.363975	Hebbian	sleep	0.01
0.474861	Hebbian	sleep	0.01
0.458735	Hebbian	sleep	0.01
0.399389	Hebbian	sleep	0.01
0.619231	Hebbian	sleep	0.01
0.462611	Hebbian	sleep	0.01
0.513985	Hebbian	sleep	0.01
0.505243	Hebbian	sleep	0.01
0.473218	Hebbian	sleep	0.01
0.554806	Hebbian	sleep	0.01
0.511012	Hebbian	sleep	0.01
0.579634	Hebbian	sleep	0.01
0.483584	Hebbian	sleep	0.01
0.56923	Hebbian	sleep	0.01
0.473079	Hebbian	sleep	0.01
0.531046	Hebbian	sleep	0.01
0.378139	Hebbian	sleep	0.01
0.357909	Hebbian	sleep	0.01
0.469537	Hebbian	sleep	0.01
0.476522	Hebbian	sleep	0.01
0.408535	Hebbian	sleep	0.01
0.56491	Hebbian	sleep	0.01
0.527651	Hebbian	sleep	0.01
0.471182	Hebbian	sleep	0.01
0.436846	Hebbian	sleep	0.01
0.527369	Hebbian	sleep	0.01
0.468037	Hebbian	sleep	0.01
0.512792	Hebbian	sleep	0.01
0.478297	Hebbian	sleep	0.01
0.509724	Hebbian	sleep	0.01
0.540767	Hebbian	sleep	0.01
0.52916	Hebbian	sleep	0.01
0.506271	Hebbian	sleep	0.01
0.444118	Hebbian	sleep	0.01
0.531944	Hebbian	sleep	0.01
0.521111	Hebbian	sleep	0.01
0.487076	Hebbian	sleep	0.01
0.493475	Hebbian	sleep	0.01
0.586264	Hebbian	sleep	0.01
0.436889	Hebbian	sleep	0.01
0.575196	Hebbian	sleep	0.01
0.513609	Hebbian	sleep	0.01
0.438744	Hebbian	sleep	0.01
0.650511	Hebbian	sleep	0.01
0.46283	Hebbian	sleep	0.01
0.645449	Hebbian	sleep	0.01
0.541529	Hebbian	sleep	0.01
0.495058	Hebbian	sleep	0.01
0.543936	Hebbian	sleep	0.01
0.500426	Hebbian	sleep	0.01
0.508741	Hebbian	sleep	0.01
0.461634	Hebbian	sleep	0.01
0.569358	Hebbian	sleep	0.01
0.440025	Hebbian	sleep	0.01
0.498305	Hebbian	sleep	0.01
0.457213	Hebbian	sleep	0.01
0.406525	Hebbian	sleep	0.01
0.437363	Hebbian	sleep	0.01
0.543418	Hebbian	sleep	0.01
0.486807	Hebbian	sleep	0.01
0.485924	Hebbian	sleep	0.01
0.426109	Hebbian	sleep	0.01
0.463392	Hebbian	sleep	0.01
0.41404	Hebbian	sleep	0.01
0.511934	Hebbian	sleep	0.01
0.49349	Hebbian	sleep	0.01
0.393028	Hebbian	sleep	0.01
0.412036	Hebbian	sleep	0.01
0.556583	Hebbian	sleep	0.01
0.669147	Hebbian	sleep	0.01
0.419394	Hebbian	sleep	0.01
0.509326	Hebbian	sleep	0.01
0.498167	Hebbian	sleep	0.01
0.499664	Hebbian	sleep	0.01
0.50625	Hebbian	sleep	0.01
0.525035	Hebbian	sleep	0.01
0.45949	Hebbian	sleep	0.01
0.501374	Hebbian	sleep	0.01
0.500928	Hebbian	sleep	0.01
0.557708	Hebbian	sleep	0.01
0.586535	Hebbian	sleep	0.01
0.571593	Hebbian	sleep	0.01
0.302389	Hebbian	sleep	0.01
0.562847	Hebbian	sleep	0.01
0.507425	Hebbian	sleep	0.01
0.436166	Hebbian	sleep	0.01
0.372911	Hebbian	sleep	0.01
0.557726	Hebbian	sleep	0.01
0.465825	Hebbian	sleep	0.01
0.503108	Hebbian	sleep	0.01
0.392349	Hebbian	sleep	0.01
0.502552	Hebbian	sleep	0.01
0.623734	Hebbian	sleep	0.01
0.454769	Hebbian	sleep	0.01
0.401721	Hebbian	sleep	0.01
0.515001	Hebbian	sleep	0.01
0.435572	Hebbian	sleep	0.01
0.49253	Hebbian	sleep	0.01
0.418978	Hebbian	sleep	0.01
0.519329	Hebbian	sleep	0.01
0.548797	Hebbian	sleep	0.01
0.37079	Hebbian	sleep	0.01
0.50871	Hebbian	sleep	0.01
0.511533	Hebbian	sleep	0.01
0.56075	Hebbian	sleep	0.01
0.518306	Hebbian	sleep	0.01
0.448164	Hebbian	sleep	0.01
0.506149	Hebbian	sleep	0.01
0.461784	Hebbian	sleep	0.01
0.425938	Hebbian	sleep	0.01
0.456009	Hebbian	sleep	0.01
0.661023	Hebbian	sleep	0.01
0.346647	Hebbian	sleep	0.01
0.333424	Hebbian	sleep	0.01
0.420597	Hebbian	sleep	0.01
0.549274	Hebbian	sleep	0.01
0.484726	Hebbian	sleep	0.01
0.506193	Hebbian	sleep	0.01
0.52027	Hebbian	sleep	0.01
0.511303	Hebbian	sleep	0.01
0.456733	Hebbian	sleep	0.01
0.526797	Hebbian	sleep	0.01
0.518181	Hebbian	sleep	0.01
0.433254	Hebbian	sleep	0.01
0.394514	Hebbian	sleep	0.01
0.534733	Hebbian	sleep	0.01
0.710746	Hebbian	sleep	0.01
0.53422	Hebbian	sleep	0.01
0.448852	Hebbian	sleep	0.01
0.560358	Hebbian	sleep	0.01
0.540166	Hebbian	sleep	0.01
0.505745	Hebbian	sleep	0.01
0.363422	Hebbian	sleep	0.01
0.498899	Hebbian	sleep	0.01
0.610623	Hebbian	sleep	0.01
0.489803	Hebbian	sleep	0.01
0.593284	Hebbian	sleep	0.01
0.419762	Hebbian	sleep	0.01
0.528022	Hebbian	sleep	0.01
0.608192	Hebbian	sleep	0.01
0.441217	Hebbian	sleep	0.01
0.509045	Hebbian	sleep	0.01
0.350628	Hebbian	sleep	0.01
0.549564	Hebbian	sleep	0.01
0.444974	Hebbian	sleep	0.01
0.481943	Hebbian	sleep	0.01
0.65363	Hebbian	sleep	0.01
0.536829	Hebbian	sleep	0.01
0.438456	Hebbian	sleep	0.01
0.502752	Hebbian	sleep	0.01
0.61789	Hebbian	sleep	0.01
0.505011	Hebbian	sleep	0.01
0.50674	Hebbian	sleep	0.01
0.525334	Hebbian	sleep	0.01
0.495839	Hebbian	sleep	0.01
0.424221	Hebbian	sleep	0.01
0.479076	Hebbian	sleep	0.01
0.630609	Hebbian	sleep	0.01
0.478726	Hebbian	sleep	0.01
0.481094	Hebbian	sleep	0.01
0.343042	Hebbian	sleep	0.01
0.678165	Hebbian	sleep	0.01
0.533607	Hebbian	sleep	0.01
0.455723	Hebbian	sleep	0.01
0.533611	Hebbian	sleep	0.01
0.479151	Hebbian	sleep	0.01
0.530342	Hebbian	sleep	0.01
0.505471	Hebbian	sleep	0.01
0.489391	Hebbian	sleep	0.01
0.462153	Hebbian	sleep	0.01
0.454237	Hebbian	sleep	0.01
0.502514	Hebbian	sleep	0.01
0.464493	Hebbian	sleep	0.01
0.417091	Hebbian	sleep	0.01
0.524743	Hebbian	sleep	0.01
0.451892	Hebbian	sleep	0.01
0.490758	Hebbian	sleep	0.01
0.604411	Hebbian	sleep	0.01
0.457887	Hebbian	sleep	0.01
0.560305	Hebbian	sleep	0.01
0.468871	Hebbian	sleep	0.01
0.52489	Hebbian	sleep	0.01
0.462719	Hebbian	sleep	0.01
0.45449	Hebbian	sleep	0.01
0.493647	Hebbian	sleep	0.01
0.49456	Hebbian	sleep	0.01
0.600224	Hebbian	sleep	0.01
0.46206	Hebbian	sleep	0.01
0.382129	Hebbian	sleep	0.01
0.482969	Hebbian	sleep	0.01
0.494542	Hebbian	sleep	0.01
0.595884	Hebbian	sleep	0.01
0.647554	Hebbian	sleep	0.01
0.426262	Hebbian	sleep	0.01
0.627706	Hebbian	sleep	0.01
0.514595	Hebbian	sleep	0.01
0.617757	Hebbian	sleep	0.01
0.471041	Hebbian	sleep	0.01
0.507571	Hebbian	sleep	0.01
0.532557	Hebbian	sleep	0.01
0.524614	Hebbian	sleep	0.01
0.491935	Hebbian	sleep	0.01
0.493895	Hebbian	sleep	0.01
0.527482	Hebbian	sleep	0.01
0.410306	Hebbian	sleep	0.01
0.508277	Hebbian	sleep	0.01
0.443063	Hebbian	sleep	0.01
0.427548	Hebbian	sleep	0.01
0.491739	Hebbian	sleep	0.01
0.471099	Hebbian	sleep	0.01
0.476764	Hebbian	sleep	0.01
0.717301	Hebbian	sleep	0.01
0.504549	Hebbian	sleep	0.01
0.290451	Hebbian	sleep	0.01
0.515784	Hebbian	sleep	0.01
0.446137	Hebbian	sleep	0.01
0.451237	Hebbian	sleep	0.01
0.580537	Hebbian	sleep	0.01
0.537253	Hebbian	sleep	0.01
0.540313	Hebbian	sleep	0.01
0.369944	Hebbian	sleep	0.01
0.312695	Hebbian	sleep	0.01
0.494252	Hebbian	sleep	0.01
0.428446	Hebbian	sleep	0.01
0.474234	Hebbian	sleep	0.01
0.438182	Hebbian	sleep	0.01
0.511762	Hebbian	sleep	0.01
0.435334	Hebbian	sleep	0.01
0.437476	Hebbian	sleep	0.01
0.471082	Hebbian	sleep	0.01
0.447283	Hebbian	sleep	0.01
0.497891	Hebbian	sleep	0.01
0.512153	Hebbian	sleep	0.01
0.540169	Hebbian	sleep	0.01
0.52411	Hebbian	sleep	0.01
0.535865	Hebbian	sleep	0.01
0.611186	Hebbian	sleep	0.01
0.463327	Hebbian	sleep	0.01
0.492831	Hebbian	sleep	0.01
0.354484	Hebbian	sleep	0.01
0.544405	Hebbian	sleep	0.01
0.469106	Hebbian	sleep	0.01
0.530056	Hebbian	sleep	0.01
0.583081	Hebbian	sleep	0.01
0.531027	Hebbian	sleep	0.01
0.495646	Hebbian	sleep	0.01
0.345624	Hebbian	sleep	0.01
0.486659	Hebbian	sleep	0.01
0.506014	Hebbian	sleep	0.01
0.481846	Hebbian	sleep	0.01
0.472396	Hebbian	sleep	0.01
0.546848	Hebbian	sleep	0.01
0.434155	Hebbian	sleep	0.01
0.484542	Hebbian	sleep	0.01
0.466229	Hebbian	sleep	0.01
0.494245	Hebbian	sleep	0.01
0.536614	Hebbian	sleep	0.01
0.544693	Hebbian	sleep	0.01
0.698855	Hebbian	sleep	0.01
0.518767	Hebbian	sleep	0.01
0.529224	Hebbian	sleep	0.01
0.480901	Hebbian	sleep	0.01
0.454709	Hebbian	sleep	0.01
0.486363	Hebbian	sleep	0.01
0.380087	Hebbian	sleep	0.01
0.411884	Hebbian	sleep	0.01
0.41245	Hebbian	sleep	0.01
0.519276	Hebbian	sleep	0.01
0.535666	Hebbian	sleep	0.01
0.454911	Hebbian	sleep	0.01
0.46161	Hebbian	sleep	0.01
0.515721	Hebbian	sleep	0.01
0.536326	Hebbian	sleep	0.01
0.667825	Hebbian	sleep	0.01
0.596421	Hebbian	sleep	0.01
0.420474	Hebbian	sleep	0.01
0.663976	Hebbian	sleep	0.01
0.55396	Hebbian	sleep	0.01
0.541001	Hebbian	sleep	0.01
0.461225	Hebbian	sleep	0.01
0.510285	Hebbian	sleep	0.01
0.493963	Hebbian	sleep	0.01
0.51997	Hebbian	sleep	0.01
0.523339	Hebbian	sleep	0.01
0.493271	Hebbian	sleep	0.01
0.538058	Hebbian	sleep	0.01
0.525863	Hebbian	sleep	0.01
0.504957	Hebbian	sleep	0.01
0.500266	Hebbian	sleep	0.01
0.351595	Hebbian	sleep	0.01
0.525748	Hebbian	sleep	0.01
0.442761	Hebbian	sleep	0.01
0.38091	Hebbian	sleep	0.01
0.401021	Hebbian	sleep	0.01
0.458071	Hebbian	sleep	0.01
0.468281	Hebbian	sleep	0.01
0.481354	Hebbian	sleep	0.01
0.50992	Hebbian	sleep	0.01
0.556282	Hebbian	sleep	0.01
0.498498	Hebbian	sleep	0.01
0.512141	Hebbian	sleep	0.01
0.415786	Hebbian	sleep	0.01
0.486949	Hebbian	sleep	0.01
0.509922	Hebbian	sleep	0.01
0.53311	Hebbian	sleep	0.01
0.435478	Hebbian	sleep	0.01
0.635113	Hebbian	sleep	0.01
0.484221	Hebbian	sleep	0.01
0.501215	Hebbian	sleep	0.01
0.52404	Hebbian	sleep	0.01
0.546862	Hebbian	sleep	0.01
0.288939	Hebbian	sleep	0.01
0.532718	Hebbian	sleep	0.01
0.628019	Hebbian	sleep	0.01
0.505458	Hebbian	sleep	0.01
0.499097	Hebbian	sleep	0.01
0.525672	Hebbian	sleep	0.01
0.493109	Hebbian	sleep	0.01
0.568848	Hebbian	sleep	0.01
0.646989	Hebbian	sleep	0.01
0.540468	Hebbian	sleep	0.01
0.525881	Hebbian	sleep	0.01
0.420239	Hebbian	sleep	0.01
0.452755	Hebbian	sleep	0.01
0.467219	Hebbian	sleep	0.01
0.466542	Hebbian	sleep	0.01
0.458408	Hebbian	sleep	0.01
0.448969	Hebbian	sleep	0.01
0.496645	Hebbian	sleep	0.01
0.481477	Hebbian	sleep	0.01
0.601418	Hebbian	sleep	0.01
0.535065	Hebbian	sleep	0.01
0.470176	Hebbian	sleep	0.01
0.360245	Hebbian	sleep	0.01
0.612258	Hebbian	sleep	0.01
0.516752	Hebbian	sleep	0.01
0.477222	Hebbian	sleep	0.01
0.432559	Hebbian	sleep	0.01
0.500683	Hebbian	sleep	0.01
0.48559	Hebbian	sleep	0.01
0.338149	Hebbian	sleep	0.01
0.626824	Hebbian	sleep	0.01
0.374638	Hebbian	sleep	0.01
0.51504	Hebbian	sleep	0.01
0.499883	Hebbian	sleep	0.01
0.512358	Hebbian	sleep	0.01
0.597098	Hebbian	sleep	0.01
0.442851	Hebbian	sleep	0.01
0.451189	Hebbian	sleep	0.01
0.345466	Hebbian	sleep	0.01
0.507069	Hebbian	sleep	0.01
0.496664	Hebbian	sleep	0.01
0.492936	Hebbian	sleep	0.01
0.437056	Hebbian	sleep	0.01
0.547319	Hebbian	sleep	0.01
0.390391	Hebbian	sleep	0.01
0.657301	Hebbian	sleep	0.01
0.491065	Hebbian	sleep	0.01
0.505937	Hebbian	sleep	0.01
0.480114	Hebbian	sleep	0.01
0.477473	Hebbian	sleep	0.01
0.459068	Hebbian	sleep	0.01
0.579276	Hebbian	sleep	0.01
0.472847	Hebbian	sleep	0.01
0.388535	Hebbian	sleep	0.01
0.382988	Hebbian	sleep	0.01
0.437696	Hebbian	sleep	0.01
0.479647	Hebbian	sleep	0.01
0.503747	Hebbian	sleep	0.01
0.526195	Hebbian	sleep	0.01
0.432911	Hebbian	sleep	0.01
0.507402	Hebbian	sleep	0.01
0.617309	Hebbian	sleep	0.01
0.559052	Hebbian	sleep	0.01
0.299374	Hebbian	sleep	0.01
0.432163	Hebbian	sleep	0.01
0.600849	Hebbian	sleep	0.01
0.393532	Hebbian	sleep	0.01
0.560189	Hebbian	sleep	0.01
0.492707	Hebbian	sleep	0.01
0.51382	Hebbian	sleep	0.01
0.467214	Hebbian	sleep	0.01
0.551522	Hebbian	sleep	0.01
0.473131	Hebbian	sleep	0.01
0.412808	Hebbian	sleep	0.01
0.526516	Hebbian	sleep	0.01
0.468544	Hebbian	sleep	0.01
0.501393	Hebbian	sleep	0.01
0.468689	Hebbian	sleep	0.01
0.551526	Hebbian	sleep	0.01
0.548042	Hebbian	sleep	0.01
0.228726	Hebbian	sleep	0.01
0.467179	Hebbian	sleep	0.01
0.364072	Hebbian	sleep	0.01
0.498848	Hebbian	sleep	0.01
0.547647	Hebbian	sleep	0.01
0.503122	Hebbian	sleep	0.01
0.344503	Hebbian	sleep	0.01
0.455731	Hebbian	sleep	0.01
0.525382	Hebbian	sleep	0.01
0.393072	Hebbian	sleep	0.01
0.410938	Hebbian	sleep	0.01
0.502608	Hebbian	sleep	0.01
0.514905	Hebbian	sleep	0.01
0.473138	Hebbian	sleep	0.01
0.511062	Hebbian	sleep	0.01
0.406587	Hebbian	sleep	0.01
0.484886	Hebbian	sleep	0.01
0.492077	Hebbian	sleep	0.01
0.497214	Hebbian	sleep	0.01
0.510934	Hebbian	sleep	0.01
0.328498	Hebbian	sleep	0.01
0.477263	Hebbian	sleep	0.01
0.355575	Hebbian	sleep	0.01
0.579339	Hebbian	sleep	0.01
0.451245	Hebbian	sleep	0.01
0.551431	Hebbian	sleep	0.01
0.549139	Hebbian	sleep	0.01
0.402758	Hebbian	sleep	0.01
0.501421	Hebbian	sleep	0.01
0.492069	Hebbian	sleep	0.01
0.514881	Hebbian	sleep	0.01
0.656075	Hebbian	sleep	0.01
0.51432	Hebbian	sleep	0.01
0.55246	Hebbian	sleep	0.01
0.449675	Hebbian	sleep	0.01
0.480323	Hebbian	sleep	0.01
0.515269	Hebbian	sleep	0.01
0.480842	Hebbian	sleep	0.01
0.447745	Hebbian	sleep	0.01
0.475264	Hebbian	sleep	0.01
0.519979	Hebbian	sleep	0.01
0.706677	Hebbian	sleep	0.01
0.48818	Hebbian	sleep	0.01
0.479274	Hebbian	sleep	0.01
0.46887	Hebbian	sleep	0.01
0.485074	Hebbian	sleep	0.01
0.476133	Hebbian	sleep	0.01
0.527823	Hebbian	sleep	0.01
0.488413	Hebbian	sleep	0.01
0.601129	Hebbian	sleep	0.01
0.458244	Hebbian	sleep	0.01
0.362818	Hebbian	sleep	0.01
0.356093	Hebbian	sleep	0.01
0.508411	Hebbian	sleep	0.01
0.468738	Hebbian	sleep	0.01
0.489072	Hebbian	sleep	0.01
0.54162	Hebbian	sleep	0.01
0.509503	Hebbian	sleep	0.01
0.459226	Hebbian	sleep	0.01
0.651731	Hebbian	sleep	0.01
0.542752	Hebbian	sleep	0.01
0.336464	Hebbian	sleep	0.01
0.294825	Hebbian	sleep	0.01
0.375127	Hebbian	sleep	0.01
0.426106	Hebbian	sleep	0.01
0.525524	Hebbian	sleep	0.01
0.439029	Hebbian	sleep	0.01
0.527269	Hebbian	sleep	0.01
0.579621	Hebbian	sleep	0.01
0.371079	Hebbian	sleep	0.01
0.384458	Hebbian	sleep	0.01
0.447018	Hebbian	sleep	0.01
0.390285	Hebbian	sleep	0.01
0.492041	Hebbian	sleep	0.01
0.490559	Hebbian	sleep	0.01
0.643495	Hebbian	sleep	0.01
0.483326	Hebbian	sleep	0.01
0.396586	Hebbian	sleep	0.01
0.509968	Hebbian	sleep	0.01
0.416624	Hebbian	sleep	0.01
0.546792	Hebbian	sleep	0.01
0.344563	Hebbian	sleep	0.01
0.484009	Hebbian	sleep	0.01
0.493545	Hebbian	sleep	0.01
0.509857	Hebbian	sleep	0.01
0.571368	Hebbian	sleep	0.01
0.509337	Hebbian	sleep	0.01
0.517481	Hebbian	sleep	0.01
0.600212	Hebbian	sleep	0.01
0.479665	Hebbian	sleep	0.01
0.496868	Hebbian	sleep	0.01
0.466067	Hebbian	sleep	0.01
0.551121	Hebbian	sleep	0.01
0.55568	Hebbian	sleep	0.01
0.591155	Hebbian	sleep	0.01
0.43255	Hebbian	sleep	0.01
0.4887	Hebbian	sleep	0.01
0.497676	Hebbian	sleep	0.01
0.478691	Hebbian	sleep	0.01
0.510734	Hebbian	sleep	0.01
0.433291	Hebbian	sleep	0.01
0.523542	Hebbian	sleep	0.01
0.380714	Hebbian	sleep	0.01
0.485629	Hebbian	sleep	0.01
0.367381	Hebbian	sleep	0.01
0.374527	Hebbian	sleep	0.01
0.539643	Hebbian	sleep	0.01
0.583854	Hebbian	sleep	0.01
0.364912	Hebbian	sleep	0.01
0.558859	Hebbian	sleep	0.01
0.43993	Hebbian	sleep	0.01
0.448975	Hebbian	sleep	0.01
0.115451	Hebbian	sleep	0.01
0.383685	Hebbian	sleep	0.01
0.5705	Hebbian	sleep	0.01
0.515654	Hebbian	sleep	0.01
0.466128	Hebbian	sleep	0.01
0.504415	Hebbian	sleep	0.01
0.506663	Hebbian	sleep	0.01
0.41459	Hebbian	sleep	0.01
0.617174	Hebbian	sleep	0.01
0.401471	Hebbian	sleep	0.01
0.557914	Hebbian	sleep	0.01
0.416552	Hebbian	sleep	0.01
0.578455	Hebbian	sleep	0.01
0.480063	Hebbian	sleep	0.01
0.633368	Hebbian	sleep	0.01
0.363972	Hebbian	sleep	0.01
0.44342	Hebbian	sleep	0.01
0.440019	Hebbian	sleep	0.01
0.477325	Hebbian	sleep	0.01
0.499214	Hebbian	sleep	0.01
0.455342	Hebbian	sleep	0.01
0.33042	Hebbian	sleep	0.01
0.45833	Hebbian	sleep	0.01
0.510219	Hebbian	sleep	0.01
0.510828	Hebbian	sleep	0.01
0.497498	Hebbian	sleep	0.01
0.532201	Hebbian	sleep	0.01
0.48169	Hebbian	sleep	0.01
0.488568	Hebbian	sleep	0.01
0.431282	Hebbian	sleep	0.01
0.460281	Hebbian	sleep	0.01
0.447477	Hebbian	sleep	0.01
0.56581	Hebbian	sleep	0.01
0.570849	Hebbian	sleep	0.01
0.48857	Hebbian	sleep	0.01
0.599578	Hebbian	sleep	0.01
0.503619	Hebbian	sleep	0.01
0.550424	Hebbian	sleep	0.01
0.667229	Hebbian	sleep	0.01
0.643756	Hebbian	sleep	0.01
0.556683	Hebbian	sleep	0.01
0.467142	Hebbian	sleep	0.01
0.47246	Hebbian	sleep	0.01
0.428245	Hebbian	sleep	0.01
0.615933	Hebbian	sleep	0.01
0.413468	Hebbian	sleep	0.01
0.449992	Hebbian	sleep	0.01
0.487311	Hebbian	sleep	0.01
0.597871	Hebbian	sleep	0.01
0.535467	Hebbian	sleep	0.01
0.625327	Hebbian	sleep	0.01
0.515446	Hebbian	sleep	0.01
0.491708	Hebbian	sleep	0.01
0.568741	Hebbian	sleep	0.01
0.447428	Hebbian	sleep	0.01
0.623335	Hebbian	sleep	0.01
0.529695	Hebbian	sleep	0.01
0.492062	Hebbian	sleep	0.01
0.513028	Hebbian	sleep	0.01
0.367913	Hebbian	sleep	0.01
0.416669	Hebbian	sleep	0.01
0.491722	Hebbian	sleep	0.01
0.467607	Hebbian	sleep	0.01
0.411323	Hebbian	sleep	0.01
0.611176	Hebbian	sleep	0.01
0.572392	Hebbian	sleep	0.01
0.474224	Hebbian	sleep	0.01
0.485764	Hebbian	sleep	0.01
0.570882	Hebbian	sleep	0.01
0.392921	Hebbian	sleep	0.01
0.514626	Hebbian	sleep	0.01
0.475322	Hebbian	sleep	0.01
0.52009	Hebbian	sleep	0.01
0.575174	Hebbian	sleep	0.01
0.515992	Hebbian	sleep	0.01
0.442858	Hebbian	sleep	0.01
0.496268	Hebbian	sleep	0.01
0.352292	Hebbian	sleep	0.01
0.497401	Hebbian	sleep	0.01
0.439692	Hebbian	sleep	0.01
0.571846	Hebbian	sleep	0.01
0.490492	Hebbian	sleep	0.01
0.386885	Hebbian	sleep	0.01
0.571467	Hebbian	sleep	0.01
0.502132	Hebbian	sleep	0.01
0.508267	Hebbian	sleep	0.01
0.406646	Hebbian	sleep	0.01
0.363397	Hebbian	sleep	0.01
0.612407	Hebbian	sleep	0.01
0.712557	Hebbian	sleep	0.01
0.446103	Hebbian	sleep	0.01
0.431619	Hebbian	sleep	0.01
0.545034	Hebbian	sleep	0.01
0.513855	Hebbian	sleep	0.01
0.488865	Hebbian	sleep	0.01
0.501722	Hebbian	sleep	0.01
0.45767	Hebbian	sleep	0.01
0.562367	Hebbian	sleep	0.01
0.574546	Hebbian	sleep	0.01
0.516846	Hebbian	sleep	0.01
0.66998	Hebbian	sleep	0.01
0.605924	Hebbian	sleep	0.01
0.55546	Hebbian	sleep	0.01
0.42934	Hebbian	sleep	0.01
0.502527	Hebbian	sleep	0.01
0.455344	Hebbian	sleep	0.01
0.49641	Hebbian	sleep	0.01
0.590613	Hebbian	sleep	0.01
0.527587	Hebbian	sleep	0.01
0.411455	Hebbian	sleep	0.01
0.493804	Hebbian	sleep	0.01
0.571595	Hebbian	sleep	0.01
0.536754	Hebbian	sleep	0.01
0.512224	Hebbian	sleep	0.01
0.505852	Hebbian	sleep	0.01
0.620571	Hebbian	sleep	0.01
0.498699	Hebbian	sleep	0.01
0.52303	Hebbian	sleep	0.01
0.37823	Hebbian	sleep	0.01
0.510383	Hebbian	sleep	0.01
0.663212	Hebbian	sleep	0.01
0.394815	Hebbian	sleep	0.01
0.495323	Hebbian	sleep	0.01
0.479761	Hebbian	sleep	0.01
0.588825	Hebbian	sleep	0.01
0.488149	Hebbian	sleep	0.01
0.532612	Hebbian	sleep	0.01
0.518447	Hebbian	sleep	0.01
0.512404	Hebbian	sleep	0.01
0.679085	Hebbian	sleep	0.01
0.459207	Hebbian	sleep	0.01
0.604426	Hebbian	sleep	0.01
0.491304	Hebbian	sleep	0.01
0.495497	Hebbian	sleep	0.01
0.589146	Hebbian	sleep	0.01
0.437904	Hebbian	sleep	0.01
0.385429	Hebbian	sleep	0.01
0.482309	Hebbian	sleep	0.01
0.488777	Hebbian	sleep	0.01
0.4627	Hebbian	sleep	0.01
0.432848	Hebbian	sleep	0.01
0.425108	Hebbian	sleep	0.03
0.472266	Hebbian	sleep	0.03
0.47994	Hebbian	sleep	0.03
0.499843	Hebbian	sleep	0.03
0.507641	Hebbian	sleep	0.03
0.39	Hebbian	sleep	0.03
0.532929	Hebbian	sleep	0.03
0.501072	Hebbian	sleep	0.03
0.453628	Hebbian	sleep	0.03
0.478663	Hebbian	sleep	0.03
0.464287	Hebbian	sleep	0.03
0.506998	Hebbian	sleep	0.03
0.450075	Hebbian	sleep	0.03
0.452426	Hebbian	sleep	0.03
0.498137	Hebbian	sleep	0.03
0.457144	Hebbian	sleep	0.03
0.647137	Hebbian	sleep	0.03
0.516896	Hebbian	sleep	0.03
0.682221	Hebbian	sleep	0.03
0.515775	Hebbian	sleep	0.03
0.609805	Hebbian	sleep	0.03
0.438907	Hebbian	sleep	0.03
0.481778	Hebbian	sleep	0.03
0.520175	Hebbian	sleep	0.03
0.3482	Hebbian	sleep	0.03
0.557118	Hebbian	sleep	0.03
0.478735	Hebbian	sleep	0.03
0.502792	Hebbian	sleep	0.03
0.486968	Hebbian	sleep	0.03
0.632206	Hebbian	sleep	0.03
0.467034	Hebbian	sleep	0.03
0.529561	Hebbian	sleep	0.03
0.39658	Hebbian	sleep	0.03
0.598515	Hebbian	sleep	0.03
0.51289	Hebbian	sleep	0.03
0.450044	Hebbian	sleep	0.03
0.455705	Hebbian	sleep	0.03
0.483141	Hebbian	sleep	0.03
0.43006	Hebbian	sleep	0.03
0.369141	Hebbian	sleep	0.03
0.514624	Hebbian	sleep	0.03
0.499211	Hebbian	sleep	0.03
0.352445	Hebbian	sleep	0.03
0.318564	Hebbian	sleep	0.03
0.463142	Hebbian	sleep	0.03
0.636679	Hebbian	sleep	0.03
0.562354	Hebbian	sleep	0.03
0.334675	Hebbian	sleep	0.03
0.401032	Hebbian	sleep	0.03
0.642071	Hebbian	sleep	0.03
0.417986	Hebbian	sleep	0.03
0.492398	Hebbian	sleep	0.03
0.550094	Hebbian	sleep	0.03
0.440664	Hebbian	sleep	0.03
0.509268	Hebbian	sleep	0.03
0.511626	Hebbian	sleep	0.03
0.472846	Hebbian	sleep	0.03
0.507288	Hebbian	sleep	0.03
0.548759	Hebbian	sleep	0.03
0.324422	Hebbian	sleep	0.03
0.476668	Hebbian	sleep	0.03
0.400982	Hebbian	sleep	0.03
0.472485	Hebbian	sleep	0.03
0.456467	Hebbian	sleep	0.03
0.417037	Hebbian	sleep	0.03
0.490714	Hebbian	sleep	0.03
0.473683	Hebbian	sleep	0.03
0.384454	Hebbian	sleep	0.03
0.365699	Hebbian	sleep	0.03
0.418975	Hebbian	sleep	0.03
0.401439	Hebbian	sleep	0.03
0.336336	Hebbian	sleep	0.03
0.444018	Hebbian	sleep	0.03
0.410449	Hebbian	sleep	0.03
0.461383	Hebbian	sleep	0.03
0.4581	Hebbian	sleep	0.03
0.505474	Hebbian	sleep	0.03
0.50686	Hebbian	sleep	0.03
0.452602	Hebbian	sleep	0.03
0.51885	Hebbian	sleep	0.03
0.212309	Hebbian	sleep	0.03
0.434016	Hebbian	sleep	0.03
0.584106	Hebbian	sleep	0.03
0.414283	Hebbian	sleep	0.03
0.802197	Hebbian	sleep	0.03
0.452036	Hebbian	sleep	0.03
0.459282	Hebbian	sleep	0.03
0.50634	Hebbian	sleep	0.03
0.351699	Hebbian	sleep	0.03
0.380966	Hebbian	sleep	0.03
0.244236	Hebbian	sleep	0.03
0.492665	Hebbian	sleep	0.03
0.391065	Hebbian	sleep	0.03
0.455355	Hebbian	sleep	0.03
0.400558	Hebbian	sleep	0.03
0.505467	Hebbian	sleep	0.03
0.543826	Hebbian	sleep	0.03
0.400702	Hebbian	sleep	0.03
0.461479	Hebbian	sleep	0.03
0.454513	Hebbian	sleep	0.03
0.521238	Hebbian	sleep	0.03
0.346705	Hebbian	sleep	0.03
0.328409	Hebbian	sleep	0.03
0.467305	Hebbian	sleep	0.03
0.486317	Hebbian	sleep	0.03
0.422309	Hebbian	sleep	0.03
0.555912	Hebbian	sleep	0.03
0.337786	Hebbian	sleep	0.03
0.466353	Hebbian	sleep	0.03
0.473367	Hebbian	sleep	0.03
0.474517	Hebbian	sleep	0.03
0.497515	Hebbian	sleep	0.03
0.416	Hebbian	sleep	0.03
0.476308	Hebbian	sleep	0.03
0.491314	Hebbian	sleep	0.03
0.501872	Hebbian	sleep	0.03
0.584681	Hebbian	sleep	0.03
0.524439	Hebbian	sleep	0.03
0.433816	Hebbian	sleep	0.03
0.429587	Hebbian	sleep	0.03
0.485328	Hebbian	sleep	0.03
0.506045	Hebbian	sleep	0.03
0.4889	Hebbian	sleep	0.03
0.538435	Hebbian	sleep	0.03
0.506797	Hebbian	sleep	0.03
0.565503	Hebbian	sleep	0.03
0.636778	Hebbian	sleep	0.03
0.466449	Hebbian	sleep	0.03
0.500388	Hebbian	sleep	0.03
0.358163	Hebbian	sleep	0.03
0.535087	Hebbian	sleep	0.03
0.465419	Hebbian	sleep	0.03
0.432319	Hebbian	sleep	0.03
0.48555	Hebbian	sleep	0.03
0.382196	Hebbian	sleep	0.03
0.547951	Hebbian	sleep	0.03
0.533994	Hebbian	sleep	0.03
0.491769	Hebbian	sleep	0.03
0.376941	Hebbian	sleep	0.03
0.672878	Hebbian	sleep	0.03
0.407468	Hebbian	sleep	0.03
0.476908	Hebbian	sleep	0.03
0.474905	Hebbian	sleep	0.03
0.380445	Hebbian	sleep	0.03
0.648341	Hebbian	sleep	0.03
0.373159	Hebbian	sleep	0.03
0.373141	Hebbian	sleep	0.03
0.50936	Hebbian	sleep	0.03
0.502384	Hebbian	sleep	0.03
0.508334	Hebbian	sleep	0.03
0.553369	Hebbian	sleep	0.03
0.644073	Hebbian	sleep	0.03
0.463316	Hebbian	sleep	0.03
0.515967	Hebbian	sleep	0.03
0.434639	Hebbian	sleep	0.03
0.639108	Hebbian	sleep	0.03
0.476375	Hebbian	sleep	0.03
0.519118	Hebbian	sleep	0.03
0.297088	Hebbian	sleep	0.03
0.398825	Hebbian	sleep	0.03
0.497575	Hebbian	sleep	0.03
0.487035	Hebbian	sleep	0.03
0.462915	Hebbian	sleep	0.03
0.335242	Hebbian	sleep	0.03
0.599051	Hebbian	sleep	0.03
0.40284	Hebbian	sleep	0.03
0.402066	Hebbian	sleep	0.03
0.426238	Hebbian	sleep	0.03
0.499939	Hebbian	sleep	0.03
0.572577	Hebbian	sleep	0.03
0.518257	Hebbian	sleep	0.03
0.549684	Hebbian	sleep	0.03
0.543428	Hebbian	sleep	0.03
0.384476	Hebbian	sleep	0.03
0.486185	Hebbian	sleep	0.03
0.511665	Hebbian	sleep	0.03
0.387145	Hebbian	sleep	0.03
0.546562	Hebbian	sleep	0.03
0.519993	Hebbian	sleep	0.03
0.482225	Hebbian	sleep	0.03
0.46087	Hebbian	sleep	0.03
0.538119	Hebbian	sleep	0.03
0.500319	Hebbian	sleep	0.03
0.393414	Hebbian	sleep	0.03
0.592884	Hebbian	sleep	0.03
0.502064	Hebbian	sleep	0.03
0.473084	Hebbian	sleep	0.03
0.382896	Hebbian	sleep	0.03
0.406185	Hebbian	sleep	0.03
0.378808	Hebbian	sleep	0.03
0.371355	Hebbian	sleep	0.03
0.487742	Hebbian	sleep	0.03
0.467052	Hebbian	sleep	0.03
0.259006	Hebbian	sleep	0.03
0.497755	Hebbian	sleep	0.03
0.435364	Hebbian	sleep	0.03
0.414287	Hebbian	sleep	0.03
0.387556	Hebbian	sleep	0.03
0.493519	Hebbian	sleep	0.03
0.536368	Hebbian	sleep	0.03
0.517126	Hebbian	sleep	0.03
0.537874	Hebbian	sleep	0.03
0.641799	Hebbian	sleep	0.03
0.493329	Hebbian	sleep	0.03
0.478587	Hebbian	sleep	0.03
0.463541	Hebbian	sleep	0.03
0.431419	Hebbian	sleep	0.03
0.460957	Hebbian	sleep	0.03
0.427942	Hebbian	sleep	0.03
0.459938	Hebbian	sleep	0.03
0.366781	Hebbian	sleep	0.03
0.513878	Hebbian	sleep	0.03
0.511859	Hebbian	sleep	0.03
0.461552	Hebbian	sleep	0.03
0.488201	Hebbian	sleep	0.03
0.517501	Hebbian	sleep	0.03
0.47755	Hebbian	sleep	0.03
0.470238	Hebbian	sleep	0.03
0.679336	Hebbian	sleep	0.03
0.474937	Hebbian	sleep	0.03
0.43266	Hebbian	sleep	0.03
0.588564	Hebbian	sleep	0.03
0.501412	Hebbian	sleep	0.03
0.41158	Hebbian	sleep	0.03
0.449001	Hebbian	sleep	0.03
0.620133	Hebbian	sleep	0.03
0.50042	Hebbian	sleep	0.03
0.551578	Hebbian	sleep	0.03
0.631754	Hebbian	sleep	0.03
0.349139	Hebbian	sleep	0.03
0.388983	Hebbian	sleep	0.03
0.502935	Hebbian	sleep	0.03
0.47776	Hebbian	sleep	0.03
0.542799	Hebbian	sleep	0.03
0.641564	Hebbian	sleep	0.03
0.495958	Hebbian	sleep	0.03
0.486548	Hebbian	sleep	0.03
0.468314	Hebbian	sleep	0.03
0.371762	Hebbian	sleep	0.03
0.436457	Hebbian	sleep	0.03
0.34828	Hebbian	sleep	0.03
0.35638	Hebbian	sleep	0.03
0.462048	Hebbian	sleep	0.03
0.476397	Hebbian	sleep	0.03
0.608333	Hebbian	sleep	0.03
0.485447	Hebbian	sleep	0.03
0.465377	Hebbian	sleep	0.03
0.521779	Hebbian	sleep	0.03
0.464935	Hebbian	sleep	0.03
0.557799	Hebbian	sleep	0.03
0.49237	Hebbian	sleep	0.03
0.462494	Hebbian	sleep	0.03
0.510312	Hebbian	sleep	0.03
0.411938	Hebbian	sleep	0.03
0.59135	Hebbian	sleep	0.03
0.506639	Hebbian	sleep	0.03
0.445449	Hebbian	sleep	0.03
0.529797	Hebbian	sleep	0.03
0.47813	Hebbian	sleep	0.03
0.206654	Hebbian	sleep	0.03
0.53938	Hebbian	sleep	0.03
0.47274	Hebbian	sleep	0.03
0.50198	Hebbian	sleep	0.03
0.330687	Hebbian	sleep	0.03
0.388163	Hebbian	sleep	0.03
0.638236	Hebbian	sleep	0.03
0.437809	Hebbian	sleep	0.03
0.431984	Hebbian	sleep	0.03
0.473818	Hebbian	sleep	0.03
0.458182	Hebbian	sleep	0.03
0.40087	Hebbian	sleep	0.03
0.416229	Hebbian	sleep	0.03
0.53051	Hebbian	sleep	0.03
0.326886	Hebbian	sleep	0.03
0.533181	Hebbian	sleep	0.03
0.606121	Hebbian	sleep	0.03
0.505579	Hebbian	sleep	0.03
0.427445	Hebbian	sleep	0.03
0.426493	Hebbian	sleep	0.03
0.420116	Hebbian	sleep	0.03
0.541292	Hebbian	sleep	0.03
0.52762	Hebbian	sleep	0.03
0.450944	Hebbian	sleep	0.03
0.33327	Hebbian	sleep	0.03
0.585143	Hebbian	sleep	0.03
0.590784	Hebbian	sleep	0.03
0.620013	Hebbian	sleep	0.03
0.41953	Hebbian	sleep	0.03
0.508662	Hebbian	sleep	0.03
0.551651	Hebbian	sleep	0.03
0.503369	Hebbian	sleep	0.03
0.543326	Hebbian	sleep	0.03
0.471331	Hebbian	sleep	0.03
0.363706	Hebbian	sleep	0.03
0.528749	Hebbian	sleep	0.03
0.487123	Hebbian	sleep	0.03
0.433791	Hebbian	sleep	0.03
0.558262	Hebbian	sleep	0.03
0.490231	Hebbian	sleep	0.03
0.444687	Hebbian	sleep	0.03
0.544713	Hebbian	sleep	0.03
0.373289	Hebbian	sleep	0.03
0.437912	Hebbian	sleep	0.03
0.391379	Hebbian	sleep	0.03
0.627723	Hebbian	sleep	0.03
0.484496	Hebbian	sleep	0.03
0.339072	Hebbian	sleep	0.03
0.466902	Hebbian	sleep	0.03
0.482792	Hebbian	sleep	0.03
0.332098	Hebbian	sleep	0.03
0.477169	Hebbian	sleep	0.03
0.519251	Hebbian	sleep	0.03
0.563401	Hebbian	sleep	0.03
0.508152	Hebbian	sleep	0.03
0.451532	Hebbian	sleep	0.03
0.31575	Hebbian	sleep	0.03
0.50052	Hebbian	sleep	0.03
0.416133	Hebbian	sleep	0.03
0.467349	Hebbian	sleep	0.03
0.507502	Hebbian	sleep	0.03
0.59887	Hebbian	sleep	0.03
0.561473	Hebbian	sleep	0.03
0.442047	Hebbian	sleep	0.03
0.64208	Hebbian	sleep	0.03
0.438293	Hebbian	sleep	0.03
0.481224	Hebbian	sleep	0.03
0.469107	Hebbian	sleep	0.03
0.407727	Hebbian	sleep	0.03
0.496416	Hebbian	sleep	0.03
0.484425	Hebbian	sleep	0.03
0.535001	Hebbian	sleep	0.03
0.495693	Hebbian	sleep	0.03
0.34488	Hebbian	sleep	0.03
0.473449	Hebbian	sleep	0.03
0.570317	Hebbian	sleep	0.03
0.576036	Hebbian	sleep	0.03
0.459472	Hebbian	sleep	0.03
0.388476	Hebbian	sleep	0.03
0.430908	Hebbian	sleep	0.03
0.404182	Hebbian	sleep	0.03
0.467401	Hebbian	sleep	0.03
0.476469	Hebbian	sleep	0.03
0.552233	Hebbian	sleep	0.03
0.45855	Hebbian	sleep	0.03
0.436528	Hebbian	sleep	0.03
0.469675	Hebbian	sleep	0.03
0.422066	Hebbian	sleep	0.03
0.484951	Hebbian	sleep	0.03
0.606469	Hebbian	sleep	0.03
0.342715	Hebbian	sleep	0.03
0.411078	Hebbian	sleep	0.03
0.514502	Hebbian	sleep	0.03
0.44847	Hebbian	sleep	0.03
0.492662	Hebbian	sleep	0.03
0.656998	Hebbian	sleep	0.03
0.451601	Hebbian	sleep	0.03
0.582015	Hebbian	sleep	0.03
0.350716	Hebbian	sleep	0.03
0.484809	Hebbian	sleep	0.03
0.457002	Hebbian	sleep	0.03
0.656979	Hebbian	sleep	0.03
0.573053	Hebbian	sleep	0.03
0.333973	Hebbian	sleep	0.03
0.42887	Hebbian	sleep	0.03
0.498315	Hebbian	sleep	0.03
0.390866	Hebbian	sleep	0.03
0.518758	Hebbian	sleep	0.03
0.372998	Hebbian	sleep	0.03
0.483267	Hebbian	sleep	0.03
0.464983	Hebbian	sleep	0.03
0.596147	Hebbian	sleep	0.03
0.497041	Hebbian	sleep	0.03
0.365247	Hebbian	sleep	0.03
0.310328	Hebbian	sleep	0.03
0.499903	Hebbian	sleep	0.03
0.628009	Hebbian	sleep	0.03
0.493901	Hebbian	sleep	0.03
0.48581	Hebbian	sleep	0.03
0.45289	Hebbian	sleep	0.03
0.584549	Hebbian	sleep	0.03
0.445278	Hebbian	sleep	0.03
0.696075	Hebbian	sleep	0.03
0.475141	Hebbian	sleep	0.03
0.575615	Hebbian	sleep	0.03
0.526736	Hebbian	sleep	0.03
0.476846	Hebbian	sleep	0.03
0.476042	Hebbian	sleep	0.03
0.335719	Hebbian	sleep	0.03
0.517316	Hebbian	sleep	0.03
0.451681	Hebbian	sleep	0.03
0.465108	Hebbian	sleep	0.03
0.492052	Hebbian	sleep	0.03
0.584419	Hebbian	sleep	0.03
0.391927	Hebbian	sleep	0.03
0.520676	Hebbian	sleep	0.03
0.524451	Hebbian	sleep	0.03
0.518288	Hebbian	sleep	0.03
0.489877	Hebbian	sleep	0.03
0.484328	Hebbian	sleep	0.03
0.558617	Hebbian	sleep	0.03
0.504767	Hebbian	sleep	0.03
0.387144	Hebbian	sleep	0.03
0.765756	Hebbian	sleep	0.03
0.512703	Hebbian	sleep	0.03
0.335906	Hebbian	sleep	0.03
0.626751	Hebbian	sleep	0.03
0.501405	Hebbian	sleep	0.03
0.464411	Hebbian	sleep	0.03
0.513208	Hebbian	sleep	0.03
0.644607	Hebbian	sleep	0.03
0.376045	Hebbian	sleep	0.03
0.492221	Hebbian	sleep	0.03
0.38414	Hebbian	sleep	0.03
0.417726	Hebbian	sleep	0.03
0.45922	Hebbian	sleep	0.03
0.503679	Hebbian	sleep	0.03
0.501467	Hebbian	sleep	0.03
0.427373	Hebbian	sleep	0.03
0.492677	Hebbian	sleep	0.03
0.45513	Hebbian	sleep	0.03
0.419631	Hebbian	sleep	0.03
0.464007	Hebbian	sleep	0.03
0.505264	Hebbian	sleep	0.03
0.404224	Hebbian	sleep	0.03
0.360626	Hebbian	sleep	0.03
0.454953	Hebbian	sleep	0.03
0.239564	Hebbian	sleep	0.03
0.512736	Hebbian	sleep	0.03
0.578926	Hebbian	sleep	0.03
0.553457	Hebbian	sleep	0.03
0.475853	Hebbian	sleep	0.03
0.48945	Hebbian	sleep	0.03
0.469253	Hebbian	sleep	0.03
0.501994	Hebbian	sleep	0.03
0.525379	Hebbian	sleep	0.03
0.505325	Hebbian	sleep	0.03
0.461738	Hebbian	sleep	0.03
0.63161	Hebbian	sleep	0.03
0.528727	Hebbian	sleep	0.03
0.499444	Hebbian	sleep	0.03
0.479498	Hebbian	sleep	0.03
0.486876	Hebbian	sleep	0.03
0.547988	Hebbian	sleep	0.03
0.472847	Hebbian	sleep	0.03
0.484304	Hebbian	sleep	0.03
0.610988	Hebbian	sleep	0.03
0.402675	Hebbian	sleep	0.03
0.46365	Hebbian	sleep	0.03
0.49774	Hebbian	sleep	0.03
0.426043	Hebbian	sleep	0.03
0.421212	Hebbian	sleep	0.03
0.333779	Hebbian	sleep	0.03
0.540913	Hebbian	sleep	0.03
0.567029	Hebbian	sleep	0.03
0.484793	Hebbian	sleep	0.03
0.423573	Hebbian	sleep	0.03
0.49135	Hebbian	sleep	0.03
0.431353	Hebbian	sleep	0.03
0.381738	Hebbian	sleep	0.03
0.536116	Hebbian	sleep	0.03
0.473975	Hebbian	sleep	0.03
0.353045	Hebbian	sleep	0.03
0.370914	Hebbian	sleep	0.03
0.477615	Hebbian	sleep	0.03
0.430023	Hebbian	sleep	0.03
0.367712	Hebbian	sleep	0.03
0.466779	Hebbian	sleep	0.03
0.549923	Hebbian	sleep	0.03
0.453192	Hebbian	sleep	0.03
0.429418	Hebbian	sleep	0.03
0.360271	Hebbian	sleep	0.03
0.455924	Hebbian	sleep	0.03
0.610948	Hebbian	sleep	0.03
0.429818	Hebbian	sleep	0.03
0.451903	Hebbian	sleep	0.03
0.472768	Hebbian	sleep	0.03
0.470189	Hebbian	sleep	0.03
0.464627	Hebbian	sleep	0.03
0.400893	Hebbian	sleep	0.03
0.534172	Hebbian	sleep	0.03
0.406683	Hebbian	sleep	0.03
0.413031	Hebbian	sleep	0.03
0.434722	Hebbian	sleep	0.03
0.425226	Hebbian	sleep	0.03
0.50353	Hebbian	sleep	0.03
0.415184	Hebbian	sleep	0.03
0.450503	Hebbian	sleep	0.03
0.434561	Hebbian	sleep	0.03
0.494435	Hebbian	sleep	0.03
0.327134	Hebbian	sleep	0.03
0.455608	Hebbian	sleep	0.03
0.274963	Hebbian	sleep	0.03
0.464386	Hebbian	sleep	0.03
0.528668	Hebbian	sleep	0.03
0.478885	Hebbian	sleep	0.03
0.43676	Hebbian	sleep	0.03
0.300251	Hebbian	sleep	0.03
0.472861	Hebbian	sleep	0.03
0.562489	Hebbian	sleep	0.03
0.577651	Hebbian	sleep	0.03
0.41003	Hebbian	sleep	0.03
0.319028	Hebbian	sleep	0.03
0.482511	Hebbian	sleep	0.03
0.431488	Hebbian	sleep	0.03
0.463958	Hebbian	sleep	0.03
0.516554	Hebbian	sleep	0.03
0.466846	Hebbian	sleep	0.03
0.57479	Hebbian	sleep	0.03
0.466064	Hebbian	sleep	0.03
0.561201	Hebbian	sleep	0.03
0.47248	Hebbian	sleep	0.03
0.519297	Hebbian	sleep	0.03
0.41126	Hebbian	sleep	0.03
0.520224	Hebbian	sleep	0.03
0.401436	Hebbian	sleep	0.03
0.391467	Hebbian	sleep	0.03
0.543091	Hebbian	sleep	0.03
0.402819	Hebbian	sleep	0.03
0.618387	Hebbian	sleep	0.03
0.546584	Hebbian	sleep	0.03
0.375308	Hebbian	sleep	0.03
0.52199	Hebbian	sleep	0.03
0.535162	Hebbian	sleep	0.03
0.375859	Hebbian	sleep	0.03
0.503354	Hebbian	sleep	0.03
0.489189	Hebbian	sleep	0.03
0.385054	Hebbian	sleep	0.03
0.523868	Hebbian	sleep	0.03
0.47283	Hebbian	sleep	0.03
0.491097	Hebbian	sleep	0.03
0.453029	Hebbian	sleep	0.03
0.556326	Hebbian	sleep	0.03
0.407107	Hebbian	sleep	0.03
0.486976	Hebbian	sleep	0.03
0.517824	Hebbian	sleep	0.03
0.424963	Hebbian	sleep	0.03
0.418772	Hebbian	sleep	0.03
0.532394	Hebbian	sleep	0.03
0.449521	Hebbian	sleep	0.03
0.387183	Hebbian	sleep	0.03
0.507277	Hebbian	sleep	0.03
0.57631	Hebbian	sleep	0.03
0.643637	Hebbian	sleep	0.03
0.365504	Hebbian	sleep	0.03
0.419597	Hebbian	sleep	0.03
0.449848	Hebbian	sleep	0.03
0.441517	Hebbian	sleep	0.03
0.466659	Hebbian	sleep	0.03
0.379142	Hebbian	sleep	0.03
0.46953	Hebbian	sleep	0.03
0.639398	Hebbian	sleep	0.03
0.546728	Hebbian	sleep	0.03
0.549564	Hebbian	sleep	0.03
0.42161	Hebbian	sleep	0.03
0.431982	Hebbian	sleep	0.03
0.442261	Hebbian	sleep	0.03
0.503775	Hebbian	sleep	0.03
0.472331	Hebbian	sleep	0.03
0.545655	Hebbian	sleep	0.03
0.465553	Hebbian	sleep	0.03
0.466368	Hebbian	sleep	0.03
0.600944	Hebbian	sleep	0.03
0.507611	Hebbian	sleep	0.03
0.422466	Hebbian	sleep	0.03
0.4912	Hebbian	sleep	0.03
0.500856	Hebbian	sleep	0.03
0.474164	Hebbian	sleep	0.03
0.48986	Hebbian	sleep	0.03
0.416369	Hebbian	sleep	0.03
0.495707	Hebbian	sleep	0.03
0.637773	Hebbian	sleep	0.03
0.589949	Hebbian	sleep	0.03
0.528105	Hebbian	sleep	0.03
0.353146	Hebbian	sleep	0.03
0.3731	Hebbian	sleep	0.03
0.480982	Hebbian	sleep	0.03
0.553558	Hebbian	sleep	0.03
0.494704	Hebbian	sleep	0.03
0.470388	Hebbian	sleep	0.03
0.491872	Hebbian	sleep	0.03
0.332924	Hebbian	sleep	0.03
0.501285	Hebbian	sleep	0.03
0.468697	Hebbian	sleep	0.03
0.371862	Hebbian	sleep	0.03
0.403109	Hebbian	sleep	0.03
0.399863	Hebbian	sleep	0.03
0.51589	Hebbian	sleep	0.03
0.563387	Hebbian	sleep	0.03
0.467416	Hebbian	sleep	0.03
0.317823	Hebbian	sleep	0.03
0.534242	Hebbian	sleep	0.03
0.484538	Hebbian	sleep	0.03
0.513537	Hebbian	sleep	0.03
0.612827	Hebbian	sleep	0.03
0.366383	Hebbian	sleep	0.03
0.573393	Hebbian	sleep	0.03
0.587214	Hebbian	sleep	0.03
0.417434	Hebbian	sleep	0.03
0.392412	Hebbian	sleep	0.03
0.55051	Hebbian	sleep	0.03
0.449556	Hebbian	sleep	0.03
0.540816	Hebbian	sleep	0.03
0.483712	Hebbian	sleep	0.03
0.437281	Hebbian	sleep	0.03
0.479546	Hebbian	sleep	0.03
0.394169	Hebbian	sleep	0.03
0.433601	Hebbian	sleep	0.03
0.348153	Hebbian	sleep	0.03
0.511982	Hebbian	sleep	0.03
0.415668	Hebbian	sleep	0.03
0.415346	Hebbian	sleep	0.03
0.485147	Hebbian	sleep	0.03
0.404113	Hebbian	sleep	0.03
0.505273	Hebbian	sleep	0.03
0.402019	Hebbian	sleep	0.03
0.424364	Hebbian	sleep	0.03
0.503335	Hebbian	sleep	0.03
0.427283	Hebbian	sleep	0.03
0.433195	Hebbian	sleep	0.03
0.447393	Hebbian	sleep	0.03
0.433866	Hebbian	sleep	0.03
0.285486	Hebbian	sleep	0.03
0.476482	Hebbian	sleep	0.03
0.402827	Hebbian	sleep	0.03
0.63587	Hebbian	sleep	0.03
0.547233	Hebbian	sleep	0.03
0.328702	Hebbian	sleep	0.03
0.599777	Hebbian	sleep	0.03
0.44913	Hebbian	sleep	0.03
0.38827	Hebbian	sleep	0.03
0.374619	Hebbian	sleep	0.03
0.386699	Hebbian	sleep	0.03
0.705608	Hebbian	sleep	0.03
0.659305	Hebbian	sleep	0.03
0.484621	Hebbian	sleep	0.03
0.355673	Hebbian	sleep	0.03
0.436761	Hebbian	sleep	0.03
0.487766	Hebbian	sleep	0.03
0.392323	Hebbian	sleep	0.03
0.486196	Hebbian	sleep	0.03
0.462185	Hebbian	sleep	0.03
0.577605	Hebbian	sleep	0.03
0.427766	Hebbian	sleep	0.03
0.502894	Hebbian	sleep	0.03
0.482312	Hebbian	sleep	0.03
0.496874	Hebbian	sleep	0.03
0.45193	Hebbian	sleep	0.03
0.517445	Hebbian	sleep	0.03
0.548174	Hebbian	sleep	0.03
0.382115	Hebbian	sleep	0.03
0.484314	Hebbian	sleep	0.03
0.576712	Hebbian	sleep	0.03
0.516385	Hebbian	sleep	0.03
0.612654	Hebbian	sleep	0.03
0.466874	Hebbian	sleep	0.03
0.456795	Hebbian	sleep	0.03
0.556169	Hebbian	sleep	0.03
0.469244	Hebbian	sleep	0.03
0.458216	Hebbian	sleep	0.03
0.620682	Hebbian	sleep	0.03
0.476587	Hebbian	sleep	0.03
0.510735	Hebbian	sleep	0.03
0.431598	Hebbian	sleep	0.03
0.515263	Hebbian	sleep	0.03
0.568046	Hebbian	sleep	0.03
0.515567	Hebbian	sleep	0.03
0.501159	Hebbian	sleep	0.03
0.451561	Hebbian	sleep	0.03
0.352976	Hebbian	sleep	0.03
0.31295	Hebbian	sleep	0.03
0.582139	Hebbian	sleep	0.03
0.490712	Hebbian	sleep	0.03
0.503182	Hebbian	sleep	0.03
0.488222	Hebbian	sleep	0.03
0.439874	Hebbian	sleep	0.03
0.625839	Hebbian	sleep	0.03
0.588187	Hebbian	sleep	0.03
0.323648	Hebbian	sleep	0.03
0.400873	Hebbian	sleep	0.03
0.541976	Hebbian	sleep	0.03
0.346918	Hebbian	sleep	0.03
0.536683	Hebbian	sleep	0.03
0.620685	Hebbian	sleep	0.03
0.492212	Hebbian	sleep	0.03
0.469374	Hebbian	sleep	0.03
0.608821	Hebbian	sleep	0.03
0.491032	Hebbian	sleep	0.03
0.320509	Hebbian	sleep	0.03
0.613351	Hebbian	sleep	0.03
0.499545	Hebbian	sleep	0.03
0.41311	Hebbian	sleep	0.03
0.590854	Hebbian	sleep	0.03
0.486553	Hebbian	sleep	0.03
0.513631	Hebbian	sleep	0.03
0.380097	Hebbian	sleep	0.03
0.394375	Hebbian	sleep	0.03
0.707875	Hebbian	sleep	0.03
0.58767	Hebbian	sleep	0.03
0.629456	Hebbian	sleep	0.03
0.504655	Hebbian	sleep	0.03
0.491034	Hebbian	sleep	0.03
0.502817	Hebbian	sleep	0.03
0.426511	Hebbian	sleep	0.03
0.412513	Hebbian	sleep	0.03
0.331949	Hebbian	sleep	0.03
0.410881	Hebbian	sleep	0.03
0.543879	Hebbian	sleep	0.03
0.461474	Hebbian	sleep	0.03
0.522551	Hebbian	sleep	0.03
0.474915	Hebbian	sleep	0.03
0.58468	Hebbian	sleep	0.03
0.545869	Hebbian	sleep	0.03
0.597429	Hebbian	sleep	0.03
0.528979	Hebbian	sleep	0.03
0.456962	Hebbian	sleep	0.03
0.481411	Hebbian	sleep	0.03
0.459143	Hebbian	sleep	0.03
0.457049	Hebbian	sleep	0.03
0.537281	Hebbian	sleep	0.03
0.423525	Hebbian	sleep	0.03
0.493402	Hebbian	sleep	0.03
0.416631	Hebbian	sleep	0.03
0.550078	Hebbian	sleep	0.03
0.551597	Hebbian	sleep	0.03
0.47184	Hebbian	sleep	0.03
0.32362	Hebbian	sleep	0.03
0.452272	Hebbian	sleep	0.03
0.510305	Hebbian	sleep	0.03
0.512585	Hebbian	sleep	0.03
0.497044	Hebbian	sleep	0.03
0.411011	Hebbian	sleep	0.03
0.439956	Hebbian	sleep	0.03
0.44594	Hebbian	sleep	0.03
0.596227	Hebbian	sleep	0.03
0.468509	Hebbian	sleep	0.03
0.368355	Hebbian	sleep	0.03
0.425561	Hebbian	sleep	0.03
0.438297	Hebbian	sleep	0.03
0.440766	Hebbian	sleep	0.03
0.36245	Hebbian	sleep	0.03
0.491665	Hebbian	sleep	0.03
0.577142	Hebbian	sleep	0.03
0.472435	Hebbian	sleep	0.03
0.552975	Hebbian	sleep	0.03
0.396377	Hebbian	sleep	0.03
0.470266	Hebbian	sleep	0.03
0.36856	Hebbian	sleep	0.03
0.63334	Hebbian	sleep	0.03
0.330361	Hebbian	sleep	0.03
0.450929	Hebbian	sleep	0.03
0.534745	Hebbian	sleep	0.03
0.482898	Hebbian	sleep	0.03
0.581613	Hebbian	sleep	0.03
0.408846	Hebbian	sleep	0.03
0.724012	Hebbian	sleep	0.03
0.517745	Hebbian	sleep	0.03
0.663365	Hebbian	sleep	0.03
0.49644	Hebbian	sleep	0.03
0.357701	Hebbian	sleep	0.03
0.427886	Hebbian	sleep	0.03
0.404235	Hebbian	sleep	0.03
0.472589	Hebbian	sleep	0.03
0.482246	Hebbian	sleep	0.03
0.485131	Hebbian	sleep	0.03
0.47888	Hebbian	sleep	0.03
0.496874	Hebbian	sleep	0.03
0.424947	Hebbian	sleep	0.03
0.496433	Hebbian	sleep	0.03
0.476453	Hebbian	sleep	0.03
0.420159	Hebbian	sleep	0.03
0.529041	Hebbian	sleep	0.03
0.535317	Hebbian	sleep	0.03
0.502703	Hebbian	sleep	0.03
0.539152	Hebbian	sleep	0.03
0.614784	Hebbian	sleep	0.03
0.532117	Hebbian	sleep	0.03
0.495214	Hebbian	sleep	0.03
0.459196	Hebbian	sleep	0.03
0.515424	Hebbian	sleep	0.03
0.573874	Hebbian	sleep	0.03
0.345385	Hebbian	sleep	0.03
0.486514	Hebbian	sleep	0.03
0.533608	Hebbian	sleep	0.03
0.479215	Hebbian	sleep	0.03
0.475006	Hebbian	sleep	0.03
0.495759	Hebbian	sleep	0.03
0.537482	Hebbian	sleep	0.03
0.481643	Hebbian	sleep	0.03
0.566484	Hebbian	sleep	0.03
0.545876	Hebbian	sleep	0.03
0.446239	Hebbian	sleep	0.03
0.585839	Hebbian	sleep	0.03
0.401374	Hebbian	sleep	0.03
0.484551	Hebbian	sleep	0.03
0.537233	Hebbian	sleep	0.03
0.524396	Hebbian	sleep	0.03
0.506743	Hebbian	sleep	0.03
0.52938	Hebbian	sleep	0.03
0.337692	Hebbian	sleep	0.03
0.722739	Hebbian	sleep	0.03
0.41164	Hebbian	sleep	0.03
0.552923	Hebbian	sleep	0.03
0.457008	Hebbian	sleep	0.03
0.507995	Hebbian	sleep	0.03
0.406864	Hebbian	sleep	0.03
0.406856	Hebbian	sleep	0.03
0.484316	Hebbian	sleep	0.03
0.447329	Hebbian	sleep	0.03
0.570712	Hebbian	sleep	0.03
0.466554	Hebbian	sleep	0.03
0.539416	Hebbian	sleep	0.03
0.39758	Hebbian	sleep	0.03
0.630643	Hebbian	sleep	0.03
0.489419	Hebbian	sleep	0.03
0.423963	Hebbian	sleep	0.03
0.441182	Hebbian	sleep	0.03
0.581661	Hebbian	sleep	0.03
0.53273	Hebbian	sleep	0.03
0.437289	Hebbian	sleep	0.03
0.526469	Hebbian	sleep	0.03
0.277301	Hebbian	sleep	0.03
0.372419	Hebbian	sleep	0.03
0.488379	Hebbian	sleep	0.03
0.610416	Hebbian	sleep	0.03
0.364085	Hebbian	sleep	0.03
0.436912	Hebbian	sleep	0.03
0.493572	Hebbian	sleep	0.03
0.311897	Hebbian	sleep	0.03
0.459803	Hebbian	sleep	0.03
0.715789	Hebbian	sleep	0.03
0.550998	Hebbian	sleep	0.03
0.503628	Hebbian	sleep	0.03
0.459167	Hebbian	sleep	0.03
0.531007	Hebbian	sleep	0.03
0.450772	Hebbian	sleep	0.03
0.520405	Hebbian	sleep	0.03
0.473995	Hebbian	sleep	0.03
0.370237	Hebbian	sleep	0.03
0.368207	Hebbian	sleep	0.03
0.481536	Hebbian	sleep	0.03
0.545228	Hebbian	sleep	0.03
0.515487	Hebbian	sleep	0.03
0.5167	Hebbian	sleep	0.03
0.412088	Hebbian	sleep	0.03
0.394995	Hebbian	sleep	0.03
0.53705	Hebbian	sleep	0.03
0.535937	Hebbian	sleep	0.03
0.520281	Hebbian	sleep	0.03
0.497593	Hebbian	sleep	0.03
0.597962	Hebbian	sleep	0.03
0.467091	Hebbian	sleep	0.03
0.472629	Hebbian	sleep	0.03
0.431685	Hebbian	sleep	0.03
0.564168	Hebbian	sleep	0.03
0.521445	Hebbian	sleep	0.03
0.424809	Hebbian	sleep	0.03
0.542104	Hebbian	sleep	0.03
0.54771	Hebbian	sleep	0.03
0.542055	Hebbian	sleep	0.03
0.497802	Hebbian	sleep	0.03
0.421462	Hebbian	sleep	0.03
0.378149	Hebbian	sleep	0.03
0.50959	Hebbian	sleep	0.03
0.456432	Hebbian	sleep	0.03
0.509796	Hebbian	sleep	0.03
0.525454	Hebbian	sleep	0.03
0.535924	Hebbian	sleep	0.03
0.296697	Hebbian	sleep	0.03
0.521215	Hebbian	sleep	0.03
0.610563	Hebbian	sleep	0.03
0.544609	Hebbian	sleep	0.03
0.462603	Hebbian	sleep	0.03
0.41733	Hebbian	sleep	0.03
0.493495	Hebbian	sleep	0.03
0.527587	Hebbian	sleep	0.03
0.62313	Hebbian	sleep	0.03
0.37121	Hebbian	sleep	0.03
0.553534	Hebbian	sleep	0.03
0.294978	Hebbian	sleep	0.03
0.615467	Hebbian	sleep	0.03
0.588643	Hebbian	sleep	0.03
0.578163	Hebbian	sleep	0.03
0.562648	Hebbian	sleep	0.03
0.305645	Hebbian	sleep	0.03
0.450849	Hebbian	sleep	0.03
0.612668	Hebbian	sleep	0.03
0.604913	Hebbian	sleep	0.03
0.469091	Hebbian	sleep	0.03
0.449934	Hebbian	sleep	0.03
0.475461	Hebbian	sleep	0.03
0.482774	Hebbian	sleep	0.03
0.451794	Hebbian	sleep	0.03
0.403466	Hebbian	sleep	0.03
0.6229	Hebbian	sleep	0.03
0.473954	Hebbian	sleep	0.03
0.632376	Hebbian	sleep	0.03
0.487	Hebbian	sleep	0.03
0.506887	Hebbian	sleep	0.03
0.54993	Hebbian	sleep	0.03
0.47548	Hebbian	sleep	0.03
0.461581	Hebbian	sleep	0.03
0.509824	Hebbian	sleep	0.03
0.474186	Hebbian	sleep	0.03
0.649008	Hebbian	sleep	0.03
0.644623	Hebbian	sleep	0.03
0.603601	Hebbian	sleep	0.03
0.622461	Hebbian	sleep	0.03
0.39484	Hebbian	sleep	0.03
0.444112	Hebbian	sleep	0.03
0.463227	Hebbian	sleep	0.03
0.485234	Hebbian	sleep	0.03
0.565361	Hebbian	sleep	0.03
0.339973	Hebbian	sleep	0.03
0.452039	Hebbian	sleep	0.03
0.506538	Hebbian	sleep	0.03
0.541075	Hebbian	sleep	0.03
0.492499	Hebbian	sleep	0.03
0.482306	Hebbian	sleep	0.03
0.488985	Hebbian	sleep	0.03
0.557577	Hebbian	sleep	0.03
0.523608	Hebbian	sleep	0.03
0.51794	Hebbian	sleep	0.03
0.426965	Hebbian	sleep	0.03
0.502442	Hebbian	sleep	0.03
0.577736	Hebbian	sleep	0.03
0.455434	Hebbian	sleep	0.03
0.555353	Hebbian	sleep	0.03
0.469925	Hebbian	sleep	0.03
0.44857	Hebbian	sleep	0.03
0.43961	Hebbian	sleep	0.03
0.43752	Hebbian	sleep	0.03
0.512658	Hebbian	sleep	0.03
0.461472	Hebbian	sleep	0.03
0.379056	Hebbian	sleep	0.03
0.565843	Hebbian	sleep	0.03
0.396908	Hebbian	sleep	0.03
0.502285	Hebbian	sleep	0.03
0.328456	Hebbian	sleep	0.03
0.470292	Hebbian	sleep	0.03
0.63948	Hebbian	sleep	0.03
0.580034	Hebbian	sleep	0.03
0.359667	Hebbian	sleep	0.03
0.560735	Hebbian	sleep	0.03
0.372395	Hebbian	sleep	0.03
0.540336	Hebbian	sleep	0.03
0.377368	Hebbian	sleep	0.03
0.546436	Hebbian	sleep	0.03
0.584507	Hebbian	sleep	0.03
0.388842	Hebbian	sleep	0.03
0.468032	Hebbian	sleep	0.03
0.424697	Hebbian	sleep	0.03
0.394258	Hebbian	sleep	0.03
0.466195	Hebbian	sleep	0.03
0.497514	Hebbian	sleep	0.03
0.467732	Hebbian	sleep	0.03
0.503808	Hebbian	sleep	0.03
0.458762	Hebbian	sleep	0.03
0.476994	Hebbian	sleep	0.03
0.395863	Hebbian	sleep	0.03
0.514683	Hebbian	sleep	0.03
0.493845	Hebbian	sleep	0.03
0.578452	Hebbian	sleep	0.03
0.457794	Hebbian	sleep	0.03
0.570179	Hebbian	sleep	0.03
0.341403	Hebbian	sleep	0.03
0.467709	Hebbian	sleep	0.03
0.504599	Hebbian	sleep	0.03
0.473077	Hebbian	sleep	0.03
0.402642	Hebbian	sleep	0.03
0.524167	Hebbian	sleep	0.03
0.500547	Hebbian	sleep	0.03
0.509443	Hebbian	sleep	0.03
0.400394	Hebbian	sleep	0.03
0.604517	Hebbian	sleep	0.03
0.473283	Hebbian	sleep	0.03
0.515658	Hebbian	sleep	0.03
0.453459	Hebbian	sleep	0.03
0.411144	Hebbian	sleep	0.03
0.475768	Hebbian	sleep	0.03
0.507454	Hebbian	sleep	0.03
0.344244	Hebbian	sleep	0.03
0.509413	Hebbian	sleep	0.03
0.49905	Hebbian	sleep	0.03
0.447617	Hebbian	sleep	0.03
0.482446	Hebbian	sleep	0.03
0.496698	Hebbian	sleep	0.03
0.416152	Hebbian	sleep	0.03
0.492924	Hebbian	sleep	0.03
0.513444	Hebbian	sleep	0.03
0.521452	Hebbian	sleep	0.03
0.503272	Hebbian	sleep	0.03
0.583357	Hebbian	sleep	0.03
0.459122	Hebbian	sleep	0.03
0.553543	Hebbian	sleep	0.03
0.370963	Hebbian	sleep	0.03
0.577444	Hebbian	sleep	0.03
0.547431	Hebbian	sleep	0.03
0.50128	Hebbian	sleep	0.03
0.51286	Hebbian	sleep	0.03
[truncated: 54,001 more rows]
