# Supplementary material for: A unified framework to model synaptic dynamics during the sleep–wake cycle
Source: PLoS Biol. 2025 Jun 12;23(6):e3003198. doi: 10.1371/journal.pbio.3003198 (PMC12161594; doi:10.1371/journal.pbio.3003198)
Supplement: S2 Data — (XLSX) [file pbio.3003198.s030.xlsx]

## Sheet: Table A
mean_effi	lr	state	Hz
0.634125	Hebbian	sleep	20
0.789366	Hebbian	sleep	20
0.736071	Hebbian	sleep	20
0.54959	Hebbian	sleep	20
0.705679	Hebbian	sleep	20
0.735011	Hebbian	sleep	20
0.70997	Hebbian	sleep	20
0.854387	Hebbian	sleep	20
0.679299	Hebbian	sleep	20
0.735934	Hebbian	sleep	20
0.711786	Hebbian	sleep	20
0.898454	Hebbian	sleep	20
0.677904	Hebbian	sleep	20
0.712585	Hebbian	sleep	20
0.833912	Hebbian	sleep	20
0.699006	Hebbian	sleep	20
0.800414	Hebbian	sleep	20
0.771863	Hebbian	sleep	20
0.657709	Hebbian	sleep	20
0.686083	Hebbian	sleep	20
0.650986	Hebbian	sleep	20
0.648339	Hebbian	sleep	20
0.731285	Hebbian	sleep	20
0.795804	Hebbian	sleep	20
0.709761	Hebbian	sleep	20
0.610161	Hebbian	sleep	20
0.725688	Hebbian	sleep	20
0.625358	Hebbian	sleep	20
0.734382	Hebbian	sleep	20
0.744519	Hebbian	sleep	20
0.846897	Hebbian	sleep	20
0.687269	Hebbian	sleep	20
0.768592	Hebbian	sleep	20
0.848135	Hebbian	sleep	20
0.682344	Hebbian	sleep	20
0.780183	Hebbian	sleep	20
0.71919	Hebbian	sleep	20
0.702435	Hebbian	sleep	20
0.739314	Hebbian	sleep	20
0.710539	Hebbian	sleep	20
0.628125	Hebbian	sleep	20
0.784837	Hebbian	sleep	20
0.822661	Hebbian	sleep	20
0.688904	Hebbian	sleep	20
0.666082	Hebbian	sleep	20
0.710335	Hebbian	sleep	20
0.740733	Hebbian	sleep	20
0.653366	Hebbian	sleep	20
0.710879	Hebbian	sleep	20
0.571153	Hebbian	sleep	20
0.67056	Hebbian	sleep	20
0.711439	Hebbian	sleep	20
0.722181	Hebbian	sleep	20
0.623646	Hebbian	sleep	20
0.634008	Hebbian	sleep	20
0.812245	Hebbian	sleep	20
0.650517	Hebbian	sleep	20
0.715338	Hebbian	sleep	20
0.721636	Hebbian	sleep	20
0.644682	Hebbian	sleep	20
0.639819	Hebbian	sleep	20
0.495632	Hebbian	sleep	20
0.705316	Hebbian	sleep	20
0.615829	Hebbian	sleep	20
0.72599	Hebbian	sleep	20
0.767844	Hebbian	sleep	20
0.782577	Hebbian	sleep	20
0.713117	Hebbian	sleep	20
0.673459	Hebbian	sleep	20
0.669108	Hebbian	sleep	20
0.669493	Hebbian	sleep	20
0.705566	Hebbian	sleep	20
0.716954	Hebbian	sleep	20
0.780457	Hebbian	sleep	20
0.717572	Hebbian	sleep	20
0.72997	Hebbian	sleep	20
0.887416	Hebbian	sleep	20
0.872004	Hebbian	sleep	20
0.686432	Hebbian	sleep	20
0.783426	Hebbian	sleep	20
0.730176	Hebbian	sleep	20
0.712137	Hebbian	sleep	20
0.738595	Hebbian	sleep	20
0.829669	Hebbian	sleep	20
0.650063	Hebbian	sleep	20
0.672147	Hebbian	sleep	20
0.652669	Hebbian	sleep	20
0.845239	Hebbian	sleep	20
0.691606	Hebbian	sleep	20
0.656711	Hebbian	sleep	20
0.746641	Hebbian	sleep	20
0.623228	Hebbian	sleep	20
0.625368	Hebbian	sleep	20
0.870849	Hebbian	sleep	20
0.641582	Hebbian	sleep	20
0.885405	Hebbian	sleep	20
0.697038	Hebbian	sleep	20
0.66115	Hebbian	sleep	20
0.655001	Hebbian	sleep	20
0.743771	Hebbian	sleep	20
0.822681	Hebbian	sleep	20
0.728418	Hebbian	sleep	20
0.743199	Hebbian	sleep	20
0.709794	Hebbian	sleep	20
0.668442	Hebbian	sleep	20
0.637446	Hebbian	sleep	20
0.667506	Hebbian	sleep	20
0.741866	Hebbian	sleep	20
0.781799	Hebbian	sleep	20
0.642043	Hebbian	sleep	20
0.733611	Hebbian	sleep	20
0.61978	Hebbian	sleep	20
0.788859	Hebbian	sleep	20
0.699114	Hebbian	sleep	20
0.857711	Hebbian	sleep	20
0.606432	Hebbian	sleep	20
0.669337	Hebbian	sleep	20
0.738064	Hebbian	sleep	20
0.693934	Hebbian	sleep	20
0.710015	Hebbian	sleep	20
0.593529	Hebbian	sleep	20
0.774833	Hebbian	sleep	20
0.751142	Hebbian	sleep	20
0.679612	Hebbian	sleep	20
0.640431	Hebbian	sleep	20
0.706435	Hebbian	sleep	20
0.677893	Hebbian	sleep	20
0.700237	Hebbian	sleep	20
0.830051	Hebbian	sleep	20
0.694167	Hebbian	sleep	20
0.600557	Hebbian	sleep	20
0.807504	Hebbian	sleep	20
0.69462	Hebbian	sleep	20
0.731427	Hebbian	sleep	20
0.704792	Hebbian	sleep	20
0.65998	Hebbian	sleep	20
0.651676	Hebbian	sleep	20
0.658079	Hebbian	sleep	20
0.723775	Hebbian	sleep	20
0.686717	Hebbian	sleep	20
0.586137	Hebbian	sleep	20
0.676575	Hebbian	sleep	20
0.68784	Hebbian	sleep	20
0.753038	Hebbian	sleep	20
0.622548	Hebbian	sleep	20
0.652587	Hebbian	sleep	20
0.629372	Hebbian	sleep	20
0.650066	Hebbian	sleep	20
0.708711	Hebbian	sleep	20
0.841698	Hebbian	sleep	20
0.691147	Hebbian	sleep	20
0.682256	Hebbian	sleep	20
0.683453	Hebbian	sleep	20
0.656803	Hebbian	sleep	20
0.631211	Hebbian	sleep	20
0.80765	Hebbian	sleep	20
0.65464	Hebbian	sleep	20
0.79529	Hebbian	sleep	20
0.642732	Hebbian	sleep	20
0.780748	Hebbian	sleep	20
0.740291	Hebbian	sleep	20
0.58628	Hebbian	sleep	20
0.66733	Hebbian	sleep	20
0.694257	Hebbian	sleep	20
0.679249	Hebbian	sleep	20
0.667586	Hebbian	sleep	20
0.674524	Hebbian	sleep	20
0.629529	Hebbian	sleep	20
0.749665	Hebbian	sleep	20
0.629517	Hebbian	sleep	20
0.700363	Hebbian	sleep	20
0.659528	Hebbian	sleep	20
0.785469	Hebbian	sleep	20
0.672602	Hebbian	sleep	20
0.788684	Hebbian	sleep	20
0.675568	Hebbian	sleep	20
0.715779	Hebbian	sleep	20
0.792097	Hebbian	sleep	20
0.698822	Hebbian	sleep	20
0.654631	Hebbian	sleep	20
0.677841	Hebbian	sleep	20
0.680266	Hebbian	sleep	20
0.564951	Hebbian	sleep	20
0.657203	Hebbian	sleep	20
0.652195	Hebbian	sleep	20
0.874622	Hebbian	sleep	20
0.732846	Hebbian	sleep	20
0.727181	Hebbian	sleep	20
0.7278	Hebbian	sleep	20
0.763612	Hebbian	sleep	20
0.739372	Hebbian	sleep	20
0.589601	Hebbian	sleep	20
0.705834	Hebbian	sleep	20
0.754078	Hebbian	sleep	20
0.695365	Hebbian	sleep	20
0.617992	Hebbian	sleep	20
0.646197	Hebbian	sleep	20
0.741954	Hebbian	sleep	20
0.8299	Hebbian	sleep	20
0.645482	Hebbian	sleep	20
0.552923	Hebbian	sleep	20
0.646401	Hebbian	sleep	20
0.64497	Hebbian	sleep	20
0.82627	Hebbian	sleep	20
0.642079	Hebbian	sleep	20
0.643653	Hebbian	sleep	20
0.736293	Hebbian	sleep	20
0.796745	Hebbian	sleep	20
0.687055	Hebbian	sleep	20
0.670745	Hebbian	sleep	20
0.68496	Hebbian	sleep	20
0.680271	Hebbian	sleep	20
0.807305	Hebbian	sleep	20
0.76947	Hebbian	sleep	20
0.602801	Hebbian	sleep	20
0.839807	Hebbian	sleep	20
0.598921	Hebbian	sleep	20
0.65487	Hebbian	sleep	20
0.718334	Hebbian	sleep	20
0.751264	Hebbian	sleep	20
0.553078	Hebbian	sleep	20
0.754215	Hebbian	sleep	20
0.727822	Hebbian	sleep	20
0.721368	Hebbian	sleep	20
0.692909	Hebbian	sleep	20
0.772443	Hebbian	sleep	20
0.658173	Hebbian	sleep	20
0.761285	Hebbian	sleep	20
0.62256	Hebbian	sleep	20
0.656546	Hebbian	sleep	20
0.701917	Hebbian	sleep	20
0.848955	Hebbian	sleep	20
0.843556	Hebbian	sleep	20
0.708892	Hebbian	sleep	20
0.693202	Hebbian	sleep	20
0.742503	Hebbian	sleep	20
0.533598	Hebbian	sleep	20
0.658259	Hebbian	sleep	20
0.584119	Hebbian	sleep	20
0.721135	Hebbian	sleep	20
0.664119	Hebbian	sleep	20
0.733901	Hebbian	sleep	20
0.733816	Hebbian	sleep	20
0.678309	Hebbian	sleep	20
0.578348	Hebbian	sleep	20
0.834184	Hebbian	sleep	20
0.864105	Hebbian	sleep	20
0.717004	Hebbian	sleep	20
0.668344	Hebbian	sleep	20
0.727849	Hebbian	sleep	20
0.558241	Hebbian	sleep	20
0.568528	Hebbian	sleep	20
0.589348	Hebbian	sleep	20
0.645555	Hebbian	sleep	20
0.620507	Hebbian	sleep	20
0.677156	Hebbian	sleep	20
0.712415	Hebbian	sleep	20
0.867492	Hebbian	sleep	20
0.735985	Hebbian	sleep	20
0.491804	Hebbian	sleep	20
0.716241	Hebbian	sleep	20
0.599464	Hebbian	sleep	20
0.733691	Hebbian	sleep	20
0.740266	Hebbian	sleep	20
0.704469	Hebbian	sleep	20
0.68685	Hebbian	sleep	20
0.622078	Hebbian	sleep	20
0.749367	Hebbian	sleep	20
0.620173	Hebbian	sleep	20
0.637634	Hebbian	sleep	20
0.612902	Hebbian	sleep	20
0.69595	Hebbian	sleep	20
0.767338	Hebbian	sleep	20
0.732472	Hebbian	sleep	20
0.600974	Hebbian	sleep	20
0.681995	Hebbian	sleep	20
0.608024	Hebbian	sleep	20
0.70989	Hebbian	sleep	20
0.777134	Hebbian	sleep	20
0.69666	Hebbian	sleep	20
0.625802	Hebbian	sleep	20
0.649915	Hebbian	sleep	20
0.747178	Hebbian	sleep	20
0.602068	Hebbian	sleep	20
0.733479	Hebbian	sleep	20
0.690414	Hebbian	sleep	20
0.759929	Hebbian	sleep	20
0.812912	Hebbian	sleep	20
0.591818	Hebbian	sleep	20
0.645163	Hebbian	sleep	20
0.597997	Hebbian	sleep	20
0.605158	Hebbian	sleep	20
0.925475	Hebbian	sleep	20
0.740611	Hebbian	sleep	20
0.673033	Hebbian	sleep	20
0.676673	Hebbian	sleep	20
0.635667	Hebbian	sleep	20
0.769359	Hebbian	sleep	20
0.814045	Hebbian	sleep	20
0.592338	Hebbian	sleep	20
0.753792	Hebbian	sleep	20
0.634724	Hebbian	sleep	20
0.575261	Hebbian	sleep	20
0.726581	Hebbian	sleep	20
0.690338	Hebbian	sleep	20
0.625968	Hebbian	sleep	20
0.795287	Hebbian	sleep	20
0.632742	Hebbian	sleep	20
0.669624	Hebbian	sleep	20
0.623529	Hebbian	sleep	20
0.563433	Hebbian	sleep	20
0.668923	Hebbian	sleep	20
0.668067	Hebbian	sleep	20
0.644732	Hebbian	sleep	20
0.592821	Hebbian	sleep	20
0.653379	Hebbian	sleep	20
0.676651	Hebbian	sleep	20
0.699074	Hebbian	sleep	20
0.711296	Hebbian	sleep	20
0.763369	Hebbian	sleep	20
0.576329	Hebbian	sleep	20
0.701328	Hebbian	sleep	20
0.79764	Hebbian	sleep	20
0.606457	Hebbian	sleep	20
0.532213	Hebbian	sleep	20
0.753966	Hebbian	sleep	20
0.680343	Hebbian	sleep	20
0.704464	Hebbian	sleep	20
0.564335	Hebbian	sleep	20
0.812114	Hebbian	sleep	20
0.580487	Hebbian	sleep	20
0.815989	Hebbian	sleep	20
0.780436	Hebbian	sleep	20
0.729317	Hebbian	sleep	20
0.730716	Hebbian	sleep	20
0.692493	Hebbian	sleep	20
0.704026	Hebbian	sleep	20
0.673169	Hebbian	sleep	20
0.69418	Hebbian	sleep	20
0.717671	Hebbian	sleep	20
0.747787	Hebbian	sleep	20
0.592748	Hebbian	sleep	20
0.672531	Hebbian	sleep	20
0.704583	Hebbian	sleep	20
0.738318	Hebbian	sleep	20
0.750351	Hebbian	sleep	20
0.659478	Hebbian	sleep	20
0.621317	Hebbian	sleep	20
0.654369	Hebbian	sleep	20
0.665565	Hebbian	sleep	20
0.697719	Hebbian	sleep	20
0.6368	Hebbian	sleep	20
0.663045	Hebbian	sleep	20
0.748831	Hebbian	sleep	20
0.719244	Hebbian	sleep	20
0.721198	Hebbian	sleep	20
0.714901	Hebbian	sleep	20
0.648614	Hebbian	sleep	20
0.743955	Hebbian	sleep	20
0.706911	Hebbian	sleep	20
0.684498	Hebbian	sleep	20
0.706675	Hebbian	sleep	20
0.710513	Hebbian	sleep	20
0.634163	Hebbian	sleep	20
0.872555	Hebbian	sleep	20
0.657564	Hebbian	sleep	20
0.697018	Hebbian	sleep	20
0.713283	Hebbian	sleep	20
0.69731	Hebbian	sleep	20
0.569973	Hebbian	sleep	20
0.739068	Hebbian	sleep	20
0.719307	Hebbian	sleep	20
0.686566	Hebbian	sleep	20
0.643607	Hebbian	sleep	20
0.677596	Hebbian	sleep	20
0.775492	Hebbian	sleep	20
0.759895	Hebbian	sleep	20
0.551712	Hebbian	sleep	20
0.710738	Hebbian	sleep	20
0.771785	Hebbian	sleep	20
0.533604	Hebbian	sleep	20
0.800605	Hebbian	sleep	20
0.632804	Hebbian	sleep	20
0.728	Hebbian	sleep	20
0.692367	Hebbian	sleep	20
0.710448	Hebbian	sleep	20
0.854982	Hebbian	sleep	20
0.650402	Hebbian	sleep	20
0.657767	Hebbian	sleep	20
0.685119	Hebbian	sleep	20
0.622486	Hebbian	sleep	20
0.86363	Hebbian	sleep	20
0.69217	Hebbian	sleep	20
0.688126	Hebbian	sleep	20
0.733882	Hebbian	sleep	20
0.678116	Hebbian	sleep	20
0.535199	Hebbian	sleep	20
0.772613	Hebbian	sleep	20
0.662081	Hebbian	sleep	20
0.830936	Hebbian	sleep	20
0.636432	Hebbian	sleep	20
0.713258	Hebbian	sleep	20
0.697597	Hebbian	sleep	20
0.658787	Hebbian	sleep	20
0.832748	Hebbian	sleep	20
0.748908	Hebbian	sleep	20
0.565452	Hebbian	sleep	20
0.736187	Hebbian	sleep	20
0.676191	Hebbian	sleep	20
0.732816	Hebbian	sleep	20
0.788084	Hebbian	sleep	20
0.704863	Hebbian	sleep	20
0.651234	Hebbian	sleep	20
0.722995	Hebbian	sleep	20
0.733889	Hebbian	sleep	20
0.667166	Hebbian	sleep	20
0.714276	Hebbian	sleep	20
0.670005	Hebbian	sleep	20
0.638514	Hebbian	sleep	20
0.800238	Hebbian	sleep	20
0.643238	Hebbian	sleep	20
0.631408	Hebbian	sleep	20
0.671348	Hebbian	sleep	20
0.723657	Hebbian	sleep	20
0.668926	Hebbian	sleep	20
0.632564	Hebbian	sleep	20
0.722278	Hebbian	sleep	20
0.689737	Hebbian	sleep	20
0.731793	Hebbian	sleep	20
0.73208	Hebbian	sleep	20
0.656297	Hebbian	sleep	20
0.644947	Hebbian	sleep	20
0.775177	Hebbian	sleep	20
0.781026	Hebbian	sleep	20
0.779556	Hebbian	sleep	20
0.678464	Hebbian	sleep	20
0.749464	Hebbian	sleep	20
0.707771	Hebbian	sleep	20
0.742034	Hebbian	sleep	20
0.782684	Hebbian	sleep	20
0.756757	Hebbian	sleep	20
0.861505	Hebbian	sleep	20
0.787847	Hebbian	sleep	20
0.587974	Hebbian	sleep	20
0.648742	Hebbian	sleep	20
0.609662	Hebbian	sleep	20
0.632112	Hebbian	sleep	20
0.657236	Hebbian	sleep	20
0.541348	Hebbian	sleep	20
0.696214	Hebbian	sleep	20
0.71811	Hebbian	sleep	20
0.719772	Hebbian	sleep	20
0.689848	Hebbian	sleep	20
0.802724	Hebbian	sleep	20
0.670494	Hebbian	sleep	20
0.705752	Hebbian	sleep	20
0.556588	Hebbian	sleep	20
0.692853	Hebbian	sleep	20
0.49806	Hebbian	sleep	20
0.676124	Hebbian	sleep	20
0.757583	Hebbian	sleep	20
0.6447	Hebbian	sleep	20
0.730268	Hebbian	sleep	20
0.82961	Hebbian	sleep	20
0.787863	Hebbian	sleep	20
0.72627	Hebbian	sleep	20
0.734126	Hebbian	sleep	20
0.695965	Hebbian	sleep	20
0.803798	Hebbian	sleep	20
0.643986	Hebbian	sleep	20
0.601935	Hebbian	sleep	20
0.762115	Hebbian	sleep	20
0.606108	Hebbian	sleep	20
0.587189	Hebbian	sleep	20
0.691641	Hebbian	sleep	20
0.697992	Hebbian	sleep	20
0.588752	Hebbian	sleep	20
0.689851	Hebbian	sleep	20
0.820883	Hebbian	sleep	20
0.792191	Hebbian	sleep	20
0.688324	Hebbian	sleep	20
0.686703	Hebbian	sleep	20
0.724966	Hebbian	sleep	20
0.702673	Hebbian	sleep	20
0.68487	Hebbian	sleep	20
0.629294	Hebbian	sleep	20
0.676992	Hebbian	sleep	20
0.668489	Hebbian	sleep	20
0.585622	Hebbian	sleep	20
0.8029	Hebbian	sleep	20
0.643507	Hebbian	sleep	20
0.695391	Hebbian	sleep	20
0.63538	Hebbian	sleep	20
0.70176	Hebbian	sleep	20
0.689298	Hebbian	sleep	20
0.661311	Hebbian	sleep	20
0.634908	Hebbian	sleep	20
0.698486	Hebbian	sleep	20
0.609351	Hebbian	sleep	20
0.823479	Hebbian	sleep	20
0.656477	Hebbian	sleep	20
0.660675	Hebbian	sleep	20
0.685964	Hebbian	sleep	20
0.680369	Hebbian	sleep	20
0.767716	Hebbian	sleep	20
0.684394	Hebbian	sleep	20
0.607557	Hebbian	sleep	20
0.665609	Hebbian	sleep	20
0.60957	Hebbian	sleep	20
0.701455	Hebbian	sleep	20
0.626213	Hebbian	sleep	20
0.849579	Hebbian	sleep	20
0.700236	Hebbian	sleep	20
0.840631	Hebbian	sleep	20
0.627647	Hebbian	sleep	20
0.713709	Hebbian	sleep	20
0.733229	Hebbian	sleep	20
0.708808	Hebbian	sleep	20
0.713488	Hebbian	sleep	20
0.685289	Hebbian	sleep	20
0.75465	Hebbian	sleep	20
0.766248	Hebbian	sleep	20
0.766891	Hebbian	sleep	20
0.691529	Hebbian	sleep	20
0.862961	Hebbian	sleep	20
0.519916	Hebbian	sleep	20
0.702342	Hebbian	sleep	20
0.652192	Hebbian	sleep	20
0.606455	Hebbian	sleep	20
0.814683	Hebbian	sleep	20
0.679732	Hebbian	sleep	20
0.70278	Hebbian	sleep	20
0.615541	Hebbian	sleep	20
0.894258	Hebbian	sleep	20
0.764495	Hebbian	sleep	20
0.75671	Hebbian	sleep	20
0.662956	Hebbian	sleep	20
0.651554	Hebbian	sleep	20
0.557707	Hebbian	sleep	20
0.683686	Hebbian	sleep	20
0.615923	Hebbian	sleep	20
0.665546	Hebbian	sleep	20
0.886147	Hebbian	sleep	20
0.727479	Hebbian	sleep	20
0.764308	Hebbian	sleep	20
0.65643	Hebbian	sleep	20
0.602056	Hebbian	sleep	20
0.6622	Hebbian	sleep	20
0.699887	Hebbian	sleep	20
0.700602	Hebbian	sleep	20
0.746348	Hebbian	sleep	20
0.713582	Hebbian	sleep	20
0.603563	Hebbian	sleep	20
0.681511	Hebbian	sleep	20
0.626987	Hebbian	sleep	20
0.687955	Hebbian	sleep	20
0.69567	Hebbian	sleep	20
0.59565	Hebbian	sleep	20
0.647034	Hebbian	sleep	20
0.568842	Hebbian	sleep	20
0.678981	Hebbian	sleep	20
0.788511	Hebbian	sleep	20
0.744594	Hebbian	sleep	20
0.664213	Hebbian	sleep	20
0.808907	Hebbian	sleep	20
0.623816	Hebbian	sleep	20
0.637556	Hebbian	sleep	20
0.569691	Hebbian	sleep	20
0.635008	Hebbian	sleep	20
0.572945	Hebbian	sleep	20
0.643379	Hebbian	sleep	20
0.668088	Hebbian	sleep	20
0.707345	Hebbian	sleep	20
0.794327	Hebbian	sleep	20
0.659668	Hebbian	sleep	20
0.667731	Hebbian	sleep	20
0.703108	Hebbian	sleep	20
0.740201	Hebbian	sleep	20
0.727357	Hebbian	sleep	20
0.592248	Hebbian	sleep	20
0.675515	Hebbian	sleep	20
0.629964	Hebbian	sleep	20
0.782459	Hebbian	sleep	20
0.66871	Hebbian	sleep	20
0.683156	Hebbian	sleep	20
0.598466	Hebbian	sleep	20
0.735525	Hebbian	sleep	20
0.647289	Hebbian	sleep	20
0.720353	Hebbian	sleep	20
0.686835	Hebbian	sleep	20
0.858393	Hebbian	sleep	20
0.844175	Hebbian	sleep	20
0.706513	Hebbian	sleep	20
0.70786	Hebbian	sleep	20
0.823796	Hebbian	sleep	20
0.729094	Hebbian	sleep	20
0.722842	Hebbian	sleep	20
0.735199	Hebbian	sleep	20
0.670998	Hebbian	sleep	20
0.742193	Hebbian	sleep	20
0.683585	Hebbian	sleep	20
0.826011	Hebbian	sleep	20
0.626013	Hebbian	sleep	20
0.730008	Hebbian	sleep	20
0.705524	Hebbian	sleep	20
0.64509	Hebbian	sleep	20
0.659999	Hebbian	sleep	20
0.752342	Hebbian	sleep	20
0.772267	Hebbian	sleep	20
0.688851	Hebbian	sleep	20
0.618274	Hebbian	sleep	20
0.615596	Hebbian	sleep	20
0.767895	Hebbian	sleep	20
0.684171	Hebbian	sleep	20
0.711457	Hebbian	sleep	20
0.776127	Hebbian	sleep	20
0.599122	Hebbian	sleep	20
0.814224	Hebbian	sleep	20
0.67094	Hebbian	sleep	20
0.63435	Hebbian	sleep	20
0.718589	Hebbian	sleep	20
0.631294	Hebbian	sleep	20
0.675434	Hebbian	sleep	20
0.636348	Hebbian	sleep	20
0.712969	Hebbian	sleep	20
0.616546	Hebbian	sleep	20
0.81123	Hebbian	sleep	20
0.763848	Hebbian	sleep	20
0.682913	Hebbian	sleep	20
0.726711	Hebbian	sleep	20
0.695606	Hebbian	sleep	20
0.703741	Hebbian	sleep	20
0.73671	Hebbian	sleep	20
0.658915	Hebbian	sleep	20
0.704747	Hebbian	sleep	20
0.677168	Hebbian	sleep	20
0.671026	Hebbian	sleep	20
0.606022	Hebbian	sleep	20
0.815168	Hebbian	sleep	20
0.80986	Hebbian	sleep	20
0.70431	Hebbian	sleep	20
0.669908	Hebbian	sleep	20
0.695588	Hebbian	sleep	20
0.732812	Hebbian	sleep	20
0.776358	Hebbian	sleep	20
0.636149	Hebbian	sleep	20
0.648263	Hebbian	sleep	20
0.649638	Hebbian	sleep	20
0.69267	Hebbian	sleep	20
0.676086	Hebbian	sleep	20
0.757463	Hebbian	sleep	20
0.657303	Hebbian	sleep	20
0.650467	Hebbian	sleep	20
0.787806	Hebbian	sleep	20
0.668636	Hebbian	sleep	20
0.752907	Hebbian	sleep	20
0.621844	Hebbian	sleep	20
0.557464	Hebbian	sleep	20
0.714835	Hebbian	sleep	20
0.704676	Hebbian	sleep	20
0.775773	Hebbian	sleep	20
0.79384	Hebbian	sleep	20
0.76299	Hebbian	sleep	20
0.674976	Hebbian	sleep	20
0.604693	Hebbian	sleep	20
0.739434	Hebbian	sleep	20
0.819216	Hebbian	sleep	20
0.767825	Hebbian	sleep	20
0.542621	Hebbian	sleep	20
0.610357	Hebbian	sleep	20
0.716099	Hebbian	sleep	20
0.605621	Hebbian	sleep	20
0.732986	Hebbian	sleep	20
0.634834	Hebbian	sleep	20
0.61462	Hebbian	sleep	20
0.783772	Hebbian	sleep	20
0.703168	Hebbian	sleep	20
0.70774	Hebbian	sleep	20
0.674499	Hebbian	sleep	20
0.644486	Hebbian	sleep	20
0.730396	Hebbian	sleep	20
0.662353	Hebbian	sleep	20
0.670861	Hebbian	sleep	20
0.687014	Hebbian	sleep	20
0.871814	Hebbian	sleep	20
0.680158	Hebbian	sleep	20
0.709825	Hebbian	sleep	20
0.770639	Hebbian	sleep	20
0.712937	Hebbian	sleep	20
0.869	Hebbian	sleep	20
0.800948	Hebbian	sleep	20
0.719635	Hebbian	sleep	20
0.673042	Hebbian	sleep	20
0.625833	Hebbian	sleep	20
0.697331	Hebbian	sleep	20
0.632994	Hebbian	sleep	20
0.665688	Hebbian	sleep	20
0.691468	Hebbian	sleep	20
0.703178	Hebbian	sleep	20
0.77311	Hebbian	sleep	20
0.763688	Hebbian	sleep	20
0.600655	Hebbian	sleep	20
0.605981	Hebbian	sleep	20
0.663933	Hebbian	sleep	20
0.743125	Hebbian	sleep	20
0.804157	Hebbian	sleep	20
0.631195	Hebbian	sleep	20
0.632851	Hebbian	sleep	20
0.851874	Hebbian	sleep	20
0.775275	Hebbian	sleep	20
0.764306	Hebbian	sleep	20
0.750645	Hebbian	sleep	20
0.679634	Hebbian	sleep	20
0.701834	Hebbian	sleep	20
0.633221	Hebbian	sleep	20
0.807653	Hebbian	sleep	20
0.892876	Hebbian	sleep	20
0.661872	Hebbian	sleep	20
0.652904	Hebbian	sleep	20
0.667524	Hebbian	sleep	20
0.658996	Hebbian	sleep	20
0.761894	Hebbian	sleep	20
0.567587	Hebbian	sleep	20
0.765621	Hebbian	sleep	20
0.652098	Hebbian	sleep	20
0.654748	Hebbian	sleep	20
0.830807	Hebbian	sleep	20
0.74458	Hebbian	sleep	20
0.693	Hebbian	sleep	20
0.755678	Hebbian	sleep	20
0.787897	Hebbian	sleep	20
0.697665	Hebbian	sleep	20
0.689273	Hebbian	sleep	20
0.762456	Hebbian	sleep	20
0.726515	Hebbian	sleep	20
0.748254	Hebbian	sleep	20
0.694675	Hebbian	sleep	20
0.736703	Hebbian	sleep	20
0.81747	Hebbian	sleep	20
0.77636	Hebbian	sleep	20
0.72988	Hebbian	sleep	20
0.605783	Hebbian	sleep	20
0.672108	Hebbian	sleep	20
0.651431	Hebbian	sleep	20
0.739676	Hebbian	sleep	20
0.609179	Hebbian	sleep	20
0.664553	Hebbian	sleep	20
0.668497	Hebbian	sleep	20
0.566047	Hebbian	sleep	20
0.755439	Hebbian	sleep	20
0.740867	Hebbian	sleep	20
0.567336	Hebbian	sleep	20
0.69037	Hebbian	sleep	20
0.711162	Hebbian	sleep	20
0.781689	Hebbian	sleep	20
0.767651	Hebbian	sleep	20
0.624387	Hebbian	sleep	20
0.652682	Hebbian	sleep	20
0.704328	Hebbian	sleep	20
0.67453	Hebbian	sleep	20
0.673562	Hebbian	sleep	20
0.669076	Hebbian	sleep	20
0.653897	Hebbian	sleep	20
0.75922	Hebbian	sleep	20
0.659558	Hebbian	sleep	20
0.554965	Hebbian	sleep	20
0.654292	Hebbian	sleep	20
0.576628	Hebbian	sleep	20
0.645663	Hebbian	sleep	20
0.715497	Hebbian	sleep	20
0.798535	Hebbian	sleep	20
0.760041	Hebbian	sleep	20
0.60455	Hebbian	sleep	20
0.624956	Hebbian	sleep	20
0.638163	Hebbian	sleep	20
0.695321	Hebbian	sleep	20
0.55909	Hebbian	sleep	20
0.693815	Hebbian	sleep	20
0.620112	Hebbian	sleep	20
0.646636	Hebbian	sleep	20
0.728687	Hebbian	sleep	20
0.688001	Hebbian	sleep	20
0.707977	Hebbian	sleep	20
0.803031	Hebbian	sleep	20
0.714906	Hebbian	sleep	20
0.620893	Hebbian	sleep	20
0.605747	Hebbian	sleep	20
0.709508	Hebbian	sleep	20
0.753587	Hebbian	sleep	20
0.649934	Hebbian	sleep	20
0.904866	Hebbian	sleep	20
0.76404	Hebbian	sleep	20
0.794647	Hebbian	sleep	20
0.611839	Hebbian	sleep	20
0.623697	Hebbian	sleep	20
0.771745	Hebbian	sleep	20
0.799151	Hebbian	sleep	20
0.712059	Hebbian	sleep	20
0.755718	Hebbian	sleep	20
0.762567	Hebbian	sleep	20
0.64491	Hebbian	sleep	20
0.610666	Hebbian	sleep	20
0.80138	Hebbian	sleep	20
0.877289	Hebbian	sleep	20
0.71365	Hebbian	sleep	20
0.73457	Hebbian	sleep	20
0.831514	Hebbian	sleep	20
0.721566	Hebbian	sleep	20
0.690759	Hebbian	sleep	20
0.671248	Hebbian	sleep	20
0.701475	Hebbian	sleep	20
0.585711	Hebbian	sleep	20
0.683824	Hebbian	sleep	20
0.759505	Hebbian	sleep	20
0.725348	Hebbian	sleep	20
0.852196	Hebbian	sleep	20
0.706576	Hebbian	sleep	20
0.685577	Hebbian	sleep	20
0.6801	Hebbian	sleep	20
0.663831	Hebbian	sleep	20
0.675926	Hebbian	sleep	20
0.801843	Hebbian	sleep	20
0.609516	Hebbian	sleep	20
0.722163	Hebbian	sleep	20
0.694922	Hebbian	sleep	20
0.798729	Hebbian	sleep	20
0.673001	Hebbian	sleep	20
0.72104	Hebbian	sleep	20
0.662996	Hebbian	sleep	20
0.64699	Hebbian	sleep	20
0.783199	Hebbian	sleep	20
0.608127	Hebbian	sleep	20
0.846808	Hebbian	sleep	20
0.660597	Hebbian	sleep	20
0.857671	Hebbian	sleep	20
0.561897	Hebbian	sleep	20
0.648354	Hebbian	sleep	20
0.725947	Hebbian	sleep	20
0.687909	Hebbian	sleep	20
0.662214	Hebbian	sleep	20
0.629868	Hebbian	sleep	20
0.688369	Hebbian	sleep	20
0.697615	Hebbian	sleep	20
0.656689	Hebbian	sleep	20
0.616947	Hebbian	sleep	20
0.802383	Hebbian	sleep	20
0.76973	Hebbian	sleep	20
0.64465	Hebbian	sleep	20
0.757053	Hebbian	sleep	20
0.763335	Hebbian	sleep	20
0.687891	Hebbian	sleep	20
0.590808	Hebbian	sleep	20
0.747697	Hebbian	sleep	20
0.770773	Hebbian	sleep	20
0.73022	Hebbian	sleep	20
0.652813	Hebbian	sleep	20
0.691996	Hebbian	sleep	20
0.721186	Hebbian	sleep	20
0.710235	Hebbian	sleep	20
0.808929	Hebbian	sleep	20
0.509769	Hebbian	sleep	20
0.637661	Hebbian	sleep	20
0.67831	Hebbian	sleep	20
0.828505	Hebbian	sleep	20
0.681878	Hebbian	sleep	20
0.73376	Hebbian	sleep	20
0.691431	Hebbian	sleep	20
0.743245	Hebbian	sleep	20
0.679111	Hebbian	sleep	20
0.706891	Hebbian	sleep	20
0.666619	Hebbian	sleep	20
0.670361	Hebbian	sleep	20
0.653545	Hebbian	sleep	20
0.638024	Hebbian	sleep	20
0.651891	Hebbian	sleep	20
0.742577	Hebbian	sleep	20
0.736908	Hebbian	sleep	20
0.703403	Hebbian	sleep	20
0.72067	Hebbian	sleep	20
0.735352	Hebbian	sleep	20
0.729761	Hebbian	sleep	20
0.678723	Hebbian	sleep	20
0.769359	Hebbian	sleep	20
0.708688	Hebbian	sleep	20
0.641942	Hebbian	sleep	20
0.736262	Hebbian	sleep	20
0.728934	Hebbian	sleep	20
0.633225	Hebbian	sleep	20
0.713781	Hebbian	sleep	20
0.782827	Hebbian	sleep	20
0.698216	Hebbian	sleep	20
0.696919	Hebbian	sleep	20
0.770427	Hebbian	sleep	20
0.610481	Hebbian	sleep	20
0.915061	Hebbian	sleep	20
0.725781	Hebbian	sleep	20
0.821084	Hebbian	sleep	20
0.723748	Hebbian	sleep	20
0.679809	Hebbian	sleep	20
0.694639	Hebbian	sleep	20
0.817579	Hebbian	sleep	20
0.833049	Hebbian	sleep	20
0.664319	Hebbian	sleep	20
0.716523	Hebbian	sleep	20
0.633561	Hebbian	sleep	20
0.664056	Hebbian	sleep	20
0.666034	Hebbian	sleep	20
0.726056	Hebbian	sleep	20
0.633894	Hebbian	sleep	20
0.734307	Hebbian	sleep	20
0.698137	Hebbian	sleep	20
0.816455	Hebbian	sleep	20
0.897465	Hebbian	sleep	20
0.66473	Hebbian	sleep	20
0.753242	Hebbian	sleep	20
0.652531	Hebbian	sleep	20
0.729177	Hebbian	sleep	20
0.892606	Hebbian	sleep	20
0.73446	Hebbian	sleep	20
0.761765	Hebbian	sleep	20
0.67059	Hebbian	sleep	20
0.822955	Hebbian	sleep	20
0.593838	Hebbian	sleep	20
0.683099	Hebbian	sleep	20
0.858592	Hebbian	sleep	20
0.655746	Hebbian	sleep	20
0.794326	Hebbian	sleep	20
0.602271	Hebbian	sleep	20
0.821353	Hebbian	sleep	20
0.600747	Hebbian	sleep	20
0.742901	Hebbian	sleep	20
0.806087	Hebbian	sleep	20
0.81409	Hebbian	sleep	20
0.668245	Hebbian	sleep	20
0.702458	Hebbian	sleep	20
0.735793	Hebbian	sleep	20
0.706168	Hebbian	sleep	20
0.703545	Hebbian	sleep	20
0.737999	Hebbian	sleep	20
0.669476	Hebbian	sleep	20
0.610376	Hebbian	sleep	20
0.657904	Hebbian	sleep	20
0.667169	Hebbian	sleep	20
0.653959	Hebbian	sleep	20
0.661131	Hebbian	sleep	20
0.824117	Hebbian	sleep	20
0.734515	Hebbian	sleep	20
0.67189	Hebbian	sleep	20
0.702099	Hebbian	sleep	20
0.775276	Hebbian	sleep	20
0.676561	Hebbian	sleep	20
0.654242	Hebbian	sleep	20
0.707325	Hebbian	sleep	20
0.685956	Hebbian	sleep	20
0.736418	Hebbian	sleep	20
0.740255	Hebbian	sleep	20
0.715527	Hebbian	sleep	20
0.795423	Hebbian	sleep	20
0.734511	Hebbian	sleep	20
0.758251	Hebbian	sleep	20
0.624556	Hebbian	sleep	20
0.68395	Hebbian	sleep	20
0.641878	Hebbian	sleep	20
0.731671	Hebbian	sleep	20
0.652761	Hebbian	sleep	20
0.75995	Hebbian	sleep	20
0.770251	Hebbian	sleep	20
0.7159	Hebbian	sleep	20
0.661072	Hebbian	sleep	20
0.71417	Hebbian	sleep	20
0.820198	Hebbian	sleep	20
0.714296	Hebbian	sleep	20
0.811902	Hebbian	sleep	20
0.752983	Hebbian	sleep	20
0.638018	Hebbian	sleep	20
0.694649	Hebbian	sleep	20
0.619944	Hebbian	sleep	20
0.751894	Hebbian	sleep	20
0.687663	Hebbian	sleep	20
0.598413	Hebbian	sleep	20
0.706936	Hebbian	sleep	20
0.743939	Hebbian	sleep	20
0.831804	Hebbian	sleep	20
0.632357	Hebbian	sleep	20
0.825412	Hebbian	sleep	20
0.644308	Hebbian	sleep	20
0.785643	Hebbian	sleep	20
0.660549	Hebbian	sleep	20
0.722021	Hebbian	sleep	20
0.720768	Hebbian	sleep	20
0.718109	Hebbian	sleep	20
0.627121	Hebbian	sleep	20
0.741687	Hebbian	sleep	20
0.715038	Hebbian	sleep	20
0.725253	Hebbian	sleep	20
0.651952	Hebbian	sleep	20
0.830826	Hebbian	sleep	20
0.847293	Hebbian	sleep	20
0.731399	Hebbian	sleep	20
0.759527	Hebbian	sleep	20
0.624479	Hebbian	sleep	30
0.767156	Hebbian	sleep	30
0.712336	Hebbian	sleep	30
0.549005	Hebbian	sleep	30
0.708371	Hebbian	sleep	30
0.744548	Hebbian	sleep	30
0.699023	Hebbian	sleep	30
0.857794	Hebbian	sleep	30
0.697412	Hebbian	sleep	30
0.737721	Hebbian	sleep	30
0.731339	Hebbian	sleep	30
0.898116	Hebbian	sleep	30
0.684002	Hebbian	sleep	30
0.723887	Hebbian	sleep	30
0.826446	Hebbian	sleep	30
0.710612	Hebbian	sleep	30
0.795099	Hebbian	sleep	30
0.76772	Hebbian	sleep	30
0.673291	Hebbian	sleep	30
0.691413	Hebbian	sleep	30
0.649795	Hebbian	sleep	30
0.646696	Hebbian	sleep	30
0.739509	Hebbian	sleep	30
0.810361	Hebbian	sleep	30
0.706617	Hebbian	sleep	30
0.616741	Hebbian	sleep	30
0.730847	Hebbian	sleep	30
0.637508	Hebbian	sleep	30
0.732332	Hebbian	sleep	30
0.754173	Hebbian	sleep	30
0.853788	Hebbian	sleep	30
0.679952	Hebbian	sleep	30
0.765193	Hebbian	sleep	30
0.858883	Hebbian	sleep	30
0.689193	Hebbian	sleep	30
0.796237	Hebbian	sleep	30
0.710022	Hebbian	sleep	30
0.711555	Hebbian	sleep	30
0.748158	Hebbian	sleep	30
0.6942	Hebbian	sleep	30
0.622665	Hebbian	sleep	30
0.78278	Hebbian	sleep	30
0.824808	Hebbian	sleep	30
0.687006	Hebbian	sleep	30
0.67488	Hebbian	sleep	30
0.702761	Hebbian	sleep	30
0.748807	Hebbian	sleep	30
0.658394	Hebbian	sleep	30
0.705151	Hebbian	sleep	30
0.593899	Hebbian	sleep	30
0.678762	Hebbian	sleep	30
0.705724	Hebbian	sleep	30
0.725153	Hebbian	sleep	30
0.630157	Hebbian	sleep	30
0.640546	Hebbian	sleep	30
0.824312	Hebbian	sleep	30
0.632172	Hebbian	sleep	30
0.719197	Hebbian	sleep	30
0.726579	Hebbian	sleep	30
0.654323	Hebbian	sleep	30
0.637539	Hebbian	sleep	30
0.49614	Hebbian	sleep	30
0.689244	Hebbian	sleep	30
0.631904	Hebbian	sleep	30
0.720404	Hebbian	sleep	30
0.779173	Hebbian	sleep	30
0.775972	Hebbian	sleep	30
0.707653	Hebbian	sleep	30
0.652648	Hebbian	sleep	30
0.681809	Hebbian	sleep	30
0.666683	Hebbian	sleep	30
0.705944	Hebbian	sleep	30
0.711505	Hebbian	sleep	30
0.782957	Hebbian	sleep	30
0.716163	Hebbian	sleep	30
0.726247	Hebbian	sleep	30
0.889553	Hebbian	sleep	30
0.87667	Hebbian	sleep	30
0.695767	Hebbian	sleep	30
0.778465	Hebbian	sleep	30
0.730195	Hebbian	sleep	30
0.719331	Hebbian	sleep	30
0.738839	Hebbian	sleep	30
0.840685	Hebbian	sleep	30
0.663433	Hebbian	sleep	30
0.67045	Hebbian	sleep	30
0.659202	Hebbian	sleep	30
0.857116	Hebbian	sleep	30
0.692451	Hebbian	sleep	30
0.646328	Hebbian	sleep	30
0.753852	Hebbian	sleep	30
0.629816	Hebbian	sleep	30
0.636365	Hebbian	sleep	30
0.871833	Hebbian	sleep	30
0.638598	Hebbian	sleep	30
0.883521	Hebbian	sleep	30
0.691276	Hebbian	sleep	30
0.658147	Hebbian	sleep	30
0.656243	Hebbian	sleep	30
0.743014	Hebbian	sleep	30
0.823961	Hebbian	sleep	30
0.720055	Hebbian	sleep	30
0.754956	Hebbian	sleep	30
0.705106	Hebbian	sleep	30
0.661566	Hebbian	sleep	30
0.646727	Hebbian	sleep	30
0.676767	Hebbian	sleep	30
0.735964	Hebbian	sleep	30
0.781898	Hebbian	sleep	30
0.655065	Hebbian	sleep	30
0.740337	Hebbian	sleep	30
0.621822	Hebbian	sleep	30
0.800121	Hebbian	sleep	30
0.684413	Hebbian	sleep	30
0.854356	Hebbian	sleep	30
0.609563	Hebbian	sleep	30
0.671318	Hebbian	sleep	30
0.732736	Hebbian	sleep	30
0.690344	Hebbian	sleep	30
0.701884	Hebbian	sleep	30
0.603222	Hebbian	sleep	30
0.776924	Hebbian	sleep	30
0.753154	Hebbian	sleep	30
0.670344	Hebbian	sleep	30
0.637698	Hebbian	sleep	30
0.712167	Hebbian	sleep	30
0.678339	Hebbian	sleep	30
0.718534	Hebbian	sleep	30
0.831526	Hebbian	sleep	30
0.717383	Hebbian	sleep	30
0.595141	Hebbian	sleep	30
0.810423	Hebbian	sleep	30
0.695807	Hebbian	sleep	30
0.734889	Hebbian	sleep	30
0.709427	Hebbian	sleep	30
0.657147	Hebbian	sleep	30
0.639454	Hebbian	sleep	30
0.672177	Hebbian	sleep	30
0.72864	Hebbian	sleep	30
0.703222	Hebbian	sleep	30
0.59102	Hebbian	sleep	30
0.671211	Hebbian	sleep	30
0.689116	Hebbian	sleep	30
0.742793	Hebbian	sleep	30
0.625897	Hebbian	sleep	30
0.658074	Hebbian	sleep	30
0.630052	Hebbian	sleep	30
0.6591	Hebbian	sleep	30
0.699761	Hebbian	sleep	30
0.837007	Hebbian	sleep	30
0.697399	Hebbian	sleep	30
0.666725	Hebbian	sleep	30
0.688082	Hebbian	sleep	30
0.649153	Hebbian	sleep	30
0.644881	Hebbian	sleep	30
0.813059	Hebbian	sleep	30
0.651512	Hebbian	sleep	30
0.812408	Hebbian	sleep	30
0.639221	Hebbian	sleep	30
0.787799	Hebbian	sleep	30
0.740093	Hebbian	sleep	30
0.587956	Hebbian	sleep	30
0.670004	Hebbian	sleep	30
0.684391	Hebbian	sleep	30
0.690471	Hebbian	sleep	30
0.646761	Hebbian	sleep	30
0.67393	Hebbian	sleep	30
0.630408	Hebbian	sleep	30
0.762537	Hebbian	sleep	30
0.656955	Hebbian	sleep	30
0.686741	Hebbian	sleep	30
0.66321	Hebbian	sleep	30
0.779475	Hebbian	sleep	30
0.684281	Hebbian	sleep	30
0.789734	Hebbian	sleep	30
0.672797	Hebbian	sleep	30
0.713906	Hebbian	sleep	30
0.795974	Hebbian	sleep	30
0.699104	Hebbian	sleep	30
0.661015	Hebbian	sleep	30
0.690047	Hebbian	sleep	30
0.681809	Hebbian	sleep	30
0.560124	Hebbian	sleep	30
0.67082	Hebbian	sleep	30
0.655291	Hebbian	sleep	30
0.870226	Hebbian	sleep	30
0.735398	Hebbian	sleep	30
0.73191	Hebbian	sleep	30
0.735714	Hebbian	sleep	30
0.77305	Hebbian	sleep	30
0.73811	Hebbian	sleep	30
0.589863	Hebbian	sleep	30
0.709822	Hebbian	sleep	30
0.756821	Hebbian	sleep	30
0.684777	Hebbian	sleep	30
0.623409	Hebbian	sleep	30
0.653611	Hebbian	sleep	30
0.747089	Hebbian	sleep	30
0.835133	Hebbian	sleep	30
0.663455	Hebbian	sleep	30
0.554187	Hebbian	sleep	30
0.648653	Hebbian	sleep	30
0.640771	Hebbian	sleep	30
0.832042	Hebbian	sleep	30
0.638411	Hebbian	sleep	30
0.656143	Hebbian	sleep	30
0.744924	Hebbian	sleep	30
0.804164	Hebbian	sleep	30
0.687264	Hebbian	sleep	30
0.670407	Hebbian	sleep	30
0.683555	Hebbian	sleep	30
0.674585	Hebbian	sleep	30
0.815166	Hebbian	sleep	30
0.77349	Hebbian	sleep	30
0.602544	Hebbian	sleep	30
0.848918	Hebbian	sleep	30
0.607302	Hebbian	sleep	30
0.666627	Hebbian	sleep	30
0.717134	Hebbian	sleep	30
0.748124	Hebbian	sleep	30
0.552975	Hebbian	sleep	30
0.764431	Hebbian	sleep	30
0.732441	Hebbian	sleep	30
0.723726	Hebbian	sleep	30
0.709336	Hebbian	sleep	30
0.77185	Hebbian	sleep	30
0.665387	Hebbian	sleep	30
0.771989	Hebbian	sleep	30
0.629669	Hebbian	sleep	30
0.654663	Hebbian	sleep	30
0.698069	Hebbian	sleep	30
0.842015	Hebbian	sleep	30
0.856719	Hebbian	sleep	30
0.708738	Hebbian	sleep	30
0.683537	Hebbian	sleep	30
0.747476	Hebbian	sleep	30
0.535769	Hebbian	sleep	30
0.677772	Hebbian	sleep	30
0.59739	Hebbian	sleep	30
0.709525	Hebbian	sleep	30
0.668824	Hebbian	sleep	30
0.718604	Hebbian	sleep	30
0.759126	Hebbian	sleep	30
0.682313	Hebbian	sleep	30
0.586538	Hebbian	sleep	30
0.838142	Hebbian	sleep	30
0.861318	Hebbian	sleep	30
0.710597	Hebbian	sleep	30
0.657032	Hebbian	sleep	30
0.739077	Hebbian	sleep	30
0.561088	Hebbian	sleep	30
0.572293	Hebbian	sleep	30
0.597943	Hebbian	sleep	30
0.645922	Hebbian	sleep	30
0.616561	Hebbian	sleep	30
0.701036	Hebbian	sleep	30
0.702087	Hebbian	sleep	30
0.881922	Hebbian	sleep	30
0.748795	Hebbian	sleep	30
0.493005	Hebbian	sleep	30
0.724776	Hebbian	sleep	30
0.602784	Hebbian	sleep	30
0.73442	Hebbian	sleep	30
0.749927	Hebbian	sleep	30
0.696664	Hebbian	sleep	30
0.688218	Hebbian	sleep	30
0.623627	Hebbian	sleep	30
0.757394	Hebbian	sleep	30
0.631211	Hebbian	sleep	30
0.64234	Hebbian	sleep	30
0.592108	Hebbian	sleep	30
0.705406	Hebbian	sleep	30
0.769182	Hebbian	sleep	30
0.733664	Hebbian	sleep	30
0.601864	Hebbian	sleep	30
0.676474	Hebbian	sleep	30
0.611489	Hebbian	sleep	30
0.725663	Hebbian	sleep	30
0.776306	Hebbian	sleep	30
0.694043	Hebbian	sleep	30
0.637267	Hebbian	sleep	30
0.643718	Hebbian	sleep	30
0.756001	Hebbian	sleep	30
0.610429	Hebbian	sleep	30
0.735936	Hebbian	sleep	30
0.69084	Hebbian	sleep	30
0.771142	Hebbian	sleep	30
0.802395	Hebbian	sleep	30
0.594366	Hebbian	sleep	30
0.659715	Hebbian	sleep	30
0.598757	Hebbian	sleep	30
0.607144	Hebbian	sleep	30
0.925106	Hebbian	sleep	30
0.73477	Hebbian	sleep	30
0.686266	Hebbian	sleep	30
0.672509	Hebbian	sleep	30
0.637538	Hebbian	sleep	30
0.771145	Hebbian	sleep	30
0.805557	Hebbian	sleep	30
0.595019	Hebbian	sleep	30
0.733622	Hebbian	sleep	30
0.630026	Hebbian	sleep	30
0.571666	Hebbian	sleep	30
0.733574	Hebbian	sleep	30
0.697479	Hebbian	sleep	30
0.63329	Hebbian	sleep	30
0.789967	Hebbian	sleep	30
0.621089	Hebbian	sleep	30
0.680284	Hebbian	sleep	30
0.632876	Hebbian	sleep	30
0.565559	Hebbian	sleep	30
0.684544	Hebbian	sleep	30
0.664158	Hebbian	sleep	30
0.643713	Hebbian	sleep	30
0.59871	Hebbian	sleep	30
0.661929	Hebbian	sleep	30
0.685657	Hebbian	sleep	30
0.696907	Hebbian	sleep	30
0.708188	Hebbian	sleep	30
0.764564	Hebbian	sleep	30
0.558951	Hebbian	sleep	30
0.682804	Hebbian	sleep	30
0.801162	Hebbian	sleep	30
0.611719	Hebbian	sleep	30
0.545598	Hebbian	sleep	30
0.7615	Hebbian	sleep	30
0.68065	Hebbian	sleep	30
0.713683	Hebbian	sleep	30
0.561141	Hebbian	sleep	30
0.808412	Hebbian	sleep	30
0.576361	Hebbian	sleep	30
0.813892	Hebbian	sleep	30
0.78493	Hebbian	sleep	30
0.715563	Hebbian	sleep	30
0.740603	Hebbian	sleep	30
0.696165	Hebbian	sleep	30
0.7093	Hebbian	sleep	30
0.683282	Hebbian	sleep	30
0.687151	Hebbian	sleep	30
0.729074	Hebbian	sleep	30
0.762055	Hebbian	sleep	30
0.590757	Hebbian	sleep	30
0.680103	Hebbian	sleep	30
0.705556	Hebbian	sleep	30
0.74817	Hebbian	sleep	30
0.76716	Hebbian	sleep	30
0.648855	Hebbian	sleep	30
0.628388	Hebbian	sleep	30
0.65735	Hebbian	sleep	30
0.659821	Hebbian	sleep	30
0.706905	Hebbian	sleep	30
0.634376	Hebbian	sleep	30
0.664269	Hebbian	sleep	30
0.758957	Hebbian	sleep	30
0.715114	Hebbian	sleep	30
0.723846	Hebbian	sleep	30
0.702297	Hebbian	sleep	30
0.658243	Hebbian	sleep	30
0.734564	Hebbian	sleep	30
0.721359	Hebbian	sleep	30
0.691543	Hebbian	sleep	30
0.713366	Hebbian	sleep	30
0.716239	Hebbian	sleep	30
0.64119	Hebbian	sleep	30
0.870689	Hebbian	sleep	30
0.666975	Hebbian	sleep	30
0.699327	Hebbian	sleep	30
0.708384	Hebbian	sleep	30
0.707888	Hebbian	sleep	30
0.572712	Hebbian	sleep	30
0.733451	Hebbian	sleep	30
0.713125	Hebbian	sleep	30
0.682198	Hebbian	sleep	30
0.637587	Hebbian	sleep	30
0.694109	Hebbian	sleep	30
0.780828	Hebbian	sleep	30
0.76123	Hebbian	sleep	30
0.548998	Hebbian	sleep	30
0.697872	Hebbian	sleep	30
0.772393	Hebbian	sleep	30
0.534384	Hebbian	sleep	30
0.791792	Hebbian	sleep	30
0.633486	Hebbian	sleep	30
0.731277	Hebbian	sleep	30
0.695346	Hebbian	sleep	30
0.720879	Hebbian	sleep	30
0.855053	Hebbian	sleep	30
0.651774	Hebbian	sleep	30
0.65482	Hebbian	sleep	30
0.684683	Hebbian	sleep	30
0.630399	Hebbian	sleep	30
0.837269	Hebbian	sleep	30
0.691876	Hebbian	sleep	30
0.686443	Hebbian	sleep	30
0.73876	Hebbian	sleep	30
0.686434	Hebbian	sleep	30
0.526073	Hebbian	sleep	30
0.77594	Hebbian	sleep	30
0.666068	Hebbian	sleep	30
0.835533	Hebbian	sleep	30
0.642748	Hebbian	sleep	30
0.712085	Hebbian	sleep	30
0.704184	Hebbian	sleep	30
0.657099	Hebbian	sleep	30
0.838687	Hebbian	sleep	30
0.734865	Hebbian	sleep	30
0.564583	Hebbian	sleep	30
0.734083	Hebbian	sleep	30
0.680527	Hebbian	sleep	30
0.729685	Hebbian	sleep	30
0.78503	Hebbian	sleep	30
0.689407	Hebbian	sleep	30
0.639021	Hebbian	sleep	30
0.739069	Hebbian	sleep	30
0.73605	Hebbian	sleep	30
0.656737	Hebbian	sleep	30
0.720208	Hebbian	sleep	30
0.663179	Hebbian	sleep	30
0.630315	Hebbian	sleep	30
0.798433	Hebbian	sleep	30
0.643135	Hebbian	sleep	30
0.62701	Hebbian	sleep	30
0.66874	Hebbian	sleep	30
0.747759	Hebbian	sleep	30
0.656375	Hebbian	sleep	30
0.65482	Hebbian	sleep	30
0.716762	Hebbian	sleep	30
0.680816	Hebbian	sleep	30
0.727967	Hebbian	sleep	30
0.732888	Hebbian	sleep	30
0.66257	Hebbian	sleep	30
0.649152	Hebbian	sleep	30
0.779108	Hebbian	sleep	30
0.793056	Hebbian	sleep	30
0.78883	Hebbian	sleep	30
0.687107	Hebbian	sleep	30
0.751394	Hebbian	sleep	30
0.712859	Hebbian	sleep	30
0.743766	Hebbian	sleep	30
0.782769	Hebbian	sleep	30
0.743337	Hebbian	sleep	30
0.865424	Hebbian	sleep	30
0.777954	Hebbian	sleep	30
0.600411	Hebbian	sleep	30
0.653483	Hebbian	sleep	30
0.6213	Hebbian	sleep	30
0.637775	Hebbian	sleep	30
0.670587	Hebbian	sleep	30
0.540666	Hebbian	sleep	30
0.704458	Hebbian	sleep	30
0.725142	Hebbian	sleep	30
0.740702	Hebbian	sleep	30
0.693937	Hebbian	sleep	30
0.820467	Hebbian	sleep	30
0.675246	Hebbian	sleep	30
0.721797	Hebbian	sleep	30
0.557543	Hebbian	sleep	30
0.698147	Hebbian	sleep	30
0.498753	Hebbian	sleep	30
0.675212	Hebbian	sleep	30
0.764491	Hebbian	sleep	30
0.649894	Hebbian	sleep	30
0.746602	Hebbian	sleep	30
0.834669	Hebbian	sleep	30
0.793604	Hebbian	sleep	30
0.713675	Hebbian	sleep	30
0.722135	Hebbian	sleep	30
0.719608	Hebbian	sleep	30
0.814685	Hebbian	sleep	30
0.651872	Hebbian	sleep	30
0.601968	Hebbian	sleep	30
0.755372	Hebbian	sleep	30
0.61417	Hebbian	sleep	30
0.591859	Hebbian	sleep	30
0.701368	Hebbian	sleep	30
0.694231	Hebbian	sleep	30
0.592692	Hebbian	sleep	30
0.710033	Hebbian	sleep	30
0.815712	Hebbian	sleep	30
0.79999	Hebbian	sleep	30
0.696049	Hebbian	sleep	30
0.680734	Hebbian	sleep	30
0.712495	Hebbian	sleep	30
0.714214	Hebbian	sleep	30
0.686171	Hebbian	sleep	30
0.61462	Hebbian	sleep	30
0.684075	Hebbian	sleep	30
0.678683	Hebbian	sleep	30
0.590377	Hebbian	sleep	30
0.81862	Hebbian	sleep	30
0.624682	Hebbian	sleep	30
0.71039	Hebbian	sleep	30
0.638064	Hebbian	sleep	30
0.696842	Hebbian	sleep	30
0.678614	Hebbian	sleep	30
0.651098	Hebbian	sleep	30
0.627206	Hebbian	sleep	30
0.708157	Hebbian	sleep	30
0.614527	Hebbian	sleep	30
0.825912	Hebbian	sleep	30
0.657215	Hebbian	sleep	30
0.664891	Hebbian	sleep	30
0.693387	Hebbian	sleep	30
0.706883	Hebbian	sleep	30
0.774324	Hebbian	sleep	30
0.681868	Hebbian	sleep	30
0.606393	Hebbian	sleep	30
0.669274	Hebbian	sleep	30
0.599904	Hebbian	sleep	30
0.712699	Hebbian	sleep	30
0.632266	Hebbian	sleep	30
0.852832	Hebbian	sleep	30
0.710426	Hebbian	sleep	30
0.845109	Hebbian	sleep	30
0.63935	Hebbian	sleep	30
0.698411	Hebbian	sleep	30
0.733154	Hebbian	sleep	30
0.714752	Hebbian	sleep	30
0.711414	Hebbian	sleep	30
0.692845	Hebbian	sleep	30
0.75924	Hebbian	sleep	30
0.76771	Hebbian	sleep	30
0.762316	Hebbian	sleep	30
0.6817	Hebbian	sleep	30
0.864763	Hebbian	sleep	30
0.521785	Hebbian	sleep	30
0.715185	Hebbian	sleep	30
0.664928	Hebbian	sleep	30
0.602167	Hebbian	sleep	30
0.818341	Hebbian	sleep	30
0.68244	Hebbian	sleep	30
0.707147	Hebbian	sleep	30
0.619041	Hebbian	sleep	30
0.89295	Hebbian	sleep	30
0.750441	Hebbian	sleep	30
0.766719	Hebbian	sleep	30
0.662566	Hebbian	sleep	30
0.668005	Hebbian	sleep	30
0.556995	Hebbian	sleep	30
0.689726	Hebbian	sleep	30
0.616482	Hebbian	sleep	30
0.662232	Hebbian	sleep	30
0.88496	Hebbian	sleep	30
0.738066	Hebbian	sleep	30
0.763906	Hebbian	sleep	30
0.676325	Hebbian	sleep	30
0.60019	Hebbian	sleep	30
0.663686	Hebbian	sleep	30
0.705556	Hebbian	sleep	30
0.70017	Hebbian	sleep	30
0.755125	Hebbian	sleep	30
0.723036	Hebbian	sleep	30
0.602236	Hebbian	sleep	30
0.704544	Hebbian	sleep	30
0.632966	Hebbian	sleep	30
0.70391	Hebbian	sleep	30
0.722339	Hebbian	sleep	30
0.614627	Hebbian	sleep	30
0.648324	Hebbian	sleep	30
0.568987	Hebbian	sleep	30
0.682081	Hebbian	sleep	30
0.800629	Hebbian	sleep	30
0.745753	Hebbian	sleep	30
0.687835	Hebbian	sleep	30
0.806075	Hebbian	sleep	30
0.626718	Hebbian	sleep	30
0.629071	Hebbian	sleep	30
0.573494	Hebbian	sleep	30
0.629972	Hebbian	sleep	30
0.575774	Hebbian	sleep	30
0.646421	Hebbian	sleep	30
0.679439	Hebbian	sleep	30
0.704635	Hebbian	sleep	30
0.79513	Hebbian	sleep	30
0.657291	Hebbian	sleep	30
0.667454	Hebbian	sleep	30
0.724957	Hebbian	sleep	30
0.750167	Hebbian	sleep	30
0.718606	Hebbian	sleep	30
0.595879	Hebbian	sleep	30
0.670788	Hebbian	sleep	30
0.630315	Hebbian	sleep	30
0.78417	Hebbian	sleep	30
0.663229	Hebbian	sleep	30
0.707675	Hebbian	sleep	30
0.59907	Hebbian	sleep	30
0.730583	Hebbian	sleep	30
0.646989	Hebbian	sleep	30
0.716122	Hebbian	sleep	30
0.701001	Hebbian	sleep	30
0.847868	Hebbian	sleep	30
0.841787	Hebbian	sleep	30
0.69087	Hebbian	sleep	30
0.69616	Hebbian	sleep	30
0.823937	Hebbian	sleep	30
0.747351	Hebbian	sleep	30
0.731522	Hebbian	sleep	30
0.741663	Hebbian	sleep	30
0.671077	Hebbian	sleep	30
0.747839	Hebbian	sleep	30
0.695636	Hebbian	sleep	30
0.827484	Hebbian	sleep	30
0.629257	Hebbian	sleep	30
0.728771	Hebbian	sleep	30
0.713243	Hebbian	sleep	30
0.639035	Hebbian	sleep	30
0.665116	Hebbian	sleep	30
0.750022	Hebbian	sleep	30
0.776844	Hebbian	sleep	30
0.691533	Hebbian	sleep	30
0.621645	Hebbian	sleep	30
0.619914	Hebbian	sleep	30
0.760559	Hebbian	sleep	30
0.680667	Hebbian	sleep	30
0.7087	Hebbian	sleep	30
0.775516	Hebbian	sleep	30
0.601552	Hebbian	sleep	30
0.826902	Hebbian	sleep	30
0.666743	Hebbian	sleep	30
0.649507	Hebbian	sleep	30
0.721573	Hebbian	sleep	30
0.629744	Hebbian	sleep	30
0.668337	Hebbian	sleep	30
0.630162	Hebbian	sleep	30
0.70574	Hebbian	sleep	30
0.613509	Hebbian	sleep	30
0.815589	Hebbian	sleep	30
0.767348	Hebbian	sleep	30
0.701649	Hebbian	sleep	30
0.727093	Hebbian	sleep	30
0.711229	Hebbian	sleep	30
0.69538	Hebbian	sleep	30
0.728511	Hebbian	sleep	30
0.647265	Hebbian	sleep	30
0.711349	Hebbian	sleep	30
0.671815	Hebbian	sleep	30
0.66519	Hebbian	sleep	30
0.610258	Hebbian	sleep	30
0.806336	Hebbian	sleep	30
0.80909	Hebbian	sleep	30
0.725173	Hebbian	sleep	30
0.674871	Hebbian	sleep	30
0.705841	Hebbian	sleep	30
0.742554	Hebbian	sleep	30
0.771991	Hebbian	sleep	30
0.639097	Hebbian	sleep	30
0.646356	Hebbian	sleep	30
0.674386	Hebbian	sleep	30
0.686186	Hebbian	sleep	30
0.678769	Hebbian	sleep	30
0.766787	Hebbian	sleep	30
0.669439	Hebbian	sleep	30
0.670434	Hebbian	sleep	30
0.782361	Hebbian	sleep	30
0.66953	Hebbian	sleep	30
0.758464	Hebbian	sleep	30
0.626727	Hebbian	sleep	30
0.558831	Hebbian	sleep	30
0.714303	Hebbian	sleep	30
0.698103	Hebbian	sleep	30
0.781892	Hebbian	sleep	30
0.801093	Hebbian	sleep	30
0.767485	Hebbian	sleep	30
0.677325	Hebbian	sleep	30
0.617182	Hebbian	sleep	30
0.740184	Hebbian	sleep	30
0.819846	Hebbian	sleep	30
0.765825	Hebbian	sleep	30
0.537095	Hebbian	sleep	30
0.597253	Hebbian	sleep	30
0.726523	Hebbian	sleep	30
0.611514	Hebbian	sleep	30
0.709876	Hebbian	sleep	30
0.622182	Hebbian	sleep	30
0.615255	Hebbian	sleep	30
0.798325	Hebbian	sleep	30
0.715706	Hebbian	sleep	30
0.72467	Hebbian	sleep	30
0.660403	Hebbian	sleep	30
0.657718	Hebbian	sleep	30
0.728138	Hebbian	sleep	30
0.669927	Hebbian	sleep	30
0.675448	Hebbian	sleep	30
0.695677	Hebbian	sleep	30
0.876209	Hebbian	sleep	30
0.672946	Hebbian	sleep	30
0.71811	Hebbian	sleep	30
0.770039	Hebbian	sleep	30
0.712869	Hebbian	sleep	30
0.870857	Hebbian	sleep	30
0.807924	Hebbian	sleep	30
0.706842	Hebbian	sleep	30
0.686006	Hebbian	sleep	30
0.629989	Hebbian	sleep	30
0.706026	Hebbian	sleep	30
0.643099	Hebbian	sleep	30
0.657403	Hebbian	sleep	30
0.686025	Hebbian	sleep	30
0.698587	Hebbian	sleep	30
0.787066	Hebbian	sleep	30
0.761178	Hebbian	sleep	30
0.603327	Hebbian	sleep	30
0.601137	Hebbian	sleep	30
0.650359	Hebbian	sleep	30
0.734092	Hebbian	sleep	30
0.810728	Hebbian	sleep	30
0.645289	Hebbian	sleep	30
0.637706	Hebbian	sleep	30
0.85003	Hebbian	sleep	30
0.781539	Hebbian	sleep	30
0.765031	Hebbian	sleep	30
0.75354	Hebbian	sleep	30
0.668119	Hebbian	sleep	30
0.688291	Hebbian	sleep	30
0.643603	Hebbian	sleep	30
0.818363	Hebbian	sleep	30
0.899208	Hebbian	sleep	30
0.667952	Hebbian	sleep	30
0.65287	Hebbian	sleep	30
0.666546	Hebbian	sleep	30
0.663469	Hebbian	sleep	30
0.762514	Hebbian	sleep	30
0.56119	Hebbian	sleep	30
0.769774	Hebbian	sleep	30
0.66414	Hebbian	sleep	30
0.658407	Hebbian	sleep	30
0.824251	Hebbian	sleep	30
0.738382	Hebbian	sleep	30
0.692238	Hebbian	sleep	30
0.749449	Hebbian	sleep	30
0.792634	Hebbian	sleep	30
0.693019	Hebbian	sleep	30
0.672843	Hebbian	sleep	30
0.752271	Hebbian	sleep	30
0.733092	Hebbian	sleep	30
0.745788	Hebbian	sleep	30
0.693698	Hebbian	sleep	30
0.743332	Hebbian	sleep	30
0.81242	Hebbian	sleep	30
0.776687	Hebbian	sleep	30
0.7266	Hebbian	sleep	30
0.607126	Hebbian	sleep	30
0.67414	Hebbian	sleep	30
0.650182	Hebbian	sleep	30
0.741527	Hebbian	sleep	30
0.61912	Hebbian	sleep	30
0.666375	Hebbian	sleep	30
0.675576	Hebbian	sleep	30
0.549574	Hebbian	sleep	30
0.742148	Hebbian	sleep	30
0.731914	Hebbian	sleep	30
0.565727	Hebbian	sleep	30
0.676435	Hebbian	sleep	30
0.720719	Hebbian	sleep	30
0.775363	Hebbian	sleep	30
0.755176	Hebbian	sleep	30
0.630994	Hebbian	sleep	30
0.641211	Hebbian	sleep	30
0.705468	Hebbian	sleep	30
0.669953	Hebbian	sleep	30
0.682202	Hebbian	sleep	30
0.66878	Hebbian	sleep	30
0.672914	Hebbian	sleep	30
0.758816	Hebbian	sleep	30
0.662031	Hebbian	sleep	30
0.555448	Hebbian	sleep	30
0.665601	Hebbian	sleep	30
0.577437	Hebbian	sleep	30
0.647631	Hebbian	sleep	30
0.713224	Hebbian	sleep	30
0.809122	Hebbian	sleep	30
0.74308	Hebbian	sleep	30
0.599394	Hebbian	sleep	30
0.631457	Hebbian	sleep	30
0.642722	Hebbian	sleep	30
0.682358	Hebbian	sleep	30
0.560639	Hebbian	sleep	30
0.695944	Hebbian	sleep	30
0.634426	Hebbian	sleep	30
0.650121	Hebbian	sleep	30
0.733075	Hebbian	sleep	30
0.688292	Hebbian	sleep	30
0.715114	Hebbian	sleep	30
0.816504	Hebbian	sleep	30
0.727813	Hebbian	sleep	30
0.623106	Hebbian	sleep	30
0.611597	Hebbian	sleep	30
0.704083	Hebbian	sleep	30
0.759496	Hebbian	sleep	30
0.664967	Hebbian	sleep	30
0.902623	Hebbian	sleep	30
0.76655	Hebbian	sleep	30
0.793431	Hebbian	sleep	30
0.6191	Hebbian	sleep	30
0.619714	Hebbian	sleep	30
0.773061	Hebbian	sleep	30
0.797474	Hebbian	sleep	30
0.687213	Hebbian	sleep	30
0.761202	Hebbian	sleep	30
0.772158	Hebbian	sleep	30
0.655361	Hebbian	sleep	30
0.626587	Hebbian	sleep	30
0.806749	Hebbian	sleep	30
0.881562	Hebbian	sleep	30
0.71581	Hebbian	sleep	30
0.756177	Hebbian	sleep	30
0.818693	Hebbian	sleep	30
0.726032	Hebbian	sleep	30
0.690489	Hebbian	sleep	30
0.670431	Hebbian	sleep	30
0.702595	Hebbian	sleep	30
0.58221	Hebbian	sleep	30
0.69042	Hebbian	sleep	30
0.741388	Hebbian	sleep	30
0.73242	Hebbian	sleep	30
0.852528	Hebbian	sleep	30
0.71948	Hebbian	sleep	30
0.684811	Hebbian	sleep	30
0.677232	Hebbian	sleep	30
0.658662	Hebbian	sleep	30
0.689362	Hebbian	sleep	30
0.806056	Hebbian	sleep	30
0.614139	Hebbian	sleep	30
0.733165	Hebbian	sleep	30
0.698313	Hebbian	sleep	30
0.789099	Hebbian	sleep	30
0.673629	Hebbian	sleep	30
0.728427	Hebbian	sleep	30
0.685915	Hebbian	sleep	30
0.654976	Hebbian	sleep	30
0.785378	Hebbian	sleep	30
0.612306	Hebbian	sleep	30
0.841967	Hebbian	sleep	30
0.669551	Hebbian	sleep	30
0.864482	Hebbian	sleep	30
0.608831	Hebbian	sleep	30
0.658197	Hebbian	sleep	30
0.723575	Hebbian	sleep	30
0.684168	Hebbian	sleep	30
0.676244	Hebbian	sleep	30
0.611184	Hebbian	sleep	30
0.687608	Hebbian	sleep	30
0.700049	Hebbian	sleep	30
0.645125	Hebbian	sleep	30
0.618329	Hebbian	sleep	30
0.814484	Hebbian	sleep	30
0.783448	Hebbian	sleep	30
0.640282	Hebbian	sleep	30
0.773804	Hebbian	sleep	30
0.759248	Hebbian	sleep	30
0.694355	Hebbian	sleep	30
0.593612	Hebbian	sleep	30
0.762164	Hebbian	sleep	30
0.782005	Hebbian	sleep	30
0.7156	Hebbian	sleep	30
0.667628	Hebbian	sleep	30
0.688984	Hebbian	sleep	30
0.732311	Hebbian	sleep	30
0.71937	Hebbian	sleep	30
0.807975	Hebbian	sleep	30
0.508482	Hebbian	sleep	30
0.629068	Hebbian	sleep	30
0.658026	Hebbian	sleep	30
0.823291	Hebbian	sleep	30
0.687842	Hebbian	sleep	30
0.721781	Hebbian	sleep	30
0.687436	Hebbian	sleep	30
0.748594	Hebbian	sleep	30
0.672327	Hebbian	sleep	30
0.697989	Hebbian	sleep	30
0.66851	Hebbian	sleep	30
0.679811	Hebbian	sleep	30
0.665162	Hebbian	sleep	30
0.647348	Hebbian	sleep	30
0.659139	Hebbian	sleep	30
0.753768	Hebbian	sleep	30
0.73719	Hebbian	sleep	30
0.711538	Hebbian	sleep	30
0.715595	Hebbian	sleep	30
0.750949	Hebbian	sleep	30
0.730609	Hebbian	sleep	30
0.684612	Hebbian	sleep	30
0.768165	Hebbian	sleep	30
0.706034	Hebbian	sleep	30
0.643679	Hebbian	sleep	30
0.731965	Hebbian	sleep	30
0.735545	Hebbian	sleep	30
0.648412	Hebbian	sleep	30
0.710047	Hebbian	sleep	30
0.794704	Hebbian	sleep	30
0.688072	Hebbian	sleep	30
0.725854	Hebbian	sleep	30
0.77679	Hebbian	sleep	30
0.623645	Hebbian	sleep	30
0.919143	Hebbian	sleep	30
0.726977	Hebbian	sleep	30
0.815682	Hebbian	sleep	30
0.728627	Hebbian	sleep	30
0.679546	Hebbian	sleep	30
0.705141	Hebbian	sleep	30
0.80977	Hebbian	sleep	30
0.836448	Hebbian	sleep	30
0.660324	Hebbian	sleep	30
0.732267	Hebbian	sleep	30
0.624867	Hebbian	sleep	30
0.652908	Hebbian	sleep	30
0.664946	Hebbian	sleep	30
0.742031	Hebbian	sleep	30
0.638409	Hebbian	sleep	30
0.744563	Hebbian	sleep	30
0.686513	Hebbian	sleep	30
0.811481	Hebbian	sleep	30
0.89997	Hebbian	sleep	30
0.681331	Hebbian	sleep	30
0.747017	Hebbian	sleep	30
0.648156	Hebbian	sleep	30
0.742829	Hebbian	sleep	30
0.899714	Hebbian	sleep	30
0.740425	Hebbian	sleep	30
0.768479	Hebbian	sleep	30
0.670247	Hebbian	sleep	30
0.816257	Hebbian	sleep	30
0.5916	Hebbian	sleep	30
0.682059	Hebbian	sleep	30
0.851737	Hebbian	sleep	30
0.656219	Hebbian	sleep	30
0.812397	Hebbian	sleep	30
0.604347	Hebbian	sleep	30
0.818189	Hebbian	sleep	30
0.603259	Hebbian	sleep	30
0.739572	Hebbian	sleep	30
0.806844	Hebbian	sleep	30
0.817222	Hebbian	sleep	30
0.648811	Hebbian	sleep	30
0.708181	Hebbian	sleep	30
0.741525	Hebbian	sleep	30
0.715028	Hebbian	sleep	30
0.703459	Hebbian	sleep	30
0.732282	Hebbian	sleep	30
0.679962	Hebbian	sleep	30
0.606908	Hebbian	sleep	30
0.665514	Hebbian	sleep	30
0.668525	Hebbian	sleep	30
0.646682	Hebbian	sleep	30
0.66476	Hebbian	sleep	30
0.817571	Hebbian	sleep	30
0.736311	Hebbian	sleep	30
0.684213	Hebbian	sleep	30
0.694548	Hebbian	sleep	30
0.778027	Hebbian	sleep	30
0.685688	Hebbian	sleep	30
0.647775	Hebbian	sleep	30
0.717098	Hebbian	sleep	30
0.687391	Hebbian	sleep	30
0.750064	Hebbian	sleep	30
0.718583	Hebbian	sleep	30
0.723709	Hebbian	sleep	30
0.800335	Hebbian	sleep	30
0.741492	Hebbian	sleep	30
0.755112	Hebbian	sleep	30
0.614845	Hebbian	sleep	30
0.681621	Hebbian	sleep	30
0.633509	Hebbian	sleep	30
0.740932	Hebbian	sleep	30
0.653467	Hebbian	sleep	30
0.77322	Hebbian	sleep	30
0.762054	Hebbian	sleep	30
0.709624	Hebbian	sleep	30
0.649849	Hebbian	sleep	30
0.719385	Hebbian	sleep	30
0.82348	Hebbian	sleep	30
0.717951	Hebbian	sleep	30
0.812184	Hebbian	sleep	30
0.756773	Hebbian	sleep	30
0.639462	Hebbian	sleep	30
0.695801	Hebbian	sleep	30
0.627701	Hebbian	sleep	30
0.742597	Hebbian	sleep	30
0.689559	Hebbian	sleep	30
0.597605	Hebbian	sleep	30
0.709846	Hebbian	sleep	30
0.741918	Hebbian	sleep	30
0.826782	Hebbian	sleep	30
0.625912	Hebbian	sleep	30
0.822307	Hebbian	sleep	30
0.65164	Hebbian	sleep	30
0.781847	Hebbian	sleep	30
0.676243	Hebbian	sleep	30
0.727197	Hebbian	sleep	30
0.727046	Hebbian	sleep	30
0.731718	Hebbian	sleep	30
0.636719	Hebbian	sleep	30
0.760957	Hebbian	sleep	30
0.722924	Hebbian	sleep	30
0.742526	Hebbian	sleep	30
0.661882	Hebbian	sleep	30
0.832162	Hebbian	sleep	30
0.85304	Hebbian	sleep	30
0.728311	Hebbian	sleep	30
[truncated: 14,001 more rows]

## Sheet: Table B
mean_effi	lr	state	Hz
0.483751	Hebbian	sleep	0.1
0.548266	Hebbian	sleep	0.1
0.582258	Hebbian	sleep	0.1
0.49212	Hebbian	sleep	0.1
0.582963	Hebbian	sleep	0.1
0.541159	Hebbian	sleep	0.1
0.610144	Hebbian	sleep	0.1
0.648799	Hebbian	sleep	0.1
0.605991	Hebbian	sleep	0.1
0.626909	Hebbian	sleep	0.1
0.636367	Hebbian	sleep	0.1
0.672936	Hebbian	sleep	0.1
0.635974	Hebbian	sleep	0.1
0.642522	Hebbian	sleep	0.1
0.524005	Hebbian	sleep	0.1
0.604696	Hebbian	sleep	0.1
0.657661	Hebbian	sleep	0.1
0.69524	Hebbian	sleep	0.1
0.711586	Hebbian	sleep	0.1
0.627794	Hebbian	sleep	0.1
0.513195	Hebbian	sleep	0.1
0.651639	Hebbian	sleep	0.1
0.740533	Hebbian	sleep	0.1
0.53274	Hebbian	sleep	0.1
0.666197	Hebbian	sleep	0.1
0.566286	Hebbian	sleep	0.1
0.574732	Hebbian	sleep	0.1
0.638283	Hebbian	sleep	0.1
0.659799	Hebbian	sleep	0.1
0.582169	Hebbian	sleep	0.1
0.645336	Hebbian	sleep	0.1
0.547929	Hebbian	sleep	0.1
0.628849	Hebbian	sleep	0.1
0.727865	Hebbian	sleep	0.1
0.554881	Hebbian	sleep	0.1
0.558926	Hebbian	sleep	0.1
0.646388	Hebbian	sleep	0.1
0.686441	Hebbian	sleep	0.1
0.50304	Hebbian	sleep	0.1
0.663176	Hebbian	sleep	0.1
0.69333	Hebbian	sleep	0.1
0.614411	Hebbian	sleep	0.1
0.609167	Hebbian	sleep	0.1
0.667082	Hebbian	sleep	0.1
0.58519	Hebbian	sleep	0.1
0.462231	Hebbian	sleep	0.1
0.600742	Hebbian	sleep	0.1
0.77797	Hebbian	sleep	0.1
0.658331	Hebbian	sleep	0.1
0.410742	Hebbian	sleep	0.1
0.571801	Hebbian	sleep	0.1
0.68194	Hebbian	sleep	0.1
0.573034	Hebbian	sleep	0.1
0.578617	Hebbian	sleep	0.1
0.504285	Hebbian	sleep	0.1
0.562937	Hebbian	sleep	0.1
0.704724	Hebbian	sleep	0.1
0.237683	Hebbian	sleep	0.1
0.581964	Hebbian	sleep	0.1
0.663595	Hebbian	sleep	0.1
0.778997	Hebbian	sleep	0.1
0.547487	Hebbian	sleep	0.1
0.549467	Hebbian	sleep	0.1
0.621972	Hebbian	sleep	0.1
0.682143	Hebbian	sleep	0.1
0.681742	Hebbian	sleep	0.1
0.68155	Hebbian	sleep	0.1
0.579088	Hebbian	sleep	0.1
0.598324	Hebbian	sleep	0.1
0.696609	Hebbian	sleep	0.1
0.619396	Hebbian	sleep	0.1
0.582946	Hebbian	sleep	0.1
0.674207	Hebbian	sleep	0.1
0.642524	Hebbian	sleep	0.1
0.543499	Hebbian	sleep	0.1
0.545005	Hebbian	sleep	0.1
0.682311	Hebbian	sleep	0.1
0.557013	Hebbian	sleep	0.1
0.756014	Hebbian	sleep	0.1
0.479991	Hebbian	sleep	0.1
0.720152	Hebbian	sleep	0.1
0.548665	Hebbian	sleep	0.1
0.650663	Hebbian	sleep	0.1
0.48195	Hebbian	sleep	0.1
0.560856	Hebbian	sleep	0.1
0.655184	Hebbian	sleep	0.1
0.667169	Hebbian	sleep	0.1
0.575421	Hebbian	sleep	0.1
0.510114	Hebbian	sleep	0.1
0.545731	Hebbian	sleep	0.1
0.683284	Hebbian	sleep	0.1
0.60974	Hebbian	sleep	0.1
0.732573	Hebbian	sleep	0.1
0.637372	Hebbian	sleep	0.1
0.634099	Hebbian	sleep	0.1
0.60248	Hebbian	sleep	0.1
0.681002	Hebbian	sleep	0.1
0.571196	Hebbian	sleep	0.1
0.60683	Hebbian	sleep	0.1
0.548783	Hebbian	sleep	0.1
0.707755	Hebbian	sleep	0.1
0.651518	Hebbian	sleep	0.1
0.656905	Hebbian	sleep	0.1
0.519705	Hebbian	sleep	0.1
0.526646	Hebbian	sleep	0.1
0.549004	Hebbian	sleep	0.1
0.702103	Hebbian	sleep	0.1
0.825397	Hebbian	sleep	0.1
0.65304	Hebbian	sleep	0.1
0.540521	Hebbian	sleep	0.1
0.740029	Hebbian	sleep	0.1
0.52605	Hebbian	sleep	0.1
0.661899	Hebbian	sleep	0.1
0.474575	Hebbian	sleep	0.1
0.532785	Hebbian	sleep	0.1
0.552091	Hebbian	sleep	0.1
0.436336	Hebbian	sleep	0.1
0.555986	Hebbian	sleep	0.1
0.417683	Hebbian	sleep	0.1
0.613237	Hebbian	sleep	0.1
0.706827	Hebbian	sleep	0.1
0.587415	Hebbian	sleep	0.1
0.614142	Hebbian	sleep	0.1
0.655452	Hebbian	sleep	0.1
0.515245	Hebbian	sleep	0.1
0.618175	Hebbian	sleep	0.1
0.728254	Hebbian	sleep	0.1
0.738155	Hebbian	sleep	0.1
0.762238	Hebbian	sleep	0.1
0.637466	Hebbian	sleep	0.1
0.523849	Hebbian	sleep	0.1
0.576123	Hebbian	sleep	0.1
0.605426	Hebbian	sleep	0.1
0.566178	Hebbian	sleep	0.1
0.59546	Hebbian	sleep	0.1
0.738492	Hebbian	sleep	0.1
0.724065	Hebbian	sleep	0.1
0.503361	Hebbian	sleep	0.1
0.516889	Hebbian	sleep	0.1
0.674951	Hebbian	sleep	0.1
0.546612	Hebbian	sleep	0.1
0.59905	Hebbian	sleep	0.1
0.739646	Hebbian	sleep	0.1
0.697983	Hebbian	sleep	0.1
0.578808	Hebbian	sleep	0.1
0.645174	Hebbian	sleep	0.1
0.57025	Hebbian	sleep	0.1
0.75902	Hebbian	sleep	0.1
0.587764	Hebbian	sleep	0.1
0.666219	Hebbian	sleep	0.1
0.63033	Hebbian	sleep	0.1
0.429182	Hebbian	sleep	0.1
0.740133	Hebbian	sleep	0.1
0.720373	Hebbian	sleep	0.1
0.631473	Hebbian	sleep	0.1
0.701431	Hebbian	sleep	0.1
0.697213	Hebbian	sleep	0.1
0.621869	Hebbian	sleep	0.1
0.537773	Hebbian	sleep	0.1
0.639164	Hebbian	sleep	0.1
0.594419	Hebbian	sleep	0.1
0.559703	Hebbian	sleep	0.1
0.523337	Hebbian	sleep	0.1
0.581478	Hebbian	sleep	0.1
0.649803	Hebbian	sleep	0.1
0.586893	Hebbian	sleep	0.1
0.604978	Hebbian	sleep	0.1
0.61386	Hebbian	sleep	0.1
0.534107	Hebbian	sleep	0.1
0.708039	Hebbian	sleep	0.1
0.660112	Hebbian	sleep	0.1
0.609003	Hebbian	sleep	0.1
0.773598	Hebbian	sleep	0.1
0.556176	Hebbian	sleep	0.1
0.545396	Hebbian	sleep	0.1
0.742471	Hebbian	sleep	0.1
0.53115	Hebbian	sleep	0.1
0.63325	Hebbian	sleep	0.1
0.631461	Hebbian	sleep	0.1
0.771458	Hebbian	sleep	0.1
0.542744	Hebbian	sleep	0.1
0.70858	Hebbian	sleep	0.1
0.485914	Hebbian	sleep	0.1
0.733186	Hebbian	sleep	0.1
0.46232	Hebbian	sleep	0.1
0.607444	Hebbian	sleep	0.1
0.451081	Hebbian	sleep	0.1
0.445808	Hebbian	sleep	0.1
0.618077	Hebbian	sleep	0.1
0.612886	Hebbian	sleep	0.1
0.532087	Hebbian	sleep	0.1
0.64407	Hebbian	sleep	0.1
0.555121	Hebbian	sleep	0.1
0.72751	Hebbian	sleep	0.1
0.621934	Hebbian	sleep	0.1
0.485972	Hebbian	sleep	0.1
0.539495	Hebbian	sleep	0.1
0.656154	Hebbian	sleep	0.1
0.63067	Hebbian	sleep	0.1
0.549763	Hebbian	sleep	0.1
0.584071	Hebbian	sleep	0.1
0.442162	Hebbian	sleep	0.1
0.699936	Hebbian	sleep	0.1
0.646376	Hebbian	sleep	0.1
0.640193	Hebbian	sleep	0.1
0.55974	Hebbian	sleep	0.1
0.522919	Hebbian	sleep	0.1
0.552664	Hebbian	sleep	0.1
0.549162	Hebbian	sleep	0.1
0.748627	Hebbian	sleep	0.1
0.630496	Hebbian	sleep	0.1
0.603921	Hebbian	sleep	0.1
0.55946	Hebbian	sleep	0.1
0.696438	Hebbian	sleep	0.1
0.49888	Hebbian	sleep	0.1
0.663488	Hebbian	sleep	0.1
0.698578	Hebbian	sleep	0.1
0.70418	Hebbian	sleep	0.1
0.55991	Hebbian	sleep	0.1
0.755462	Hebbian	sleep	0.1
0.540725	Hebbian	sleep	0.1
0.623011	Hebbian	sleep	0.1
0.545577	Hebbian	sleep	0.1
0.520488	Hebbian	sleep	0.1
0.677224	Hebbian	sleep	0.1
0.692313	Hebbian	sleep	0.1
0.66905	Hebbian	sleep	0.1
0.503382	Hebbian	sleep	0.1
0.613901	Hebbian	sleep	0.1
0.578763	Hebbian	sleep	0.1
0.614088	Hebbian	sleep	0.1
0.696094	Hebbian	sleep	0.1
0.715871	Hebbian	sleep	0.1
0.537136	Hebbian	sleep	0.1
0.557198	Hebbian	sleep	0.1
0.607211	Hebbian	sleep	0.1
0.629265	Hebbian	sleep	0.1
0.715695	Hebbian	sleep	0.1
0.657275	Hebbian	sleep	0.1
0.593139	Hebbian	sleep	0.1
0.587785	Hebbian	sleep	0.1
0.717047	Hebbian	sleep	0.1
0.861271	Hebbian	sleep	0.1
0.586441	Hebbian	sleep	0.1
0.576329	Hebbian	sleep	0.1
0.427581	Hebbian	sleep	0.1
0.623587	Hebbian	sleep	0.1
0.607415	Hebbian	sleep	0.1
0.56679	Hebbian	sleep	0.1
0.626966	Hebbian	sleep	0.1
0.734355	Hebbian	sleep	0.1
0.590988	Hebbian	sleep	0.1
0.42321	Hebbian	sleep	0.1
0.498401	Hebbian	sleep	0.1
0.646591	Hebbian	sleep	0.1
0.581668	Hebbian	sleep	0.1
0.707391	Hebbian	sleep	0.1
0.459671	Hebbian	sleep	0.1
0.539576	Hebbian	sleep	0.1
0.644663	Hebbian	sleep	0.1
0.625363	Hebbian	sleep	0.1
0.61163	Hebbian	sleep	0.1
0.57972	Hebbian	sleep	0.1
0.591974	Hebbian	sleep	0.1
0.593961	Hebbian	sleep	0.1
0.488851	Hebbian	sleep	0.1
0.537875	Hebbian	sleep	0.1
0.689456	Hebbian	sleep	0.1
0.686123	Hebbian	sleep	0.1
0.531576	Hebbian	sleep	0.1
0.598643	Hebbian	sleep	0.1
0.561482	Hebbian	sleep	0.1
0.730939	Hebbian	sleep	0.1
0.715231	Hebbian	sleep	0.1
0.58793	Hebbian	sleep	0.1
0.590712	Hebbian	sleep	0.1
0.697084	Hebbian	sleep	0.1
0.66177	Hebbian	sleep	0.1
0.640823	Hebbian	sleep	0.1
0.541801	Hebbian	sleep	0.1
0.463908	Hebbian	sleep	0.1
0.544006	Hebbian	sleep	0.1
0.594384	Hebbian	sleep	0.1
0.501566	Hebbian	sleep	0.1
0.581354	Hebbian	sleep	0.1
0.633838	Hebbian	sleep	0.1
0.406095	Hebbian	sleep	0.1
0.637824	Hebbian	sleep	0.1
0.699381	Hebbian	sleep	0.1
0.544026	Hebbian	sleep	0.1
0.615137	Hebbian	sleep	0.1
0.597931	Hebbian	sleep	0.1
0.604854	Hebbian	sleep	0.1
0.227104	Hebbian	sleep	0.1
0.634793	Hebbian	sleep	0.1
0.382867	Hebbian	sleep	0.1
0.390221	Hebbian	sleep	0.1
0.455592	Hebbian	sleep	0.1
0.528899	Hebbian	sleep	0.1
0.644536	Hebbian	sleep	0.1
0.54857	Hebbian	sleep	0.1
0.350982	Hebbian	sleep	0.1
0.635627	Hebbian	sleep	0.1
0.670202	Hebbian	sleep	0.1
0.754288	Hebbian	sleep	0.1
0.669724	Hebbian	sleep	0.1
0.48203	Hebbian	sleep	0.1
0.662847	Hebbian	sleep	0.1
0.63643	Hebbian	sleep	0.1
0.496091	Hebbian	sleep	0.1
0.647317	Hebbian	sleep	0.1
0.672971	Hebbian	sleep	0.1
0.616902	Hebbian	sleep	0.1
0.560493	Hebbian	sleep	0.1
0.61079	Hebbian	sleep	0.1
0.647908	Hebbian	sleep	0.1
0.718836	Hebbian	sleep	0.1
0.3967	Hebbian	sleep	0.1
0.625194	Hebbian	sleep	0.1
0.59394	Hebbian	sleep	0.1
0.538191	Hebbian	sleep	0.1
0.61566	Hebbian	sleep	0.1
0.489686	Hebbian	sleep	0.1
0.670944	Hebbian	sleep	0.1
0.519753	Hebbian	sleep	0.1
0.483469	Hebbian	sleep	0.1
0.669699	Hebbian	sleep	0.1
0.758201	Hebbian	sleep	0.1
0.796946	Hebbian	sleep	0.1
0.705187	Hebbian	sleep	0.1
0.590697	Hebbian	sleep	0.1
0.671439	Hebbian	sleep	0.1
0.568035	Hebbian	sleep	0.1
0.575744	Hebbian	sleep	0.1
0.615523	Hebbian	sleep	0.1
0.794541	Hebbian	sleep	0.1
0.507452	Hebbian	sleep	0.1
0.544718	Hebbian	sleep	0.1
0.497908	Hebbian	sleep	0.1
0.579737	Hebbian	sleep	0.1
0.468954	Hebbian	sleep	0.1
0.476345	Hebbian	sleep	0.1
0.628939	Hebbian	sleep	0.1
0.512175	Hebbian	sleep	0.1
0.629803	Hebbian	sleep	0.1
0.604791	Hebbian	sleep	0.1
0.618283	Hebbian	sleep	0.1
0.675523	Hebbian	sleep	0.1
0.581837	Hebbian	sleep	0.1
0.685333	Hebbian	sleep	0.1
0.530012	Hebbian	sleep	0.1
0.650444	Hebbian	sleep	0.1
0.790671	Hebbian	sleep	0.1
0.629681	Hebbian	sleep	0.1
0.479414	Hebbian	sleep	0.1
0.539782	Hebbian	sleep	0.1
0.572095	Hebbian	sleep	0.1
0.668498	Hebbian	sleep	0.1
0.548926	Hebbian	sleep	0.1
0.655711	Hebbian	sleep	0.1
0.599198	Hebbian	sleep	0.1
0.559395	Hebbian	sleep	0.1
0.542164	Hebbian	sleep	0.1
0.78159	Hebbian	sleep	0.1
0.616668	Hebbian	sleep	0.1
0.616183	Hebbian	sleep	0.1
0.639673	Hebbian	sleep	0.1
0.50678	Hebbian	sleep	0.1
0.660087	Hebbian	sleep	0.1
0.59338	Hebbian	sleep	0.1
0.600095	Hebbian	sleep	0.1
0.701818	Hebbian	sleep	0.1
0.778754	Hebbian	sleep	0.1
0.435568	Hebbian	sleep	0.1
0.539024	Hebbian	sleep	0.1
0.562984	Hebbian	sleep	0.1
0.688394	Hebbian	sleep	0.1
0.534285	Hebbian	sleep	0.1
0.746432	Hebbian	sleep	0.1
0.541828	Hebbian	sleep	0.1
0.67434	Hebbian	sleep	0.1
0.681232	Hebbian	sleep	0.1
0.632772	Hebbian	sleep	0.1
0.624134	Hebbian	sleep	0.1
0.623561	Hebbian	sleep	0.1
0.629064	Hebbian	sleep	0.1
0.554793	Hebbian	sleep	0.1
0.6167	Hebbian	sleep	0.1
0.668453	Hebbian	sleep	0.1
0.609416	Hebbian	sleep	0.1
0.68746	Hebbian	sleep	0.1
0.651476	Hebbian	sleep	0.1
0.70886	Hebbian	sleep	0.1
0.656241	Hebbian	sleep	0.1
0.511196	Hebbian	sleep	0.1
0.573188	Hebbian	sleep	0.1
0.548153	Hebbian	sleep	0.1
0.522807	Hebbian	sleep	0.1
0.766114	Hebbian	sleep	0.1
0.494739	Hebbian	sleep	0.1
0.729999	Hebbian	sleep	0.1
0.691411	Hebbian	sleep	0.1
0.654773	Hebbian	sleep	0.1
0.67475	Hebbian	sleep	0.1
0.488875	Hebbian	sleep	0.1
0.685586	Hebbian	sleep	0.1
0.80041	Hebbian	sleep	0.1
0.462944	Hebbian	sleep	0.1
0.497291	Hebbian	sleep	0.1
0.711044	Hebbian	sleep	0.1
0.617038	Hebbian	sleep	0.1
0.544141	Hebbian	sleep	0.1
0.538658	Hebbian	sleep	0.1
0.487317	Hebbian	sleep	0.1
0.521722	Hebbian	sleep	0.1
0.624948	Hebbian	sleep	0.1
0.648405	Hebbian	sleep	0.1
0.463139	Hebbian	sleep	0.1
0.566918	Hebbian	sleep	0.1
0.636416	Hebbian	sleep	0.1
0.603284	Hebbian	sleep	0.1
0.629959	Hebbian	sleep	0.1
0.315783	Hebbian	sleep	0.1
0.649704	Hebbian	sleep	0.1
0.541349	Hebbian	sleep	0.1
0.51989	Hebbian	sleep	0.1
0.610268	Hebbian	sleep	0.1
0.634477	Hebbian	sleep	0.1
0.698381	Hebbian	sleep	0.1
0.528784	Hebbian	sleep	0.1
0.628433	Hebbian	sleep	0.1
0.567578	Hebbian	sleep	0.1
0.682168	Hebbian	sleep	0.1
0.676662	Hebbian	sleep	0.1
0.719134	Hebbian	sleep	0.1
0.542061	Hebbian	sleep	0.1
0.617077	Hebbian	sleep	0.1
0.475894	Hebbian	sleep	0.1
0.515616	Hebbian	sleep	0.1
0.660122	Hebbian	sleep	0.1
0.601657	Hebbian	sleep	0.1
0.52154	Hebbian	sleep	0.1
0.448057	Hebbian	sleep	0.1
0.536761	Hebbian	sleep	0.1
0.584867	Hebbian	sleep	0.1
0.557789	Hebbian	sleep	0.1
0.503978	Hebbian	sleep	0.1
0.535097	Hebbian	sleep	0.1
0.501204	Hebbian	sleep	0.1
0.602039	Hebbian	sleep	0.1
0.613515	Hebbian	sleep	0.1
0.683758	Hebbian	sleep	0.1
0.660909	Hebbian	sleep	0.1
0.43216	Hebbian	sleep	0.1
0.577744	Hebbian	sleep	0.1
0.482592	Hebbian	sleep	0.1
0.400785	Hebbian	sleep	0.1
0.724758	Hebbian	sleep	0.1
0.621893	Hebbian	sleep	0.1
0.471203	Hebbian	sleep	0.1
0.681208	Hebbian	sleep	0.1
0.674714	Hebbian	sleep	0.1
0.614038	Hebbian	sleep	0.1
0.585024	Hebbian	sleep	0.1
0.623714	Hebbian	sleep	0.1
0.624507	Hebbian	sleep	0.1
0.536939	Hebbian	sleep	0.1
0.728761	Hebbian	sleep	0.1
0.531865	Hebbian	sleep	0.1
0.730653	Hebbian	sleep	0.1
0.66275	Hebbian	sleep	0.1
0.601443	Hebbian	sleep	0.1
0.63352	Hebbian	sleep	0.1
0.737824	Hebbian	sleep	0.1
0.639431	Hebbian	sleep	0.1
0.689361	Hebbian	sleep	0.1
0.738393	Hebbian	sleep	0.1
0.331241	Hebbian	sleep	0.1
0.476972	Hebbian	sleep	0.1
0.66362	Hebbian	sleep	0.1
0.531827	Hebbian	sleep	0.1
0.668372	Hebbian	sleep	0.1
0.680032	Hebbian	sleep	0.1
0.398368	Hebbian	sleep	0.1
0.631257	Hebbian	sleep	0.1
0.511293	Hebbian	sleep	0.1
0.52812	Hebbian	sleep	0.1
0.608121	Hebbian	sleep	0.1
0.610984	Hebbian	sleep	0.1
0.67533	Hebbian	sleep	0.1
0.613867	Hebbian	sleep	0.1
0.795759	Hebbian	sleep	0.1
0.668565	Hebbian	sleep	0.1
0.531467	Hebbian	sleep	0.1
0.637339	Hebbian	sleep	0.1
0.687883	Hebbian	sleep	0.1
0.556047	Hebbian	sleep	0.1
0.549635	Hebbian	sleep	0.1
0.593248	Hebbian	sleep	0.1
0.727803	Hebbian	sleep	0.1
0.555839	Hebbian	sleep	0.1
0.696885	Hebbian	sleep	0.1
0.567131	Hebbian	sleep	0.1
0.51493	Hebbian	sleep	0.1
0.551538	Hebbian	sleep	0.1
0.667089	Hebbian	sleep	0.1
0.699837	Hebbian	sleep	0.1
0.703837	Hebbian	sleep	0.1
0.606966	Hebbian	sleep	0.1
0.52708	Hebbian	sleep	0.1
0.570026	Hebbian	sleep	0.1
0.500318	Hebbian	sleep	0.1
0.618359	Hebbian	sleep	0.1
0.788711	Hebbian	sleep	0.1
0.652349	Hebbian	sleep	0.1
0.672196	Hebbian	sleep	0.1
0.664228	Hebbian	sleep	0.1
0.746776	Hebbian	sleep	0.1
0.65875	Hebbian	sleep	0.1
0.526049	Hebbian	sleep	0.1
0.457687	Hebbian	sleep	0.1
0.544476	Hebbian	sleep	0.1
0.493506	Hebbian	sleep	0.1
0.488054	Hebbian	sleep	0.1
0.692942	Hebbian	sleep	0.1
0.649933	Hebbian	sleep	0.1
0.489766	Hebbian	sleep	0.1
0.455231	Hebbian	sleep	0.1
0.716261	Hebbian	sleep	0.1
0.642893	Hebbian	sleep	0.1
0.637645	Hebbian	sleep	0.1
0.626063	Hebbian	sleep	0.1
0.606829	Hebbian	sleep	0.1
0.69802	Hebbian	sleep	0.1
0.562381	Hebbian	sleep	0.1
0.534096	Hebbian	sleep	0.1
0.62999	Hebbian	sleep	0.1
0.517725	Hebbian	sleep	0.1
0.590902	Hebbian	sleep	0.1
0.663226	Hebbian	sleep	0.1
0.580785	Hebbian	sleep	0.1
0.480791	Hebbian	sleep	0.1
0.656037	Hebbian	sleep	0.1
0.679769	Hebbian	sleep	0.1
0.633739	Hebbian	sleep	0.1
0.487286	Hebbian	sleep	0.1
0.762874	Hebbian	sleep	0.1
0.71469	Hebbian	sleep	0.1
0.714329	Hebbian	sleep	0.1
0.631633	Hebbian	sleep	0.1
0.578525	Hebbian	sleep	0.1
0.696915	Hebbian	sleep	0.1
0.659136	Hebbian	sleep	0.1
0.694552	Hebbian	sleep	0.1
0.633266	Hebbian	sleep	0.1
0.656572	Hebbian	sleep	0.1
0.534002	Hebbian	sleep	0.1
0.659687	Hebbian	sleep	0.1
0.624533	Hebbian	sleep	0.1
0.353311	Hebbian	sleep	0.1
0.577878	Hebbian	sleep	0.1
0.607667	Hebbian	sleep	0.1
0.659564	Hebbian	sleep	0.1
0.499157	Hebbian	sleep	0.1
0.645599	Hebbian	sleep	0.1
0.666581	Hebbian	sleep	0.1
0.636281	Hebbian	sleep	0.1
0.597922	Hebbian	sleep	0.1
0.605971	Hebbian	sleep	0.1
0.50519	Hebbian	sleep	0.1
0.726732	Hebbian	sleep	0.1
0.620562	Hebbian	sleep	0.1
0.608366	Hebbian	sleep	0.1
0.590683	Hebbian	sleep	0.1
0.561059	Hebbian	sleep	0.1
0.567713	Hebbian	sleep	0.1
0.628689	Hebbian	sleep	0.1
0.695285	Hebbian	sleep	0.1
0.62607	Hebbian	sleep	0.1
0.548953	Hebbian	sleep	0.1
0.671157	Hebbian	sleep	0.1
0.571445	Hebbian	sleep	0.1
0.640913	Hebbian	sleep	0.1
0.768117	Hebbian	sleep	0.1
0.609488	Hebbian	sleep	0.1
0.650108	Hebbian	sleep	0.1
0.591516	Hebbian	sleep	0.1
0.735477	Hebbian	sleep	0.1
0.489495	Hebbian	sleep	0.1
0.56402	Hebbian	sleep	0.1
0.503657	Hebbian	sleep	0.1
0.469905	Hebbian	sleep	0.1
0.684818	Hebbian	sleep	0.1
0.645515	Hebbian	sleep	0.1
0.607811	Hebbian	sleep	0.1
0.496931	Hebbian	sleep	0.1
0.641858	Hebbian	sleep	0.1
0.487666	Hebbian	sleep	0.1
0.61378	Hebbian	sleep	0.1
0.631961	Hebbian	sleep	0.1
0.677862	Hebbian	sleep	0.1
0.646962	Hebbian	sleep	0.1
0.631945	Hebbian	sleep	0.1
0.60434	Hebbian	sleep	0.1
0.631915	Hebbian	sleep	0.1
0.634737	Hebbian	sleep	0.1
0.473601	Hebbian	sleep	0.1
0.625969	Hebbian	sleep	0.1
0.727719	Hebbian	sleep	0.1
0.655445	Hebbian	sleep	0.1
0.667822	Hebbian	sleep	0.1
0.668987	Hebbian	sleep	0.1
0.591411	Hebbian	sleep	0.1
0.491714	Hebbian	sleep	0.1
0.616801	Hebbian	sleep	0.1
0.493726	Hebbian	sleep	0.1
0.454597	Hebbian	sleep	0.1
0.661138	Hebbian	sleep	0.1
0.580613	Hebbian	sleep	0.1
0.576762	Hebbian	sleep	0.1
0.583033	Hebbian	sleep	0.1
0.542845	Hebbian	sleep	0.1
0.502188	Hebbian	sleep	0.1
0.535663	Hebbian	sleep	0.1
0.780157	Hebbian	sleep	0.1
0.613028	Hebbian	sleep	0.1
0.491291	Hebbian	sleep	0.1
0.653091	Hebbian	sleep	0.1
0.532041	Hebbian	sleep	0.1
0.688428	Hebbian	sleep	0.1
0.678531	Hebbian	sleep	0.1
0.521168	Hebbian	sleep	0.1
0.623129	Hebbian	sleep	0.1
0.627655	Hebbian	sleep	0.1
0.67486	Hebbian	sleep	0.1
0.650959	Hebbian	sleep	0.1
0.475849	Hebbian	sleep	0.1
0.431287	Hebbian	sleep	0.1
0.593166	Hebbian	sleep	0.1
0.663236	Hebbian	sleep	0.1
0.645319	Hebbian	sleep	0.1
0.686964	Hebbian	sleep	0.1
0.544916	Hebbian	sleep	0.1
0.537422	Hebbian	sleep	0.1
0.694597	Hebbian	sleep	0.1
0.607675	Hebbian	sleep	0.1
0.565832	Hebbian	sleep	0.1
0.612985	Hebbian	sleep	0.1
0.608025	Hebbian	sleep	0.1
0.468588	Hebbian	sleep	0.1
0.667391	Hebbian	sleep	0.1
0.624502	Hebbian	sleep	0.1
0.470943	Hebbian	sleep	0.1
0.635195	Hebbian	sleep	0.1
0.577883	Hebbian	sleep	0.1
0.585218	Hebbian	sleep	0.1
0.681595	Hebbian	sleep	0.1
0.596574	Hebbian	sleep	0.1
0.549473	Hebbian	sleep	0.1
0.664728	Hebbian	sleep	0.1
0.616506	Hebbian	sleep	0.1
0.708271	Hebbian	sleep	0.1
0.76112	Hebbian	sleep	0.1
0.595335	Hebbian	sleep	0.1
0.572658	Hebbian	sleep	0.1
0.574109	Hebbian	sleep	0.1
0.600957	Hebbian	sleep	0.1
0.592958	Hebbian	sleep	0.1
0.607623	Hebbian	sleep	0.1
0.578025	Hebbian	sleep	0.1
0.729113	Hebbian	sleep	0.1
0.638947	Hebbian	sleep	0.1
0.507057	Hebbian	sleep	0.1
0.616828	Hebbian	sleep	0.1
0.615841	Hebbian	sleep	0.1
0.447608	Hebbian	sleep	0.1
0.459335	Hebbian	sleep	0.1
0.572824	Hebbian	sleep	0.1
0.453951	Hebbian	sleep	0.1
0.577688	Hebbian	sleep	0.1
0.723183	Hebbian	sleep	0.1
0.587634	Hebbian	sleep	0.1
0.709403	Hebbian	sleep	0.1
0.607291	Hebbian	sleep	0.1
0.577538	Hebbian	sleep	0.1
0.579078	Hebbian	sleep	0.1
0.535351	Hebbian	sleep	0.1
0.669127	Hebbian	sleep	0.1
0.597567	Hebbian	sleep	0.1
0.546963	Hebbian	sleep	0.1
0.748116	Hebbian	sleep	0.1
0.534102	Hebbian	sleep	0.1
0.616801	Hebbian	sleep	0.1
0.58873	Hebbian	sleep	0.1
0.681645	Hebbian	sleep	0.1
0.532443	Hebbian	sleep	0.1
0.535714	Hebbian	sleep	0.1
0.553555	Hebbian	sleep	0.1
0.60897	Hebbian	sleep	0.1
0.412136	Hebbian	sleep	0.1
0.62498	Hebbian	sleep	0.1
0.586484	Hebbian	sleep	0.1
0.599471	Hebbian	sleep	0.1
0.539669	Hebbian	sleep	0.1
0.575115	Hebbian	sleep	0.1
0.6306	Hebbian	sleep	0.1
0.431124	Hebbian	sleep	0.1
0.702918	Hebbian	sleep	0.1
0.63037	Hebbian	sleep	0.1
0.681789	Hebbian	sleep	0.1
0.739996	Hebbian	sleep	0.1
0.617398	Hebbian	sleep	0.1
0.6225	Hebbian	sleep	0.1
0.483268	Hebbian	sleep	0.1
0.61892	Hebbian	sleep	0.1
0.69605	Hebbian	sleep	0.1
0.573653	Hebbian	sleep	0.1
0.698473	Hebbian	sleep	0.1
0.606437	Hebbian	sleep	0.1
0.549622	Hebbian	sleep	0.1
0.619932	Hebbian	sleep	0.1
0.632586	Hebbian	sleep	0.1
0.815299	Hebbian	sleep	0.1
0.585268	Hebbian	sleep	0.1
0.520917	Hebbian	sleep	0.1
0.549638	Hebbian	sleep	0.1
0.65494	Hebbian	sleep	0.1
0.485073	Hebbian	sleep	0.1
0.621058	Hebbian	sleep	0.1
0.551486	Hebbian	sleep	0.1
0.732452	Hebbian	sleep	0.1
0.516292	Hebbian	sleep	0.1
0.705907	Hebbian	sleep	0.1
0.630265	Hebbian	sleep	0.1
0.522976	Hebbian	sleep	0.1
0.627997	Hebbian	sleep	0.1
0.705367	Hebbian	sleep	0.1
0.608026	Hebbian	sleep	0.1
0.65187	Hebbian	sleep	0.1
0.647744	Hebbian	sleep	0.1
0.815771	Hebbian	sleep	0.1
0.449651	Hebbian	sleep	0.1
0.622468	Hebbian	sleep	0.1
0.434874	Hebbian	sleep	0.1
0.612914	Hebbian	sleep	0.1
0.723479	Hebbian	sleep	0.1
0.637186	Hebbian	sleep	0.1
0.50661	Hebbian	sleep	0.1
0.567751	Hebbian	sleep	0.1
0.758569	Hebbian	sleep	0.1
0.633824	Hebbian	sleep	0.1
0.411981	Hebbian	sleep	0.1
0.543576	Hebbian	sleep	0.1
0.410695	Hebbian	sleep	0.1
0.627508	Hebbian	sleep	0.1
0.548237	Hebbian	sleep	0.1
0.63247	Hebbian	sleep	0.1
0.644002	Hebbian	sleep	0.1
0.572325	Hebbian	sleep	0.1
0.536572	Hebbian	sleep	0.1
0.716874	Hebbian	sleep	0.1
0.848358	Hebbian	sleep	0.1
0.681368	Hebbian	sleep	0.1
0.532216	Hebbian	sleep	0.1
0.756015	Hebbian	sleep	0.1
0.626657	Hebbian	sleep	0.1
0.61007	Hebbian	sleep	0.1
0.714554	Hebbian	sleep	0.1
0.558954	Hebbian	sleep	0.1
0.597676	Hebbian	sleep	0.1
0.437315	Hebbian	sleep	0.1
0.647884	Hebbian	sleep	0.1
0.658278	Hebbian	sleep	0.1
0.7138	Hebbian	sleep	0.1
0.554863	Hebbian	sleep	0.1
0.769307	Hebbian	sleep	0.1
0.564545	Hebbian	sleep	0.1
0.57144	Hebbian	sleep	0.1
0.553072	Hebbian	sleep	0.1
0.585408	Hebbian	sleep	0.1
0.553631	Hebbian	sleep	0.1
0.665981	Hebbian	sleep	0.1
0.663075	Hebbian	sleep	0.1
0.601451	Hebbian	sleep	0.1
0.574082	Hebbian	sleep	0.1
0.438733	Hebbian	sleep	0.1
0.659841	Hebbian	sleep	0.1
0.516141	Hebbian	sleep	0.1
0.64922	Hebbian	sleep	0.1
0.575577	Hebbian	sleep	0.1
0.272937	Hebbian	sleep	0.1
0.524783	Hebbian	sleep	0.1
0.557267	Hebbian	sleep	0.1
0.471776	Hebbian	sleep	0.1
0.687872	Hebbian	sleep	0.1
0.658287	Hebbian	sleep	0.1
0.631273	Hebbian	sleep	0.1
0.4677	Hebbian	sleep	0.1
0.630671	Hebbian	sleep	0.1
0.684818	Hebbian	sleep	0.1
0.590247	Hebbian	sleep	0.1
0.619252	Hebbian	sleep	0.1
0.650705	Hebbian	sleep	0.1
0.690684	Hebbian	sleep	0.1
0.702688	Hebbian	sleep	0.1
0.686732	Hebbian	sleep	0.1
0.634477	Hebbian	sleep	0.1
0.452852	Hebbian	sleep	0.1
0.587264	Hebbian	sleep	0.1
0.417324	Hebbian	sleep	0.1
0.364279	Hebbian	sleep	0.1
0.508063	Hebbian	sleep	0.1
0.681202	Hebbian	sleep	0.1
0.571862	Hebbian	sleep	0.1
0.426084	Hebbian	sleep	0.1
0.635687	Hebbian	sleep	0.1
0.451107	Hebbian	sleep	0.1
0.517111	Hebbian	sleep	0.1
0.520265	Hebbian	sleep	0.1
0.556674	Hebbian	sleep	0.1
0.619548	Hebbian	sleep	0.1
0.72691	Hebbian	sleep	0.1
0.554921	Hebbian	sleep	0.1
0.601542	Hebbian	sleep	0.1
0.643383	Hebbian	sleep	0.1
0.696371	Hebbian	sleep	0.1
0.640312	Hebbian	sleep	0.1
0.643263	Hebbian	sleep	0.1
0.578934	Hebbian	sleep	0.1
0.632514	Hebbian	sleep	0.1
0.605515	Hebbian	sleep	0.1
0.742086	Hebbian	sleep	0.1
0.649325	Hebbian	sleep	0.1
0.587449	Hebbian	sleep	0.1
0.441687	Hebbian	sleep	0.1
0.430087	Hebbian	sleep	0.1
0.499617	Hebbian	sleep	0.1
0.570251	Hebbian	sleep	0.1
0.710657	Hebbian	sleep	0.1
0.647498	Hebbian	sleep	0.1
0.636736	Hebbian	sleep	0.1
0.598884	Hebbian	sleep	0.1
0.614324	Hebbian	sleep	0.1
0.567903	Hebbian	sleep	0.1
0.478832	Hebbian	sleep	0.1
0.524005	Hebbian	sleep	0.1
0.556012	Hebbian	sleep	0.1
0.50997	Hebbian	sleep	0.1
0.596859	Hebbian	sleep	0.1
0.592349	Hebbian	sleep	0.1
0.653959	Hebbian	sleep	0.1
0.697625	Hebbian	sleep	0.1
0.703908	Hebbian	sleep	0.1
0.623386	Hebbian	sleep	0.1
0.514067	Hebbian	sleep	0.1
0.700435	Hebbian	sleep	0.1
0.59473	Hebbian	sleep	0.1
0.63218	Hebbian	sleep	0.1
0.850393	Hebbian	sleep	0.1
0.543182	Hebbian	sleep	0.1
0.745007	Hebbian	sleep	0.1
0.551114	Hebbian	sleep	0.1
0.51795	Hebbian	sleep	0.1
0.552134	Hebbian	sleep	0.1
0.544593	Hebbian	sleep	0.1
0.633413	Hebbian	sleep	0.1
0.675275	Hebbian	sleep	0.1
0.649365	Hebbian	sleep	0.1
0.654868	Hebbian	sleep	0.1
0.533813	Hebbian	sleep	0.1
0.658971	Hebbian	sleep	0.1
0.623924	Hebbian	sleep	0.1
0.576795	Hebbian	sleep	0.1
0.601082	Hebbian	sleep	0.1
0.638389	Hebbian	sleep	0.1
0.741009	Hebbian	sleep	0.1
0.604212	Hebbian	sleep	0.1
0.642802	Hebbian	sleep	0.1
0.448928	Hebbian	sleep	0.1
0.507963	Hebbian	sleep	0.1
0.591792	Hebbian	sleep	0.1
0.510852	Hebbian	sleep	0.1
0.695773	Hebbian	sleep	0.1
0.717439	Hebbian	sleep	0.1
0.670159	Hebbian	sleep	0.1
0.545049	Hebbian	sleep	0.1
0.611636	Hebbian	sleep	0.1
0.575212	Hebbian	sleep	0.1
0.627622	Hebbian	sleep	0.1
0.694581	Hebbian	sleep	0.1
0.610036	Hebbian	sleep	0.1
0.545968	Hebbian	sleep	0.1
0.571791	Hebbian	sleep	0.1
0.710452	Hebbian	sleep	0.1
0.536636	Hebbian	sleep	0.1
0.768369	Hebbian	sleep	0.1
0.429665	Hebbian	sleep	0.1
0.554675	Hebbian	sleep	0.1
0.645788	Hebbian	sleep	0.1
0.468344	Hebbian	sleep	0.1
0.605595	Hebbian	sleep	0.1
0.709479	Hebbian	sleep	0.1
0.672129	Hebbian	sleep	0.1
0.530788	Hebbian	sleep	0.1
0.385463	Hebbian	sleep	0.1
0.644406	Hebbian	sleep	0.1
0.459877	Hebbian	sleep	0.1
0.728916	Hebbian	sleep	0.1
0.484186	Hebbian	sleep	0.1
0.347009	Hebbian	sleep	0.1
0.570376	Hebbian	sleep	0.1
0.50906	Hebbian	sleep	0.1
0.655391	Hebbian	sleep	0.1
0.629848	Hebbian	sleep	0.1
0.499173	Hebbian	sleep	0.1
0.684056	Hebbian	sleep	0.1
0.596497	Hebbian	sleep	0.1
0.619111	Hebbian	sleep	0.1
0.794847	Hebbian	sleep	0.1
0.710004	Hebbian	sleep	0.1
0.738291	Hebbian	sleep	0.1
0.650094	Hebbian	sleep	0.1
0.579255	Hebbian	sleep	0.1
0.684727	Hebbian	sleep	0.1
0.625786	Hebbian	sleep	0.1
0.50259	Hebbian	sleep	0.1
0.619854	Hebbian	sleep	0.1
0.736626	Hebbian	sleep	0.1
0.572264	Hebbian	sleep	0.1
0.650391	Hebbian	sleep	0.1
0.618545	Hebbian	sleep	0.1
0.543145	Hebbian	sleep	0.1
0.52568	Hebbian	sleep	0.1
0.586631	Hebbian	sleep	0.1
0.503089	Hebbian	sleep	0.1
0.576796	Hebbian	sleep	0.1
0.629413	Hebbian	sleep	0.1
0.593645	Hebbian	sleep	0.1
0.640878	Hebbian	sleep	0.1
0.637453	Hebbian	sleep	0.1
0.742944	Hebbian	sleep	0.1
0.687242	Hebbian	sleep	0.1
0.78729	Hebbian	sleep	0.1
0.610385	Hebbian	sleep	0.1
0.503448	Hebbian	sleep	0.1
0.646196	Hebbian	sleep	0.1
0.607899	Hebbian	sleep	0.1
0.682229	Hebbian	sleep	0.1
0.472959	Hebbian	sleep	0.1
0.617607	Hebbian	sleep	0.1
0.565738	Hebbian	sleep	0.1
0.483572	Hebbian	sleep	0.1
0.69189	Hebbian	sleep	0.1
0.636189	Hebbian	sleep	0.1
0.709094	Hebbian	sleep	0.1
0.73285	Hebbian	sleep	0.1
0.70188	Hebbian	sleep	0.1
0.468122	Hebbian	sleep	0.1
0.536397	Hebbian	sleep	0.1
0.625304	Hebbian	sleep	0.1
0.465897	Hebbian	sleep	0.1
0.561639	Hebbian	sleep	0.1
0.493184	Hebbian	sleep	0.1
0.716677	Hebbian	sleep	0.1
0.658405	Hebbian	sleep	0.1
0.689002	Hebbian	sleep	0.1
0.583048	Hebbian	sleep	0.1
0.576214	Hebbian	sleep	0.1
0.609119	Hebbian	sleep	0.1
0.636789	Hebbian	sleep	0.1
0.704111	Hebbian	sleep	0.1
0.64935	Hebbian	sleep	0.1
0.621869	Hebbian	sleep	0.1
0.678686	Hebbian	sleep	0.1
0.678039	Hebbian	sleep	0.1
0.758803	Hebbian	sleep	0.1
0.683036	Hebbian	sleep	0.1
0.274813	Hebbian	sleep	0.1
0.627346	Hebbian	sleep	0.1
0.668364	Hebbian	sleep	0.1
0.708604	Hebbian	sleep	0.1
0.532165	Hebbian	sleep	0.1
0.704649	Hebbian	sleep	0.1
0.649319	Hebbian	sleep	0.1
0.581789	Hebbian	sleep	0.1
0.534162	Hebbian	sleep	0.1
0.597027	Hebbian	sleep	0.1
0.541422	Hebbian	sleep	0.1
0.636439	Hebbian	sleep	0.1
0.544123	Hebbian	sleep	0.1
0.631791	Hebbian	sleep	0.1
0.609599	Hebbian	sleep	0.1
0.562662	Hebbian	sleep	0.1
0.445754	Hebbian	sleep	0.1
0.503476	Hebbian	sleep	0.1
0.687772	Hebbian	sleep	0.1
0.645295	Hebbian	sleep	0.1
0.520969	Hebbian	sleep	0.1
0.613689	Hebbian	sleep	0.1
0.651231	Hebbian	sleep	0.1
0.5	Hebbian	sleep	0.3
0.583463	Hebbian	sleep	0.3
0.687787	Hebbian	sleep	0.3
0.727171	Hebbian	sleep	0.3
0.732431	Hebbian	sleep	0.3
0.587907	Hebbian	sleep	0.3
0.606513	Hebbian	sleep	0.3
0.641962	Hebbian	sleep	0.3
0.763832	Hebbian	sleep	0.3
0.850273	Hebbian	sleep	0.3
0.796296	Hebbian	sleep	0.3
0.554407	Hebbian	sleep	0.3
0.66705	Hebbian	sleep	0.3
0.722402	Hebbian	sleep	0.3
0.558009	Hebbian	sleep	0.3
0.610632	Hebbian	sleep	0.3
0.762902	Hebbian	sleep	0.3
0.827738	Hebbian	sleep	0.3
0.812553	Hebbian	sleep	0.3
0.4869	Hebbian	sleep	0.3
0.496084	Hebbian	sleep	0.3
0.634615	Hebbian	sleep	0.3
0.548666	Hebbian	sleep	0.3
0.59628	Hebbian	sleep	0.3
0.70792	Hebbian	sleep	0.3
0.570739	Hebbian	sleep	0.3
0.59362	Hebbian	sleep	0.3
0.630079	Hebbian	sleep	0.3
0.79044	Hebbian	sleep	0.3
0.491165	Hebbian	sleep	0.3
0.719443	Hebbian	sleep	0.3
0.60626	Hebbian	sleep	0.3
0.68888	Hebbian	sleep	0.3
0.703823	Hebbian	sleep	0.3
0.68621	Hebbian	sleep	0.3
0.643105	Hebbian	sleep	0.3
0.708787	Hebbian	sleep	0.3
0.43775	Hebbian	sleep	0.3
0.782472	Hebbian	sleep	0.3
0.85184	Hebbian	sleep	0.3
0.593276	Hebbian	sleep	0.3
0.630558	Hebbian	sleep	0.3
0.539855	Hebbian	sleep	0.3
0.755366	Hebbian	sleep	0.3
0.674963	Hebbian	sleep	0.3
0.509809	Hebbian	sleep	0.3
0.683954	Hebbian	sleep	0.3
0.829673	Hebbian	sleep	0.3
0.835595	Hebbian	sleep	0.3
0.603151	Hebbian	sleep	0.3
0.645966	Hebbian	sleep	0.3
0.663319	Hebbian	sleep	0.3
0.788023	Hebbian	sleep	0.3
0.51035	Hebbian	sleep	0.3
0.579826	Hebbian	sleep	0.3
0.903184	Hebbian	sleep	0.3
0.762602	Hebbian	sleep	0.3
0.591301	Hebbian	sleep	0.3
0.661307	Hebbian	sleep	0.3
0.816072	Hebbian	sleep	0.3
0.806893	Hebbian	sleep	0.3
0.50929	Hebbian	sleep	0.3
0.569211	Hebbian	sleep	0.3
0.665559	Hebbian	sleep	0.3
0.612465	Hebbian	sleep	0.3
0.578327	Hebbian	sleep	0.3
0.812015	Hebbian	sleep	0.3
0.499809	Hebbian	sleep	0.3
0.734913	Hebbian	sleep	0.3
0.652978	Hebbian	sleep	0.3
0.593612	Hebbian	sleep	0.3
0.628468	Hebbian	sleep	0.3
0.922946	Hebbian	sleep	0.3
0.749702	Hebbian	sleep	0.3
0.618233	Hebbian	sleep	0.3
0.59435	Hebbian	sleep	0.3
0.794888	Hebbian	sleep	0.3
0.595778	Hebbian	sleep	0.3
0.845144	Hebbian	sleep	0.3
0.775866	Hebbian	sleep	0.3
0.733797	Hebbian	sleep	0.3
0.706976	Hebbian	sleep	0.3
0.848658	Hebbian	sleep	0.3
0.482206	Hebbian	sleep	0.3
0.70003	Hebbian	sleep	0.3
0.371137	Hebbian	sleep	0.3
0.736218	Hebbian	sleep	0.3
0.557788	Hebbian	sleep	0.3
0.676034	Hebbian	sleep	0.3
0.717584	Hebbian	sleep	0.3
0.803998	Hebbian	sleep	0.3
0.742161	Hebbian	sleep	0.3
0.784283	Hebbian	sleep	0.3
0.639231	Hebbian	sleep	0.3
0.780016	Hebbian	sleep	0.3
0.725826	Hebbian	sleep	0.3
0.834181	Hebbian	sleep	0.3
0.678513	Hebbian	sleep	0.3
0.705548	Hebbian	sleep	0.3
0.644665	Hebbian	sleep	0.3
0.671509	Hebbian	sleep	0.3
0.610126	Hebbian	sleep	0.3
0.816496	Hebbian	sleep	0.3
0.512855	Hebbian	sleep	0.3
0.403939	Hebbian	sleep	0.3
0.628828	Hebbian	sleep	0.3
0.729492	Hebbian	sleep	0.3
0.845615	Hebbian	sleep	0.3
0.815447	Hebbian	sleep	0.3
0.617051	Hebbian	sleep	0.3
0.673672	Hebbian	sleep	0.3
0.577574	Hebbian	sleep	0.3
0.669512	Hebbian	sleep	0.3
0.530239	Hebbian	sleep	0.3
0.492419	Hebbian	sleep	0.3
0.722562	Hebbian	sleep	0.3
0.701512	Hebbian	sleep	0.3
0.71061	Hebbian	sleep	0.3
0.521801	Hebbian	sleep	0.3
0.597331	Hebbian	sleep	0.3
0.680785	Hebbian	sleep	0.3
0.660183	Hebbian	sleep	0.3
0.883954	Hebbian	sleep	0.3
0.76663	Hebbian	sleep	0.3
0.51968	Hebbian	sleep	0.3
0.782541	Hebbian	sleep	0.3
0.613727	Hebbian	sleep	0.3
0.776184	Hebbian	sleep	0.3
0.83762	Hebbian	sleep	0.3
0.605655	Hebbian	sleep	0.3
0.627837	Hebbian	sleep	0.3
0.623379	Hebbian	sleep	0.3
0.777578	Hebbian	sleep	0.3
0.553435	Hebbian	sleep	0.3
0.65139	Hebbian	sleep	0.3
0.903388	Hebbian	sleep	0.3
0.685508	Hebbian	sleep	0.3
0.70018	Hebbian	sleep	0.3
0.687578	Hebbian	sleep	0.3
0.716013	Hebbian	sleep	0.3
0.72773	Hebbian	sleep	0.3
0.568299	Hebbian	sleep	0.3
0.767557	Hebbian	sleep	0.3
0.881402	Hebbian	sleep	0.3
0.674767	Hebbian	sleep	0.3
0.805563	Hebbian	sleep	0.3
0.725306	Hebbian	sleep	0.3
0.756704	Hebbian	sleep	0.3
0.46816	Hebbian	sleep	0.3
0.675354	Hebbian	sleep	0.3
0.687782	Hebbian	sleep	0.3
0.668499	Hebbian	sleep	0.3
0.457403	Hebbian	sleep	0.3
0.646353	Hebbian	sleep	0.3
0.585663	Hebbian	sleep	0.3
0.780988	Hebbian	sleep	0.3
0.813995	Hebbian	sleep	0.3
0.64647	Hebbian	sleep	0.3
0.696385	Hebbian	sleep	0.3
0.843354	Hebbian	sleep	0.3
0.671767	Hebbian	sleep	0.3
0.725186	Hebbian	sleep	0.3
0.65955	Hebbian	sleep	0.3
0.591645	Hebbian	sleep	0.3
0.706533	Hebbian	sleep	0.3
0.814504	Hebbian	sleep	0.3
0.590441	Hebbian	sleep	0.3
0.625383	Hebbian	sleep	0.3
0.430502	Hebbian	sleep	0.3
0.943049	Hebbian	sleep	0.3
0.734457	Hebbian	sleep	0.3
0.486344	Hebbian	sleep	0.3
0.755693	Hebbian	sleep	0.3
0.609352	Hebbian	sleep	0.3
0.569436	Hebbian	sleep	0.3
0.689333	Hebbian	sleep	0.3
0.501308	Hebbian	sleep	0.3
0.688541	Hebbian	sleep	0.3
0.641954	Hebbian	sleep	0.3
0.517388	Hebbian	sleep	0.3
0.620619	Hebbian	sleep	0.3
0.671848	Hebbian	sleep	0.3
0.600446	Hebbian	sleep	0.3
0.76379	Hebbian	sleep	0.3
0.619827	Hebbian	sleep	0.3
0.684699	Hebbian	sleep	0.3
0.757047	Hebbian	sleep	0.3
0.563192	Hebbian	sleep	0.3
0.608023	Hebbian	sleep	0.3
0.69268	Hebbian	sleep	0.3
0.698374	Hebbian	sleep	0.3
0.767242	Hebbian	sleep	0.3
0.586857	Hebbian	sleep	0.3
0.708229	Hebbian	sleep	0.3
0.785944	Hebbian	sleep	0.3
0.689131	Hebbian	sleep	0.3
0.675877	Hebbian	sleep	0.3
0.645249	Hebbian	sleep	0.3
0.783552	Hebbian	sleep	0.3
0.745116	Hebbian	sleep	0.3
0.678314	Hebbian	sleep	0.3
0.634227	Hebbian	sleep	0.3
0.5856	Hebbian	sleep	0.3
0.797149	Hebbian	sleep	0.3
0.732713	Hebbian	sleep	0.3
0.525787	Hebbian	sleep	0.3
0.524911	Hebbian	sleep	0.3
0.564648	Hebbian	sleep	0.3
0.479072	Hebbian	sleep	0.3
0.90721	Hebbian	sleep	0.3
0.565345	Hebbian	sleep	0.3
0.759743	Hebbian	sleep	0.3
0.844062	Hebbian	sleep	0.3
0.655457	Hebbian	sleep	0.3
0.681955	Hebbian	sleep	0.3
0.524994	Hebbian	sleep	0.3
0.716391	Hebbian	sleep	0.3
0.554534	Hebbian	sleep	0.3
0.762086	Hebbian	sleep	0.3
0.864524	Hebbian	sleep	0.3
0.505868	Hebbian	sleep	0.3
0.60495	Hebbian	sleep	0.3
0.612544	Hebbian	sleep	0.3
0.727564	Hebbian	sleep	0.3
0.556001	Hebbian	sleep	0.3
0.765619	Hebbian	sleep	0.3
0.898738	Hebbian	sleep	0.3
0.530996	Hebbian	sleep	0.3
0.715942	Hebbian	sleep	0.3
0.71837	Hebbian	sleep	0.3
0.574273	Hebbian	sleep	0.3
0.685767	Hebbian	sleep	0.3
0.64311	Hebbian	sleep	0.3
0.581149	Hebbian	sleep	0.3
0.615742	Hebbian	sleep	0.3
0.757891	Hebbian	sleep	0.3
0.505657	Hebbian	sleep	0.3
0.623911	Hebbian	sleep	0.3
0.680493	Hebbian	sleep	0.3
0.467048	Hebbian	sleep	0.3
0.692311	Hebbian	sleep	0.3
0.63329	Hebbian	sleep	0.3
0.923209	Hebbian	sleep	0.3
0.552938	Hebbian	sleep	0.3
0.828281	Hebbian	sleep	0.3
0.775109	Hebbian	sleep	0.3
0.696094	Hebbian	sleep	0.3
0.611313	Hebbian	sleep	0.3
0.657731	Hebbian	sleep	0.3
0.830426	Hebbian	sleep	0.3
0.837251	Hebbian	sleep	0.3
0.587172	Hebbian	sleep	0.3
0.559009	Hebbian	sleep	0.3
0.490125	Hebbian	sleep	0.3
0.660353	Hebbian	sleep	0.3
0.82535	Hebbian	sleep	0.3
0.598648	Hebbian	sleep	0.3
0.486785	Hebbian	sleep	0.3
0.58258	Hebbian	sleep	0.3
0.728878	Hebbian	sleep	0.3
0.512236	Hebbian	sleep	0.3
0.697314	Hebbian	sleep	0.3
0.650748	Hebbian	sleep	0.3
0.71957	Hebbian	sleep	0.3
0.667465	Hebbian	sleep	0.3
0.534603	Hebbian	sleep	0.3
0.588824	Hebbian	sleep	0.3
0.673298	Hebbian	sleep	0.3
0.773469	Hebbian	sleep	0.3
0.530827	Hebbian	sleep	0.3
0.730864	Hebbian	sleep	0.3
0.570618	Hebbian	sleep	0.3
0.762319	Hebbian	sleep	0.3
0.693541	Hebbian	sleep	0.3
0.698275	Hebbian	sleep	0.3
0.585701	Hebbian	sleep	0.3
0.76337	Hebbian	sleep	0.3
0.576106	Hebbian	sleep	0.3
0.535259	Hebbian	sleep	0.3
0.627413	Hebbian	sleep	0.3
0.670978	Hebbian	sleep	0.3
0.493216	Hebbian	sleep	0.3
0.476191	Hebbian	sleep	0.3
0.642955	Hebbian	sleep	0.3
0.645868	Hebbian	sleep	0.3
0.72288	Hebbian	sleep	0.3
0.545266	Hebbian	sleep	0.3
0.564003	Hebbian	sleep	0.3
0.455872	Hebbian	sleep	0.3
0.676116	Hebbian	sleep	0.3
0.671006	Hebbian	sleep	0.3
0.721861	Hebbian	sleep	0.3
0.620711	Hebbian	sleep	0.3
0.471729	Hebbian	sleep	0.3
0.472478	Hebbian	sleep	0.3
0.359756	Hebbian	sleep	0.3
0.579699	Hebbian	sleep	0.3
0.409495	Hebbian	sleep	0.3
0.557021	Hebbian	sleep	0.3
0.60104	Hebbian	sleep	0.3
0.699849	Hebbian	sleep	0.3
0.531557	Hebbian	sleep	0.3
0.815537	Hebbian	sleep	0.3
0.755417	Hebbian	sleep	0.3
0.766625	Hebbian	sleep	0.3
0.545959	Hebbian	sleep	0.3
0.703616	Hebbian	sleep	0.3
0.63242	Hebbian	sleep	0.3
0.46374	Hebbian	sleep	0.3
0.654772	Hebbian	sleep	0.3
0.692357	Hebbian	sleep	0.3
0.711828	Hebbian	sleep	0.3
0.564642	Hebbian	sleep	0.3
0.679233	Hebbian	sleep	0.3
0.728405	Hebbian	sleep	0.3
0.849419	Hebbian	sleep	0.3
0.931572	Hebbian	sleep	0.3
0.535077	Hebbian	sleep	0.3
0.806863	Hebbian	sleep	0.3
0.650542	Hebbian	sleep	0.3
0.550413	Hebbian	sleep	0.3
0.709771	Hebbian	sleep	0.3
0.657553	Hebbian	sleep	0.3
0.667672	Hebbian	sleep	0.3
0.742992	Hebbian	sleep	0.3
0.800039	Hebbian	sleep	0.3
0.605985	Hebbian	sleep	0.3
0.593351	Hebbian	sleep	0.3
0.683864	Hebbian	sleep	0.3
0.803476	Hebbian	sleep	0.3
0.616735	Hebbian	sleep	0.3
0.542527	Hebbian	sleep	0.3
0.677148	Hebbian	sleep	0.3
0.580072	Hebbian	sleep	0.3
0.756544	Hebbian	sleep	0.3
0.601694	Hebbian	sleep	0.3
0.654878	Hebbian	sleep	0.3
0.589379	Hebbian	sleep	0.3
0.442449	Hebbian	sleep	0.3
0.60937	Hebbian	sleep	0.3
0.694858	Hebbian	sleep	0.3
0.626191	Hebbian	sleep	0.3
0.507414	Hebbian	sleep	0.3
0.595891	Hebbian	sleep	0.3
0.859779	Hebbian	sleep	0.3
0.811658	Hebbian	sleep	0.3
0.760229	Hebbian	sleep	0.3
0.736907	Hebbian	sleep	0.3
0.700201	Hebbian	sleep	0.3
0.605016	Hebbian	sleep	0.3
0.639769	Hebbian	sleep	0.3
0.804166	Hebbian	sleep	0.3
0.769797	Hebbian	sleep	0.3
0.742825	Hebbian	sleep	0.3
0.719344	Hebbian	sleep	0.3
0.714517	Hebbian	sleep	0.3
0.68867	Hebbian	sleep	0.3
0.720979	Hebbian	sleep	0.3
0.679966	Hebbian	sleep	0.3
0.617439	Hebbian	sleep	0.3
0.45127	Hebbian	sleep	0.3
0.681676	Hebbian	sleep	0.3
0.590924	Hebbian	sleep	0.3
0.771825	Hebbian	sleep	0.3
0.712727	Hebbian	sleep	0.3
0.723822	Hebbian	sleep	0.3
0.496522	Hebbian	sleep	0.3
0.679568	Hebbian	sleep	0.3
0.632885	Hebbian	sleep	0.3
0.597561	Hebbian	sleep	0.3
0.811381	Hebbian	sleep	0.3
0.726332	Hebbian	sleep	0.3
0.884183	Hebbian	sleep	0.3
0.649845	Hebbian	sleep	0.3
0.514152	Hebbian	sleep	0.3
0.525325	Hebbian	sleep	0.3
0.699671	Hebbian	sleep	0.3
0.59868	Hebbian	sleep	0.3
0.684305	Hebbian	sleep	0.3
0.725102	Hebbian	sleep	0.3
0.694269	Hebbian	sleep	0.3
0.534044	Hebbian	sleep	0.3
0.73922	Hebbian	sleep	0.3
0.623798	Hebbian	sleep	0.3
0.62054	Hebbian	sleep	0.3
0.735256	Hebbian	sleep	0.3
0.818221	Hebbian	sleep	0.3
0.594504	Hebbian	sleep	0.3
0.547875	Hebbian	sleep	0.3
0.577187	Hebbian	sleep	0.3
0.731124	Hebbian	sleep	0.3
0.711458	Hebbian	sleep	0.3
0.807223	Hebbian	sleep	0.3
0.746134	Hebbian	sleep	0.3
0.667693	Hebbian	sleep	0.3
0.636434	Hebbian	sleep	0.3
0.742562	Hebbian	sleep	0.3
0.64539	Hebbian	sleep	0.3
0.942803	Hebbian	sleep	0.3
0.645398	Hebbian	sleep	0.3
0.835505	Hebbian	sleep	0.3
0.477996	Hebbian	sleep	0.3
0.589751	Hebbian	sleep	0.3
0.626634	Hebbian	sleep	0.3
0.561214	Hebbian	sleep	0.3
0.736242	Hebbian	sleep	0.3
0.844376	Hebbian	sleep	0.3
0.57087	Hebbian	sleep	0.3
0.650752	Hebbian	sleep	0.3
0.563586	Hebbian	sleep	0.3
0.749491	Hebbian	sleep	0.3
0.647497	Hebbian	sleep	0.3
0.715136	Hebbian	sleep	0.3
0.667531	Hebbian	sleep	0.3
0.468484	Hebbian	sleep	0.3
0.772837	Hebbian	sleep	0.3
0.623338	Hebbian	sleep	0.3
0.485498	Hebbian	sleep	0.3
0.514181	Hebbian	sleep	0.3
0.831432	Hebbian	sleep	0.3
0.626508	Hebbian	sleep	0.3
0.656712	Hebbian	sleep	0.3
0.587322	Hebbian	sleep	0.3
0.762128	Hebbian	sleep	0.3
0.72414	Hebbian	sleep	0.3
0.616061	Hebbian	sleep	0.3
0.640987	Hebbian	sleep	0.3
0.688769	Hebbian	sleep	0.3
0.543912	Hebbian	sleep	0.3
0.703511	Hebbian	sleep	0.3
0.712011	Hebbian	sleep	0.3
0.546438	Hebbian	sleep	0.3
0.833548	Hebbian	sleep	0.3
0.783152	Hebbian	sleep	0.3
0.508955	Hebbian	sleep	0.3
0.479926	Hebbian	sleep	0.3
0.758946	Hebbian	sleep	0.3
0.780136	Hebbian	sleep	0.3
0.514273	Hebbian	sleep	0.3
0.599536	Hebbian	sleep	0.3
0.685132	Hebbian	sleep	0.3
0.657009	Hebbian	sleep	0.3
0.674982	Hebbian	sleep	0.3
0.701629	Hebbian	sleep	0.3
0.387057	Hebbian	sleep	0.3
0.568104	Hebbian	sleep	0.3
0.548115	Hebbian	sleep	0.3
0.769543	Hebbian	sleep	0.3
0.595904	Hebbian	sleep	0.3
0.479012	Hebbian	sleep	0.3
0.807186	Hebbian	sleep	0.3
0.606417	Hebbian	sleep	0.3
0.596181	Hebbian	sleep	0.3
0.694424	Hebbian	sleep	0.3
0.618871	Hebbian	sleep	0.3
0.474692	Hebbian	sleep	0.3
0.468202	Hebbian	sleep	0.3
0.768185	Hebbian	sleep	0.3
0.688153	Hebbian	sleep	0.3
0.635804	Hebbian	sleep	0.3
0.803155	Hebbian	sleep	0.3
0.587556	Hebbian	sleep	0.3
0.655345	Hebbian	sleep	0.3
0.585971	Hebbian	sleep	0.3
0.642431	Hebbian	sleep	0.3
0.611613	Hebbian	sleep	0.3
0.592057	Hebbian	sleep	0.3
0.907384	Hebbian	sleep	0.3
0.628776	Hebbian	sleep	0.3
0.688866	Hebbian	sleep	0.3
0.620538	Hebbian	sleep	0.3
0.754671	Hebbian	sleep	0.3
0.852007	Hebbian	sleep	0.3
0.749105	Hebbian	sleep	0.3
0.681546	Hebbian	sleep	0.3
0.702532	Hebbian	sleep	0.3
0.823726	Hebbian	sleep	0.3
0.390755	Hebbian	sleep	0.3
0.811443	Hebbian	sleep	0.3
0.852442	Hebbian	sleep	0.3
0.711977	Hebbian	sleep	0.3
0.666741	Hebbian	sleep	0.3
0.505048	Hebbian	sleep	0.3
0.736606	Hebbian	sleep	0.3
0.639129	Hebbian	sleep	0.3
0.555696	Hebbian	sleep	0.3
0.713592	Hebbian	sleep	0.3
0.767637	Hebbian	sleep	0.3
0.704346	Hebbian	sleep	0.3
0.776427	Hebbian	sleep	0.3
0.709254	Hebbian	sleep	0.3
0.751609	Hebbian	sleep	0.3
0.614309	Hebbian	sleep	0.3
0.810297	Hebbian	sleep	0.3
0.599359	Hebbian	sleep	0.3
0.892071	Hebbian	sleep	0.3
0.528445	Hebbian	sleep	0.3
0.564578	Hebbian	sleep	0.3
0.778422	Hebbian	sleep	0.3
0.793384	Hebbian	sleep	0.3
0.76662	Hebbian	sleep	0.3
0.840838	Hebbian	sleep	0.3
0.630878	Hebbian	sleep	0.3
0.531566	Hebbian	sleep	0.3
0.739725	Hebbian	sleep	0.3
0.469132	Hebbian	sleep	0.3
0.796491	Hebbian	sleep	0.3
0.764055	Hebbian	sleep	0.3
0.711501	Hebbian	sleep	0.3
0.688414	Hebbian	sleep	0.3
0.564439	Hebbian	sleep	0.3
0.635073	Hebbian	sleep	0.3
0.570316	Hebbian	sleep	0.3
0.666733	Hebbian	sleep	0.3
0.733441	Hebbian	sleep	0.3
0.727877	Hebbian	sleep	0.3
0.305894	Hebbian	sleep	0.3
0.827414	Hebbian	sleep	0.3
0.618375	Hebbian	sleep	0.3
0.525983	Hebbian	sleep	0.3
0.736824	Hebbian	sleep	0.3
0.646561	Hebbian	sleep	0.3
0.61972	Hebbian	sleep	0.3
0.619253	Hebbian	sleep	0.3
0.58008	Hebbian	sleep	0.3
0.735918	Hebbian	sleep	0.3
0.454442	Hebbian	sleep	0.3
0.405236	Hebbian	sleep	0.3
0.731746	Hebbian	sleep	0.3
0.549569	Hebbian	sleep	0.3
0.595828	Hebbian	sleep	0.3
0.65849	Hebbian	sleep	0.3
0.602179	Hebbian	sleep	0.3
0.67783	Hebbian	sleep	0.3
0.61008	Hebbian	sleep	0.3
0.564473	Hebbian	sleep	0.3
0.571189	Hebbian	sleep	0.3
0.692022	Hebbian	sleep	0.3
0.520419	Hebbian	sleep	0.3
0.618482	Hebbian	sleep	0.3
0.610562	Hebbian	sleep	0.3
0.681449	Hebbian	sleep	0.3
0.838984	Hebbian	sleep	0.3
0.697636	Hebbian	sleep	0.3
0.742041	Hebbian	sleep	0.3
0.583647	Hebbian	sleep	0.3
0.720523	Hebbian	sleep	0.3
0.506798	Hebbian	sleep	0.3
0.541466	Hebbian	sleep	0.3
0.679824	Hebbian	sleep	0.3
0.646046	Hebbian	sleep	0.3
0.756768	Hebbian	sleep	0.3
0.634562	Hebbian	sleep	0.3
0.734711	Hebbian	sleep	0.3
0.694407	Hebbian	sleep	0.3
0.634462	Hebbian	sleep	0.3
0.679867	Hebbian	sleep	0.3
0.5842	Hebbian	sleep	0.3
0.792834	Hebbian	sleep	0.3
0.488015	Hebbian	sleep	0.3
0.646308	Hebbian	sleep	0.3
0.745749	Hebbian	sleep	0.3
0.558446	Hebbian	sleep	0.3
0.529435	Hebbian	sleep	0.3
0.636418	Hebbian	sleep	0.3
0.652822	Hebbian	sleep	0.3
0.76819	Hebbian	sleep	0.3
0.788167	Hebbian	sleep	0.3
0.621546	Hebbian	sleep	0.3
0.733718	Hebbian	sleep	0.3
0.536438	Hebbian	sleep	0.3
0.470871	Hebbian	sleep	0.3
0.633354	Hebbian	sleep	0.3
0.625559	Hebbian	sleep	0.3
0.729455	Hebbian	sleep	0.3
0.694045	Hebbian	sleep	0.3
0.723407	Hebbian	sleep	0.3
0.436366	Hebbian	sleep	0.3
0.564743	Hebbian	sleep	0.3
0.542811	Hebbian	sleep	0.3
0.712648	Hebbian	sleep	0.3
0.659135	Hebbian	sleep	0.3
0.805482	Hebbian	sleep	0.3
0.578084	Hebbian	sleep	0.3
0.428485	Hebbian	sleep	0.3
0.638219	Hebbian	sleep	0.3
0.620547	Hebbian	sleep	0.3
0.593708	Hebbian	sleep	0.3
0.651705	Hebbian	sleep	0.3
0.601364	Hebbian	sleep	0.3
0.519964	Hebbian	sleep	0.3
0.58809	Hebbian	sleep	0.3
0.782577	Hebbian	sleep	0.3
0.666316	Hebbian	sleep	0.3
0.635391	Hebbian	sleep	0.3
0.636962	Hebbian	sleep	0.3
0.600022	Hebbian	sleep	0.3
0.581135	Hebbian	sleep	0.3
0.584333	Hebbian	sleep	0.3
0.709707	Hebbian	sleep	0.3
0.920825	Hebbian	sleep	0.3
0.5992	Hebbian	sleep	0.3
0.604318	Hebbian	sleep	0.3
0.560964	Hebbian	sleep	0.3
0.749905	Hebbian	sleep	0.3
0.634632	Hebbian	sleep	0.3
0.768338	Hebbian	sleep	0.3
0.773888	Hebbian	sleep	0.3
0.658542	Hebbian	sleep	0.3
0.809402	Hebbian	sleep	0.3
0.684807	Hebbian	sleep	0.3
0.701467	Hebbian	sleep	0.3
0.591857	Hebbian	sleep	0.3
0.781012	Hebbian	sleep	0.3
0.530979	Hebbian	sleep	0.3
0.495012	Hebbian	sleep	0.3
0.623179	Hebbian	sleep	0.3
0.79583	Hebbian	sleep	0.3
0.751276	Hebbian	sleep	0.3
0.761075	Hebbian	sleep	0.3
0.742255	Hebbian	sleep	0.3
0.61279	Hebbian	sleep	0.3
0.597037	Hebbian	sleep	0.3
0.771661	Hebbian	sleep	0.3
0.623078	Hebbian	sleep	0.3
0.73673	Hebbian	sleep	0.3
0.680798	Hebbian	sleep	0.3
0.396364	Hebbian	sleep	0.3
0.513267	Hebbian	sleep	0.3
0.663643	Hebbian	sleep	0.3
0.657968	Hebbian	sleep	0.3
0.609438	Hebbian	sleep	0.3
0.751819	Hebbian	sleep	0.3
0.768948	Hebbian	sleep	0.3
0.888013	Hebbian	sleep	0.3
0.643038	Hebbian	sleep	0.3
0.584102	Hebbian	sleep	0.3
0.534381	Hebbian	sleep	0.3
0.586698	Hebbian	sleep	0.3
0.643596	Hebbian	sleep	0.3
0.75193	Hebbian	sleep	0.3
0.573491	Hebbian	sleep	0.3
0.801401	Hebbian	sleep	0.3
0.415686	Hebbian	sleep	0.3
0.886542	Hebbian	sleep	0.3
0.643166	Hebbian	sleep	0.3
0.635281	Hebbian	sleep	0.3
0.616437	Hebbian	sleep	0.3
0.701473	Hebbian	sleep	0.3
0.591225	Hebbian	sleep	0.3
0.815126	Hebbian	sleep	0.3
0.68997	Hebbian	sleep	0.3
0.488833	Hebbian	sleep	0.3
0.582608	Hebbian	sleep	0.3
0.631871	Hebbian	sleep	0.3
0.724042	Hebbian	sleep	0.3
0.744699	Hebbian	sleep	0.3
0.730462	Hebbian	sleep	0.3
0.526521	Hebbian	sleep	0.3
0.674938	Hebbian	sleep	0.3
0.693836	Hebbian	sleep	0.3
0.74581	Hebbian	sleep	0.3
0.81819	Hebbian	sleep	0.3
0.726336	Hebbian	sleep	0.3
0.699834	Hebbian	sleep	0.3
0.656269	Hebbian	sleep	0.3
0.737955	Hebbian	sleep	0.3
0.606681	Hebbian	sleep	0.3
0.680459	Hebbian	sleep	0.3
0.545087	Hebbian	sleep	0.3
0.816144	Hebbian	sleep	0.3
0.737402	Hebbian	sleep	0.3
0.547134	Hebbian	sleep	0.3
0.632157	Hebbian	sleep	0.3
0.558792	Hebbian	sleep	0.3
0.505302	Hebbian	sleep	0.3
0.581967	Hebbian	sleep	0.3
0.574466	Hebbian	sleep	0.3
0.555462	Hebbian	sleep	0.3
0.609557	Hebbian	sleep	0.3
0.695683	Hebbian	sleep	0.3
0.648889	Hebbian	sleep	0.3
0.906733	Hebbian	sleep	0.3
0.813303	Hebbian	sleep	0.3
0.56119	Hebbian	sleep	0.3
0.688216	Hebbian	sleep	0.3
0.548699	Hebbian	sleep	0.3
0.668141	Hebbian	sleep	0.3
0.698817	Hebbian	sleep	0.3
0.669889	Hebbian	sleep	0.3
0.71089	Hebbian	sleep	0.3
0.652466	Hebbian	sleep	0.3
0.723525	Hebbian	sleep	0.3
0.752479	Hebbian	sleep	0.3
0.838618	Hebbian	sleep	0.3
0.625961	Hebbian	sleep	0.3
0.665778	Hebbian	sleep	0.3
0.642634	Hebbian	sleep	0.3
0.723573	Hebbian	sleep	0.3
0.623564	Hebbian	sleep	0.3
0.605044	Hebbian	sleep	0.3
0.648506	Hebbian	sleep	0.3
0.474303	Hebbian	sleep	0.3
0.665543	Hebbian	sleep	0.3
0.624575	Hebbian	sleep	0.3
0.706113	Hebbian	sleep	0.3
0.410677	Hebbian	sleep	0.3
0.902407	Hebbian	sleep	0.3
0.757462	Hebbian	sleep	0.3
0.68591	Hebbian	sleep	0.3
0.607635	Hebbian	sleep	0.3
0.350538	Hebbian	sleep	0.3
0.474931	Hebbian	sleep	0.3
0.583673	Hebbian	sleep	0.3
0.717066	Hebbian	sleep	0.3
0.642362	Hebbian	sleep	0.3
0.60175	Hebbian	sleep	0.3
0.498391	Hebbian	sleep	0.3
0.786827	Hebbian	sleep	0.3
0.678267	Hebbian	sleep	0.3
0.65261	Hebbian	sleep	0.3
0.754903	Hebbian	sleep	0.3
0.849814	Hebbian	sleep	0.3
0.596321	Hebbian	sleep	0.3
0.577723	Hebbian	sleep	0.3
0.476302	Hebbian	sleep	0.3
0.550478	Hebbian	sleep	0.3
0.700209	Hebbian	sleep	0.3
0.545919	Hebbian	sleep	0.3
0.70946	Hebbian	sleep	0.3
0.527227	Hebbian	sleep	0.3
0.660126	Hebbian	sleep	0.3
0.499993	Hebbian	sleep	0.3
0.789773	Hebbian	sleep	0.3
0.549171	Hebbian	sleep	0.3
0.757769	Hebbian	sleep	0.3
0.690541	Hebbian	sleep	0.3
0.726281	Hebbian	sleep	0.3
0.813026	Hebbian	sleep	0.3
0.865937	Hebbian	sleep	0.3
0.828475	Hebbian	sleep	0.3
0.566288	Hebbian	sleep	0.3
0.801585	Hebbian	sleep	0.3
0.657913	Hebbian	sleep	0.3
0.75848	Hebbian	sleep	0.3
0.754187	Hebbian	sleep	0.3
0.75919	Hebbian	sleep	0.3
0.321856	Hebbian	sleep	0.3
0.730487	Hebbian	sleep	0.3
0.633706	Hebbian	sleep	0.3
0.480477	Hebbian	sleep	0.3
0.559558	Hebbian	sleep	0.3
0.478886	Hebbian	sleep	0.3
0.723607	Hebbian	sleep	0.3
0.776857	Hebbian	sleep	0.3
0.611432	Hebbian	sleep	0.3
0.625793	Hebbian	sleep	0.3
0.780165	Hebbian	sleep	0.3
0.787597	Hebbian	sleep	0.3
0.551264	Hebbian	sleep	0.3
0.709087	Hebbian	sleep	0.3
0.679916	Hebbian	sleep	0.3
0.681627	Hebbian	sleep	0.3
0.46004	Hebbian	sleep	0.3
0.728172	Hebbian	sleep	0.3
0.73024	Hebbian	sleep	0.3
0.628435	Hebbian	sleep	0.3
0.604737	Hebbian	sleep	0.3
0.833113	Hebbian	sleep	0.3
0.548217	Hebbian	sleep	0.3
0.722721	Hebbian	sleep	0.3
0.77374	Hebbian	sleep	0.3
0.646436	Hebbian	sleep	0.3
0.865844	Hebbian	sleep	0.3
0.521866	Hebbian	sleep	0.3
0.709162	Hebbian	sleep	0.3
0.708364	Hebbian	sleep	0.3
0.464535	Hebbian	sleep	0.3
0.653428	Hebbian	sleep	0.3
0.670647	Hebbian	sleep	0.3
0.417863	Hebbian	sleep	0.3
0.695532	Hebbian	sleep	0.3
0.628758	Hebbian	sleep	0.3
0.572056	Hebbian	sleep	0.3
0.757663	Hebbian	sleep	0.3
0.611894	Hebbian	sleep	0.3
0.492394	Hebbian	sleep	0.3
0.713109	Hebbian	sleep	0.3
0.711098	Hebbian	sleep	0.3
0.727797	Hebbian	sleep	0.3
0.363401	Hebbian	sleep	0.3
0.861527	Hebbian	sleep	0.3
0.584749	Hebbian	sleep	0.3
0.697612	Hebbian	sleep	0.3
0.527547	Hebbian	sleep	0.3
0.679425	Hebbian	sleep	0.3
0.608789	Hebbian	sleep	0.3
0.448316	Hebbian	sleep	0.3
0.676475	Hebbian	sleep	0.3
0.828471	Hebbian	sleep	0.3
0.611698	Hebbian	sleep	0.3
0.685033	Hebbian	sleep	0.3
0.536235	Hebbian	sleep	0.3
0.609387	Hebbian	sleep	0.3
0.861854	Hebbian	sleep	0.3
0.494953	Hebbian	sleep	0.3
0.747894	Hebbian	sleep	0.3
0.546108	Hebbian	sleep	0.3
0.6696	Hebbian	sleep	0.3
0.717202	Hebbian	sleep	0.3
0.397323	Hebbian	sleep	0.3
0.483692	Hebbian	sleep	0.3
0.714927	Hebbian	sleep	0.3
0.685855	Hebbian	sleep	0.3
0.506552	Hebbian	sleep	0.3
0.429843	Hebbian	sleep	0.3
0.587419	Hebbian	sleep	0.3
0.601464	Hebbian	sleep	0.3
0.507345	Hebbian	sleep	0.3
0.606635	Hebbian	sleep	0.3
0.613567	Hebbian	sleep	0.3
0.649426	Hebbian	sleep	0.3
0.648342	Hebbian	sleep	0.3
0.612202	Hebbian	sleep	0.3
0.712077	Hebbian	sleep	0.3
0.747504	Hebbian	sleep	0.3
0.678761	Hebbian	sleep	0.3
0.614392	Hebbian	sleep	0.3
0.78449	Hebbian	sleep	0.3
0.795361	Hebbian	sleep	0.3
0.548065	Hebbian	sleep	0.3
0.606331	Hebbian	sleep	0.3
0.673912	Hebbian	sleep	0.3
0.747369	Hebbian	sleep	0.3
0.644577	Hebbian	sleep	0.3
0.665441	Hebbian	sleep	0.3
0.674395	Hebbian	sleep	0.3
0.614287	Hebbian	sleep	0.3
0.778437	Hebbian	sleep	0.3
0.784981	Hebbian	sleep	0.3
0.660855	Hebbian	sleep	0.3
0.705927	Hebbian	sleep	0.3
0.580483	Hebbian	sleep	0.3
0.583827	Hebbian	sleep	0.3
0.563114	Hebbian	sleep	0.3
0.638419	Hebbian	sleep	0.3
0.787654	Hebbian	sleep	0.3
0.485276	Hebbian	sleep	0.3
0.482528	Hebbian	sleep	0.3
0.830854	Hebbian	sleep	0.3
0.799933	Hebbian	sleep	0.3
0.863102	Hebbian	sleep	0.3
0.578175	Hebbian	sleep	0.3
0.558406	Hebbian	sleep	0.3
0.71771	Hebbian	sleep	0.3
0.706732	Hebbian	sleep	0.3
0.571941	Hebbian	sleep	0.3
0.80637	Hebbian	sleep	0.3
0.901769	Hebbian	sleep	0.3
0.706042	Hebbian	sleep	0.3
0.786762	Hebbian	sleep	0.3
0.709687	Hebbian	sleep	0.3
0.557322	Hebbian	sleep	0.3
0.576571	Hebbian	sleep	0.3
0.654636	Hebbian	sleep	0.3
0.766072	Hebbian	sleep	0.3
0.747871	Hebbian	sleep	0.3
0.702319	Hebbian	sleep	0.3
0.804762	Hebbian	sleep	0.3
0.576103	Hebbian	sleep	0.3
0.5491	Hebbian	sleep	0.3
0.649884	Hebbian	sleep	0.3
0.737295	Hebbian	sleep	0.3
0.623194	Hebbian	sleep	0.3
0.709572	Hebbian	sleep	0.3
0.522113	Hebbian	sleep	0.3
0.672666	Hebbian	sleep	0.3
0.660139	Hebbian	sleep	0.3
0.569483	Hebbian	sleep	0.3
0.44883	Hebbian	sleep	0.3
0.647223	Hebbian	sleep	0.3
0.478041	Hebbian	sleep	0.3
0.690253	Hebbian	sleep	0.3
0.61152	Hebbian	sleep	0.3
0.73324	Hebbian	sleep	0.3
0.557004	Hebbian	sleep	0.3
0.720635	Hebbian	sleep	0.3
0.674083	Hebbian	sleep	0.3
0.877973	Hebbian	sleep	0.3
0.536686	Hebbian	sleep	0.3
0.857156	Hebbian	sleep	0.3
0.47711	Hebbian	sleep	0.3
0.59983	Hebbian	sleep	0.3
0.605214	Hebbian	sleep	0.3
0.608392	Hebbian	sleep	0.3
0.724137	Hebbian	sleep	0.3
0.62098	Hebbian	sleep	0.3
0.614793	Hebbian	sleep	0.3
0.548984	Hebbian	sleep	0.3
0.720037	Hebbian	sleep	0.3
0.62723	Hebbian	sleep	0.3
0.568531	Hebbian	sleep	0.3
0.847663	Hebbian	sleep	0.3
0.623572	Hebbian	sleep	0.3
0.801322	Hebbian	sleep	0.3
0.595038	Hebbian	sleep	0.3
0.662414	Hebbian	sleep	0.3
0.907997	Hebbian	sleep	0.3
0.85299	Hebbian	sleep	0.3
0.599014	Hebbian	sleep	0.3
0.572871	Hebbian	sleep	0.3
0.548107	Hebbian	sleep	0.3
0.668468	Hebbian	sleep	0.3
0.571048	Hebbian	sleep	0.3
0.690379	Hebbian	sleep	0.3
0.762485	Hebbian	sleep	0.3
0.587554	Hebbian	sleep	0.3
0.53052	Hebbian	sleep	0.3
0.664528	Hebbian	sleep	0.3
0.705846	Hebbian	sleep	0.3
0.797674	Hebbian	sleep	0.3
0.743938	Hebbian	sleep	0.3
0.708711	Hebbian	sleep	0.3
0.602283	Hebbian	sleep	0.3
0.599704	Hebbian	sleep	0.3
0.455524	Hebbian	sleep	0.3
0.603269	Hebbian	sleep	0.3
0.763567	Hebbian	sleep	0.3
0.638077	Hebbian	sleep	0.3
0.553013	Hebbian	sleep	0.3
0.798287	Hebbian	sleep	0.3
0.588259	Hebbian	sleep	0.3
0.715568	Hebbian	sleep	0.3
0.711984	Hebbian	sleep	0.3
0.484079	Hebbian	sleep	0.3
0.549152	Hebbian	sleep	0.3
0.51292	Hebbian	sleep	0.3
0.757259	Hebbian	sleep	0.3
0.703326	Hebbian	sleep	0.3
0.779152	Hebbian	sleep	0.3
0.585678	Hebbian	sleep	0.3
0.715982	Hebbian	sleep	0.3
0.843826	Hebbian	sleep	0.3
0.583083	Hebbian	sleep	0.3
0.631275	Hebbian	sleep	0.3
0.757439	Hebbian	sleep	0.3
0.765496	Hebbian	sleep	0.3
0.765827	Hebbian	sleep	0.3
0.491431	Hebbian	sleep	0.3
0.757405	Hebbian	sleep	0.3
0.546235	Hebbian	sleep	0.3
0.526165	Hebbian	sleep	0.3
0.658369	Hebbian	sleep	0.3
0.790082	Hebbian	sleep	0.3
0.722025	Hebbian	sleep	0.3
0.669989	Hebbian	sleep	0.3
0.726083	Hebbian	sleep	0.3
0.6033	Hebbian	sleep	0.3
0.737641	Hebbian	sleep	0.3
0.709762	Hebbian	sleep	0.3
0.639971	Hebbian	sleep	0.3
0.541089	Hebbian	sleep	0.3
0.558383	Hebbian	sleep	0.3
0.704363	Hebbian	sleep	0.3
0.675157	Hebbian	sleep	0.3
0.828075	Hebbian	sleep	0.3
0.761891	Hebbian	sleep	0.3
0.833075	Hebbian	sleep	0.3
0.755761	Hebbian	sleep	0.3
0.799519	Hebbian	sleep	0.3
0.70661	Hebbian	sleep	0.3
0.531516	Hebbian	sleep	0.3
0.593943	Hebbian	sleep	0.3
0.665257	Hebbian	sleep	0.3
0.744583	Hebbian	sleep	0.3
0.682665	Hebbian	sleep	0.3
0.512927	Hebbian	sleep	0.3
0.567118	Hebbian	sleep	0.3
0.686804	Hebbian	sleep	0.3
0.891453	Hebbian	sleep	0.3
0.838039	Hebbian	sleep	0.3
0.634102	Hebbian	sleep	0.3
0.748022	Hebbian	sleep	0.3
0.903486	Hebbian	sleep	0.3
0.797294	Hebbian	sleep	0.3
0.707896	Hebbian	sleep	0.3
0.752018	Hebbian	sleep	0.3
0.281617	Hebbian	sleep	0.3
0.885921	Hebbian	sleep	0.3
0.773219	Hebbian	sleep	0.3
0.853955	Hebbian	sleep	0.3
0.61181	Hebbian	sleep	0.3
0.64209	Hebbian	sleep	0.3
0.589934	Hebbian	sleep	0.3
0.671571	Hebbian	sleep	0.3
0.881219	Hebbian	sleep	0.3
0.639455	Hebbian	sleep	0.3
0.630806	Hebbian	sleep	0.3
0.684493	Hebbian	sleep	0.3
[truncated: 38,001 more rows]

## Sheet: Table C
mean_effi	lr	state	Hz
0.368805	Hebbian	sleep	0.1
0.452016	Hebbian	sleep	0.1
0.568464	Hebbian	sleep	0.1
0.562749	Hebbian	sleep	0.1
0.531947	Hebbian	sleep	0.1
0.527053	Hebbian	sleep	0.1
0.643805	Hebbian	sleep	0.1
0.604681	Hebbian	sleep	0.1
0.554546	Hebbian	sleep	0.1
0.566464	Hebbian	sleep	0.1
0.527959	Hebbian	sleep	0.1
0.441521	Hebbian	sleep	0.1
0.653174	Hebbian	sleep	0.1
0.586684	Hebbian	sleep	0.1
0.456251	Hebbian	sleep	0.1
0.586043	Hebbian	sleep	0.1
0.58288	Hebbian	sleep	0.1
0.480497	Hebbian	sleep	0.1
0.594644	Hebbian	sleep	0.1
0.653854	Hebbian	sleep	0.1
0.46464	Hebbian	sleep	0.1
0.73247	Hebbian	sleep	0.1
0.416271	Hebbian	sleep	0.1
0.471918	Hebbian	sleep	0.1
0.63533	Hebbian	sleep	0.1
0.616619	Hebbian	sleep	0.1
0.444983	Hebbian	sleep	0.1
0.68459	Hebbian	sleep	0.1
0.57677	Hebbian	sleep	0.1
0.307164	Hebbian	sleep	0.1
0.598582	Hebbian	sleep	0.1
0.482546	Hebbian	sleep	0.1
0.642174	Hebbian	sleep	0.1
0.517849	Hebbian	sleep	0.1
0.642029	Hebbian	sleep	0.1
0.570286	Hebbian	sleep	0.1
0.569013	Hebbian	sleep	0.1
0.673592	Hebbian	sleep	0.1
0.653321	Hebbian	sleep	0.1
0.511347	Hebbian	sleep	0.1
0.592271	Hebbian	sleep	0.1
0.582109	Hebbian	sleep	0.1
0.543373	Hebbian	sleep	0.1
0.585536	Hebbian	sleep	0.1
0.549435	Hebbian	sleep	0.1
0.565509	Hebbian	sleep	0.1
0.585749	Hebbian	sleep	0.1
0.319094	Hebbian	sleep	0.1
0.460162	Hebbian	sleep	0.1
0.632321	Hebbian	sleep	0.1
0.478024	Hebbian	sleep	0.1
0.543302	Hebbian	sleep	0.1
0.594982	Hebbian	sleep	0.1
0.690711	Hebbian	sleep	0.1
0.656812	Hebbian	sleep	0.1
0.416034	Hebbian	sleep	0.1
0.569562	Hebbian	sleep	0.1
0.527834	Hebbian	sleep	0.1
0.343997	Hebbian	sleep	0.1
0.6687	Hebbian	sleep	0.1
0.551153	Hebbian	sleep	0.1
0.535798	Hebbian	sleep	0.1
0.636837	Hebbian	sleep	0.1
0.468332	Hebbian	sleep	0.1
0.548123	Hebbian	sleep	0.1
0.688166	Hebbian	sleep	0.1
0.520732	Hebbian	sleep	0.1
0.638114	Hebbian	sleep	0.1
0.536287	Hebbian	sleep	0.1
0.688806	Hebbian	sleep	0.1
0.546792	Hebbian	sleep	0.1
0.647254	Hebbian	sleep	0.1
0.579723	Hebbian	sleep	0.1
0.535149	Hebbian	sleep	0.1
0.42955	Hebbian	sleep	0.1
0.529793	Hebbian	sleep	0.1
0.536063	Hebbian	sleep	0.1
0.684149	Hebbian	sleep	0.1
0.585336	Hebbian	sleep	0.1
0.66504	Hebbian	sleep	0.1
0.496743	Hebbian	sleep	0.1
0.617016	Hebbian	sleep	0.1
0.380428	Hebbian	sleep	0.1
0.486592	Hebbian	sleep	0.1
0.722126	Hebbian	sleep	0.1
0.55728	Hebbian	sleep	0.1
0.426152	Hebbian	sleep	0.1
0.466091	Hebbian	sleep	0.1
0.596601	Hebbian	sleep	0.1
0.538666	Hebbian	sleep	0.1
0.37993	Hebbian	sleep	0.1
0.60361	Hebbian	sleep	0.1
0.499053	Hebbian	sleep	0.1
0.57562	Hebbian	sleep	0.1
0.395078	Hebbian	sleep	0.1
0.605994	Hebbian	sleep	0.1
0.568298	Hebbian	sleep	0.1
0.69923	Hebbian	sleep	0.1
0.482405	Hebbian	sleep	0.1
0.669905	Hebbian	sleep	0.1
0.628381	Hebbian	sleep	0.1
0.54218	Hebbian	sleep	0.1
0.550585	Hebbian	sleep	0.1
0.589038	Hebbian	sleep	0.1
0.532514	Hebbian	sleep	0.1
0.42429	Hebbian	sleep	0.1
0.695093	Hebbian	sleep	0.1
0.644645	Hebbian	sleep	0.1
0.489221	Hebbian	sleep	0.1
0.48763	Hebbian	sleep	0.1
0.575032	Hebbian	sleep	0.1
0.473222	Hebbian	sleep	0.1
0.431531	Hebbian	sleep	0.1
0.420254	Hebbian	sleep	0.1
0.703089	Hebbian	sleep	0.1
0.470096	Hebbian	sleep	0.1
0.529851	Hebbian	sleep	0.1
0.619926	Hebbian	sleep	0.1
0.569947	Hebbian	sleep	0.1
0.549382	Hebbian	sleep	0.1
0.449587	Hebbian	sleep	0.1
0.508676	Hebbian	sleep	0.1
0.569568	Hebbian	sleep	0.1
0.492226	Hebbian	sleep	0.1
0.480446	Hebbian	sleep	0.1
0.603026	Hebbian	sleep	0.1
0.615725	Hebbian	sleep	0.1
0.445957	Hebbian	sleep	0.1
0.584801	Hebbian	sleep	0.1
0.558569	Hebbian	sleep	0.1
0.607336	Hebbian	sleep	0.1
0.474069	Hebbian	sleep	0.1
0.555299	Hebbian	sleep	0.1
0.513778	Hebbian	sleep	0.1
0.52884	Hebbian	sleep	0.1
0.530886	Hebbian	sleep	0.1
0.650341	Hebbian	sleep	0.1
0.491809	Hebbian	sleep	0.1
0.388294	Hebbian	sleep	0.1
0.545496	Hebbian	sleep	0.1
0.504841	Hebbian	sleep	0.1
0.607509	Hebbian	sleep	0.1
0.625519	Hebbian	sleep	0.1
0.551949	Hebbian	sleep	0.1
0.527265	Hebbian	sleep	0.1
0.428509	Hebbian	sleep	0.1
0.502199	Hebbian	sleep	0.1
0.466175	Hebbian	sleep	0.1
0.528347	Hebbian	sleep	0.1
0.552456	Hebbian	sleep	0.1
0.453263	Hebbian	sleep	0.1
0.381492	Hebbian	sleep	0.1
0.649808	Hebbian	sleep	0.1
0.464329	Hebbian	sleep	0.1
0.455854	Hebbian	sleep	0.1
0.649214	Hebbian	sleep	0.1
0.663605	Hebbian	sleep	0.1
0.476821	Hebbian	sleep	0.1
0.652391	Hebbian	sleep	0.1
0.544409	Hebbian	sleep	0.1
0.479142	Hebbian	sleep	0.1
0.464974	Hebbian	sleep	0.1
0.512639	Hebbian	sleep	0.1
0.659591	Hebbian	sleep	0.1
0.498618	Hebbian	sleep	0.1
0.284957	Hebbian	sleep	0.1
0.486662	Hebbian	sleep	0.1
0.520175	Hebbian	sleep	0.1
0.58447	Hebbian	sleep	0.1
0.633309	Hebbian	sleep	0.1
0.627005	Hebbian	sleep	0.1
0.443289	Hebbian	sleep	0.1
0.646808	Hebbian	sleep	0.1
0.460251	Hebbian	sleep	0.1
0.392535	Hebbian	sleep	0.1
0.484533	Hebbian	sleep	0.1
0.548888	Hebbian	sleep	0.1
0.607783	Hebbian	sleep	0.1
0.65398	Hebbian	sleep	0.1
0.637861	Hebbian	sleep	0.1
0.560534	Hebbian	sleep	0.1
0.63704	Hebbian	sleep	0.1
0.643796	Hebbian	sleep	0.1
0.614741	Hebbian	sleep	0.1
0.484336	Hebbian	sleep	0.1
0.549746	Hebbian	sleep	0.1
0.580287	Hebbian	sleep	0.1
0.437985	Hebbian	sleep	0.1
0.679879	Hebbian	sleep	0.1
0.511677	Hebbian	sleep	0.1
0.703563	Hebbian	sleep	0.1
0.549886	Hebbian	sleep	0.1
0.559908	Hebbian	sleep	0.1
0.534821	Hebbian	sleep	0.1
0.436966	Hebbian	sleep	0.1
0.629665	Hebbian	sleep	0.1
0.469703	Hebbian	sleep	0.1
0.691826	Hebbian	sleep	0.1
0.375203	Hebbian	sleep	0.1
0.425137	Hebbian	sleep	0.1
0.447533	Hebbian	sleep	0.1
0.476437	Hebbian	sleep	0.1
0.803281	Hebbian	sleep	0.1
0.426966	Hebbian	sleep	0.1
0.441584	Hebbian	sleep	0.1
0.421944	Hebbian	sleep	0.1
0.554732	Hebbian	sleep	0.1
0.410845	Hebbian	sleep	0.1
0.616537	Hebbian	sleep	0.1
0.570655	Hebbian	sleep	0.1
0.485348	Hebbian	sleep	0.1
0.480818	Hebbian	sleep	0.1
0.647802	Hebbian	sleep	0.1
0.464906	Hebbian	sleep	0.1
0.669442	Hebbian	sleep	0.1
0.62183	Hebbian	sleep	0.1
0.574009	Hebbian	sleep	0.1
0.360033	Hebbian	sleep	0.1
0.341974	Hebbian	sleep	0.1
0.624285	Hebbian	sleep	0.1
0.496067	Hebbian	sleep	0.1
0.427854	Hebbian	sleep	0.1
0.404215	Hebbian	sleep	0.1
0.490191	Hebbian	sleep	0.1
0.767558	Hebbian	sleep	0.1
0.389366	Hebbian	sleep	0.1
0.529309	Hebbian	sleep	0.1
0.535579	Hebbian	sleep	0.1
0.57023	Hebbian	sleep	0.1
0.5023	Hebbian	sleep	0.1
0.59021	Hebbian	sleep	0.1
0.411731	Hebbian	sleep	0.1
0.609696	Hebbian	sleep	0.1
0.532882	Hebbian	sleep	0.1
0.406356	Hebbian	sleep	0.1
0.62132	Hebbian	sleep	0.1
0.694814	Hebbian	sleep	0.1
0.542181	Hebbian	sleep	0.1
0.462015	Hebbian	sleep	0.1
0.587962	Hebbian	sleep	0.1
0.637646	Hebbian	sleep	0.1
0.524756	Hebbian	sleep	0.1
0.532403	Hebbian	sleep	0.1
0.380663	Hebbian	sleep	0.1
0.669302	Hebbian	sleep	0.1
0.551532	Hebbian	sleep	0.1
0.505231	Hebbian	sleep	0.1
0.574124	Hebbian	sleep	0.1
0.58656	Hebbian	sleep	0.1
0.514077	Hebbian	sleep	0.1
0.63015	Hebbian	sleep	0.1
0.607226	Hebbian	sleep	0.1
0.410434	Hebbian	sleep	0.1
0.446402	Hebbian	sleep	0.1
0.470968	Hebbian	sleep	0.1
0.539075	Hebbian	sleep	0.1
0.607021	Hebbian	sleep	0.1
0.451176	Hebbian	sleep	0.1
0.404062	Hebbian	sleep	0.1
0.488159	Hebbian	sleep	0.1
0.653327	Hebbian	sleep	0.1
0.610269	Hebbian	sleep	0.1
0.539064	Hebbian	sleep	0.1
0.663091	Hebbian	sleep	0.1
0.577876	Hebbian	sleep	0.1
0.506037	Hebbian	sleep	0.1
0.565206	Hebbian	sleep	0.1
0.553978	Hebbian	sleep	0.1
0.681022	Hebbian	sleep	0.1
0.485653	Hebbian	sleep	0.1
0.544748	Hebbian	sleep	0.1
0.4188	Hebbian	sleep	0.1
0.697575	Hebbian	sleep	0.1
0.427272	Hebbian	sleep	0.1
0.549128	Hebbian	sleep	0.1
0.394254	Hebbian	sleep	0.1
0.546237	Hebbian	sleep	0.1
0.394293	Hebbian	sleep	0.1
0.571699	Hebbian	sleep	0.1
0.4978	Hebbian	sleep	0.1
0.613873	Hebbian	sleep	0.1
0.733456	Hebbian	sleep	0.1
0.69219	Hebbian	sleep	0.1
0.552528	Hebbian	sleep	0.1
0.589301	Hebbian	sleep	0.1
0.495573	Hebbian	sleep	0.1
0.532234	Hebbian	sleep	0.1
0.526751	Hebbian	sleep	0.1
0.577134	Hebbian	sleep	0.1
0.544684	Hebbian	sleep	0.1
0.441599	Hebbian	sleep	0.1
0.57916	Hebbian	sleep	0.1
0.456486	Hebbian	sleep	0.1
0.354604	Hebbian	sleep	0.1
0.698742	Hebbian	sleep	0.1
0.56614	Hebbian	sleep	0.1
0.468921	Hebbian	sleep	0.1
0.471943	Hebbian	sleep	0.1
0.608855	Hebbian	sleep	0.1
0.484415	Hebbian	sleep	0.1
0.479323	Hebbian	sleep	0.1
0.534021	Hebbian	sleep	0.1
0.487864	Hebbian	sleep	0.1
0.648257	Hebbian	sleep	0.1
0.587476	Hebbian	sleep	0.1
0.694044	Hebbian	sleep	0.1
0.610716	Hebbian	sleep	0.1
0.527816	Hebbian	sleep	0.1
0.722813	Hebbian	sleep	0.1
0.694981	Hebbian	sleep	0.1
0.507588	Hebbian	sleep	0.1
0.492627	Hebbian	sleep	0.1
0.514765	Hebbian	sleep	0.1
0.622112	Hebbian	sleep	0.1
0.596458	Hebbian	sleep	0.1
0.371706	Hebbian	sleep	0.1
0.525461	Hebbian	sleep	0.1
0.514411	Hebbian	sleep	0.1
0.620476	Hebbian	sleep	0.1
0.6438	Hebbian	sleep	0.1
0.661901	Hebbian	sleep	0.1
0.480048	Hebbian	sleep	0.1
0.655181	Hebbian	sleep	0.1
0.48327	Hebbian	sleep	0.1
0.500278	Hebbian	sleep	0.1
0.638644	Hebbian	sleep	0.1
0.428628	Hebbian	sleep	0.1
0.628186	Hebbian	sleep	0.1
0.539573	Hebbian	sleep	0.1
0.583799	Hebbian	sleep	0.1
0.548682	Hebbian	sleep	0.1
0.773932	Hebbian	sleep	0.1
0.327943	Hebbian	sleep	0.1
0.516982	Hebbian	sleep	0.1
0.637545	Hebbian	sleep	0.1
0.556018	Hebbian	sleep	0.1
0.587057	Hebbian	sleep	0.1
0.488705	Hebbian	sleep	0.1
0.514355	Hebbian	sleep	0.1
0.49619	Hebbian	sleep	0.1
0.458026	Hebbian	sleep	0.1
0.625811	Hebbian	sleep	0.1
0.545766	Hebbian	sleep	0.1
0.550255	Hebbian	sleep	0.1
0.622819	Hebbian	sleep	0.1
0.508189	Hebbian	sleep	0.1
0.611152	Hebbian	sleep	0.1
0.415886	Hebbian	sleep	0.1
0.57214	Hebbian	sleep	0.1
0.576075	Hebbian	sleep	0.1
0.556653	Hebbian	sleep	0.1
0.581756	Hebbian	sleep	0.1
0.366198	Hebbian	sleep	0.1
0.495584	Hebbian	sleep	0.1
0.543674	Hebbian	sleep	0.1
0.585334	Hebbian	sleep	0.1
0.466569	Hebbian	sleep	0.1
0.516988	Hebbian	sleep	0.1
0.386343	Hebbian	sleep	0.1
0.573576	Hebbian	sleep	0.1
0.455662	Hebbian	sleep	0.1
0.453874	Hebbian	sleep	0.1
0.632392	Hebbian	sleep	0.1
0.496643	Hebbian	sleep	0.1
0.530698	Hebbian	sleep	0.1
0.470533	Hebbian	sleep	0.1
0.556768	Hebbian	sleep	0.1
0.571006	Hebbian	sleep	0.1
0.613521	Hebbian	sleep	0.1
0.593591	Hebbian	sleep	0.1
0.603988	Hebbian	sleep	0.1
0.448657	Hebbian	sleep	0.1
0.483019	Hebbian	sleep	0.1
0.353552	Hebbian	sleep	0.1
0.616406	Hebbian	sleep	0.1
0.431462	Hebbian	sleep	0.1
0.48317	Hebbian	sleep	0.1
0.653527	Hebbian	sleep	0.1
0.548189	Hebbian	sleep	0.1
0.473857	Hebbian	sleep	0.1
0.46378	Hebbian	sleep	0.1
0.530745	Hebbian	sleep	0.1
0.60463	Hebbian	sleep	0.1
0.719845	Hebbian	sleep	0.1
0.502678	Hebbian	sleep	0.1
0.603728	Hebbian	sleep	0.1
0.531438	Hebbian	sleep	0.1
0.592253	Hebbian	sleep	0.1
0.608555	Hebbian	sleep	0.1
0.598339	Hebbian	sleep	0.1
0.584096	Hebbian	sleep	0.1
0.547567	Hebbian	sleep	0.1
0.606187	Hebbian	sleep	0.1
0.528201	Hebbian	sleep	0.1
0.58444	Hebbian	sleep	0.1
0.716094	Hebbian	sleep	0.1
0.612463	Hebbian	sleep	0.1
0.55844	Hebbian	sleep	0.1
0.670338	Hebbian	sleep	0.1
0.375432	Hebbian	sleep	0.1
0.416419	Hebbian	sleep	0.1
0.382469	Hebbian	sleep	0.1
0.512107	Hebbian	sleep	0.1
0.528958	Hebbian	sleep	0.1
0.586232	Hebbian	sleep	0.1
0.523641	Hebbian	sleep	0.1
0.522555	Hebbian	sleep	0.1
0.48347	Hebbian	sleep	0.1
0.490592	Hebbian	sleep	0.1
0.520602	Hebbian	sleep	0.1
0.570607	Hebbian	sleep	0.1
0.597165	Hebbian	sleep	0.1
0.549663	Hebbian	sleep	0.1
0.559837	Hebbian	sleep	0.1
0.489647	Hebbian	sleep	0.1
0.596577	Hebbian	sleep	0.1
0.582351	Hebbian	sleep	0.1
0.497963	Hebbian	sleep	0.1
0.571507	Hebbian	sleep	0.1
0.570172	Hebbian	sleep	0.1
0.645818	Hebbian	sleep	0.1
0.613962	Hebbian	sleep	0.1
0.39897	Hebbian	sleep	0.1
0.550256	Hebbian	sleep	0.1
0.250679	Hebbian	sleep	0.1
0.509508	Hebbian	sleep	0.1
0.622864	Hebbian	sleep	0.1
0.546938	Hebbian	sleep	0.1
0.444434	Hebbian	sleep	0.1
0.467976	Hebbian	sleep	0.1
0.606765	Hebbian	sleep	0.1
0.526067	Hebbian	sleep	0.1
0.502606	Hebbian	sleep	0.1
0.568486	Hebbian	sleep	0.1
0.615953	Hebbian	sleep	0.1
0.638833	Hebbian	sleep	0.1
0.596584	Hebbian	sleep	0.1
0.359178	Hebbian	sleep	0.1
0.597153	Hebbian	sleep	0.1
0.49545	Hebbian	sleep	0.1
0.582711	Hebbian	sleep	0.1
0.482929	Hebbian	sleep	0.1
0.397789	Hebbian	sleep	0.1
0.593386	Hebbian	sleep	0.1
0.490401	Hebbian	sleep	0.1
0.464473	Hebbian	sleep	0.1
0.707766	Hebbian	sleep	0.1
0.554255	Hebbian	sleep	0.1
0.505206	Hebbian	sleep	0.1
0.632155	Hebbian	sleep	0.1
0.583859	Hebbian	sleep	0.1
0.52206	Hebbian	sleep	0.1
0.559063	Hebbian	sleep	0.1
0.43184	Hebbian	sleep	0.1
0.580205	Hebbian	sleep	0.1
0.533106	Hebbian	sleep	0.1
0.399277	Hebbian	sleep	0.1
0.375335	Hebbian	sleep	0.1
0.568743	Hebbian	sleep	0.1
0.636779	Hebbian	sleep	0.1
0.635923	Hebbian	sleep	0.1
0.545687	Hebbian	sleep	0.1
0.615069	Hebbian	sleep	0.1
0.541684	Hebbian	sleep	0.1
0.606954	Hebbian	sleep	0.1
0.601007	Hebbian	sleep	0.1
0.659703	Hebbian	sleep	0.1
0.523199	Hebbian	sleep	0.1
0.560805	Hebbian	sleep	0.1
0.613879	Hebbian	sleep	0.1
0.473068	Hebbian	sleep	0.1
0.441776	Hebbian	sleep	0.1
0.403822	Hebbian	sleep	0.1
0.563332	Hebbian	sleep	0.1
0.627529	Hebbian	sleep	0.1
0.502902	Hebbian	sleep	0.1
0.514896	Hebbian	sleep	0.1
0.444192	Hebbian	sleep	0.1
0.555372	Hebbian	sleep	0.1
0.591785	Hebbian	sleep	0.1
0.492055	Hebbian	sleep	0.1
0.632163	Hebbian	sleep	0.1
0.575616	Hebbian	sleep	0.1
0.589614	Hebbian	sleep	0.1
0.638278	Hebbian	sleep	0.1
0.551335	Hebbian	sleep	0.1
0.460672	Hebbian	sleep	0.1
0.549884	Hebbian	sleep	0.1
0.514962	Hebbian	sleep	0.1
0.497136	Hebbian	sleep	0.1
0.562866	Hebbian	sleep	0.1
0.539438	Hebbian	sleep	0.1
0.582747	Hebbian	sleep	0.1
0.591967	Hebbian	sleep	0.1
0.527683	Hebbian	sleep	0.1
0.532526	Hebbian	sleep	0.1
0.544182	Hebbian	sleep	0.1
0.663385	Hebbian	sleep	0.1
0.639615	Hebbian	sleep	0.1
0.399797	Hebbian	sleep	0.1
0.412692	Hebbian	sleep	0.1
0.65767	Hebbian	sleep	0.1
0.499375	Hebbian	sleep	0.1
0.512833	Hebbian	sleep	0.1
0.556241	Hebbian	sleep	0.1
0.489992	Hebbian	sleep	0.1
0.480362	Hebbian	sleep	0.1
0.670868	Hebbian	sleep	0.1
0.465432	Hebbian	sleep	0.1
0.533662	Hebbian	sleep	0.1
0.556022	Hebbian	sleep	0.1
0.536681	Hebbian	sleep	0.1
0.586976	Hebbian	sleep	0.1
0.415985	Hebbian	sleep	0.1
0.62168	Hebbian	sleep	0.1
0.459533	Hebbian	sleep	0.1
0.705766	Hebbian	sleep	0.1
0.323514	Hebbian	sleep	0.1
0.562044	Hebbian	sleep	0.1
0.67104	Hebbian	sleep	0.1
0.637949	Hebbian	sleep	0.1
0.582423	Hebbian	sleep	0.1
0.45055	Hebbian	sleep	0.1
0.551205	Hebbian	sleep	0.1
0.630944	Hebbian	sleep	0.1
0.553779	Hebbian	sleep	0.1
0.501572	Hebbian	sleep	0.1
0.601638	Hebbian	sleep	0.1
0.515324	Hebbian	sleep	0.1
0.737889	Hebbian	sleep	0.1
0.606547	Hebbian	sleep	0.1
0.657196	Hebbian	sleep	0.1
0.563183	Hebbian	sleep	0.1
0.496612	Hebbian	sleep	0.1
0.529893	Hebbian	sleep	0.1
0.560869	Hebbian	sleep	0.1
0.491921	Hebbian	sleep	0.1
0.596829	Hebbian	sleep	0.1
0.608012	Hebbian	sleep	0.1
0.571446	Hebbian	sleep	0.1
0.681075	Hebbian	sleep	0.1
0.569028	Hebbian	sleep	0.1
0.372379	Hebbian	sleep	0.1
0.429987	Hebbian	sleep	0.1
0.656568	Hebbian	sleep	0.1
0.55708	Hebbian	sleep	0.1
0.574259	Hebbian	sleep	0.1
0.584648	Hebbian	sleep	0.1
0.436979	Hebbian	sleep	0.1
0.368942	Hebbian	sleep	0.1
0.56986	Hebbian	sleep	0.1
0.454125	Hebbian	sleep	0.1
0.516387	Hebbian	sleep	0.1
0.675361	Hebbian	sleep	0.1
0.54631	Hebbian	sleep	0.1
0.578805	Hebbian	sleep	0.1
0.597323	Hebbian	sleep	0.1
0.504686	Hebbian	sleep	0.1
0.490236	Hebbian	sleep	0.1
0.736386	Hebbian	sleep	0.1
0.545674	Hebbian	sleep	0.1
0.655983	Hebbian	sleep	0.1
0.489646	Hebbian	sleep	0.1
0.64308	Hebbian	sleep	0.1
0.515141	Hebbian	sleep	0.1
0.563083	Hebbian	sleep	0.1
0.622642	Hebbian	sleep	0.1
0.430112	Hebbian	sleep	0.1
0.580167	Hebbian	sleep	0.1
0.61644	Hebbian	sleep	0.1
0.461351	Hebbian	sleep	0.1
0.412866	Hebbian	sleep	0.1
0.505233	Hebbian	sleep	0.1
0.536008	Hebbian	sleep	0.1
0.416286	Hebbian	sleep	0.1
0.639107	Hebbian	sleep	0.1
0.620462	Hebbian	sleep	0.1
0.471633	Hebbian	sleep	0.1
0.667118	Hebbian	sleep	0.1
0.360265	Hebbian	sleep	0.1
0.29301	Hebbian	sleep	0.1
0.420014	Hebbian	sleep	0.1
0.437171	Hebbian	sleep	0.1
0.569586	Hebbian	sleep	0.1
0.685875	Hebbian	sleep	0.1
0.505114	Hebbian	sleep	0.1
0.592319	Hebbian	sleep	0.1
0.672875	Hebbian	sleep	0.1
0.664644	Hebbian	sleep	0.1
0.416841	Hebbian	sleep	0.1
0.49771	Hebbian	sleep	0.1
0.486827	Hebbian	sleep	0.1
0.470251	Hebbian	sleep	0.1
0.375298	Hebbian	sleep	0.1
0.572572	Hebbian	sleep	0.1
0.693343	Hebbian	sleep	0.1
0.547394	Hebbian	sleep	0.1
0.614737	Hebbian	sleep	0.1
0.499886	Hebbian	sleep	0.1
0.748096	Hebbian	sleep	0.1
0.561319	Hebbian	sleep	0.1
0.757085	Hebbian	sleep	0.1
0.575364	Hebbian	sleep	0.1
0.384692	Hebbian	sleep	0.1
0.510285	Hebbian	sleep	0.1
0.663741	Hebbian	sleep	0.1
0.52834	Hebbian	sleep	0.1
0.521788	Hebbian	sleep	0.1
0.567982	Hebbian	sleep	0.1
0.658744	Hebbian	sleep	0.1
0.44332	Hebbian	sleep	0.1
0.465257	Hebbian	sleep	0.1
0.612649	Hebbian	sleep	0.1
0.593678	Hebbian	sleep	0.1
0.628476	Hebbian	sleep	0.1
0.510117	Hebbian	sleep	0.1
0.637362	Hebbian	sleep	0.1
0.608522	Hebbian	sleep	0.1
0.515456	Hebbian	sleep	0.1
0.462547	Hebbian	sleep	0.1
0.384366	Hebbian	sleep	0.1
0.540953	Hebbian	sleep	0.1
0.612597	Hebbian	sleep	0.1
0.546267	Hebbian	sleep	0.1
0.595805	Hebbian	sleep	0.1
0.53246	Hebbian	sleep	0.1
0.623611	Hebbian	sleep	0.1
0.464975	Hebbian	sleep	0.1
0.595818	Hebbian	sleep	0.1
0.558188	Hebbian	sleep	0.1
0.556157	Hebbian	sleep	0.1
0.568274	Hebbian	sleep	0.1
0.539075	Hebbian	sleep	0.1
0.557447	Hebbian	sleep	0.1
0.622297	Hebbian	sleep	0.1
0.599466	Hebbian	sleep	0.1
0.501673	Hebbian	sleep	0.1
0.447261	Hebbian	sleep	0.1
0.518008	Hebbian	sleep	0.1
0.57485	Hebbian	sleep	0.1
0.470875	Hebbian	sleep	0.1
0.563562	Hebbian	sleep	0.1
0.624273	Hebbian	sleep	0.1
0.66567	Hebbian	sleep	0.1
0.508132	Hebbian	sleep	0.1
0.548343	Hebbian	sleep	0.1
0.47406	Hebbian	sleep	0.1
0.488901	Hebbian	sleep	0.1
0.530417	Hebbian	sleep	0.1
0.606343	Hebbian	sleep	0.1
0.433952	Hebbian	sleep	0.1
0.715857	Hebbian	sleep	0.1
0.449168	Hebbian	sleep	0.1
0.700312	Hebbian	sleep	0.1
0.537656	Hebbian	sleep	0.1
0.556498	Hebbian	sleep	0.1
0.563603	Hebbian	sleep	0.1
0.542259	Hebbian	sleep	0.1
0.687433	Hebbian	sleep	0.1
0.627579	Hebbian	sleep	0.1
0.532512	Hebbian	sleep	0.1
0.34767	Hebbian	sleep	0.1
0.420402	Hebbian	sleep	0.1
0.682711	Hebbian	sleep	0.1
0.705585	Hebbian	sleep	0.1
0.596241	Hebbian	sleep	0.1
0.588184	Hebbian	sleep	0.1
0.591306	Hebbian	sleep	0.1
0.624192	Hebbian	sleep	0.1
0.609797	Hebbian	sleep	0.1
0.477331	Hebbian	sleep	0.1
0.743678	Hebbian	sleep	0.1
0.537312	Hebbian	sleep	0.1
0.576163	Hebbian	sleep	0.1
0.552148	Hebbian	sleep	0.1
0.493954	Hebbian	sleep	0.1
0.549669	Hebbian	sleep	0.1
0.56034	Hebbian	sleep	0.1
0.539742	Hebbian	sleep	0.1
0.397238	Hebbian	sleep	0.1
0.571335	Hebbian	sleep	0.1
0.518199	Hebbian	sleep	0.1
0.572641	Hebbian	sleep	0.1
0.542902	Hebbian	sleep	0.1
0.454608	Hebbian	sleep	0.1
0.511791	Hebbian	sleep	0.1
0.562566	Hebbian	sleep	0.1
0.552352	Hebbian	sleep	0.1
0.564942	Hebbian	sleep	0.1
0.519163	Hebbian	sleep	0.1
0.508692	Hebbian	sleep	0.1
0.305687	Hebbian	sleep	0.1
0.742781	Hebbian	sleep	0.1
0.826764	Hebbian	sleep	0.1
0.520065	Hebbian	sleep	0.1
0.515823	Hebbian	sleep	0.1
0.438958	Hebbian	sleep	0.1
0.409753	Hebbian	sleep	0.1
0.556812	Hebbian	sleep	0.1
0.572373	Hebbian	sleep	0.1
0.59758	Hebbian	sleep	0.1
0.573719	Hebbian	sleep	0.1
0.649741	Hebbian	sleep	0.1
0.55867	Hebbian	sleep	0.1
0.483786	Hebbian	sleep	0.1
0.619209	Hebbian	sleep	0.1
0.543499	Hebbian	sleep	0.1
0.561179	Hebbian	sleep	0.1
0.579937	Hebbian	sleep	0.1
0.728772	Hebbian	sleep	0.1
0.538107	Hebbian	sleep	0.1
0.526277	Hebbian	sleep	0.1
0.507385	Hebbian	sleep	0.1
0.50224	Hebbian	sleep	0.1
0.441761	Hebbian	sleep	0.1
0.521838	Hebbian	sleep	0.1
0.562786	Hebbian	sleep	0.1
0.542396	Hebbian	sleep	0.1
0.681336	Hebbian	sleep	0.1
0.62209	Hebbian	sleep	0.1
0.54547	Hebbian	sleep	0.1
0.521012	Hebbian	sleep	0.1
0.509271	Hebbian	sleep	0.1
0.679442	Hebbian	sleep	0.1
0.696555	Hebbian	sleep	0.1
0.457879	Hebbian	sleep	0.1
0.427488	Hebbian	sleep	0.1
0.536755	Hebbian	sleep	0.1
0.578569	Hebbian	sleep	0.1
0.610801	Hebbian	sleep	0.1
0.57146	Hebbian	sleep	0.1
0.600702	Hebbian	sleep	0.1
0.602291	Hebbian	sleep	0.1
0.583697	Hebbian	sleep	0.1
0.633061	Hebbian	sleep	0.1
0.5002	Hebbian	sleep	0.1
0.47325	Hebbian	sleep	0.1
0.534239	Hebbian	sleep	0.1
0.229167	Hebbian	sleep	0.1
0.60192	Hebbian	sleep	0.1
0.576224	Hebbian	sleep	0.1
0.426401	Hebbian	sleep	0.1
0.437278	Hebbian	sleep	0.1
0.599696	Hebbian	sleep	0.1
0.607673	Hebbian	sleep	0.1
0.400378	Hebbian	sleep	0.1
0.499479	Hebbian	sleep	0.1
0.626438	Hebbian	sleep	0.1
0.537762	Hebbian	sleep	0.1
0.627448	Hebbian	sleep	0.1
0.578893	Hebbian	sleep	0.1
0.617608	Hebbian	sleep	0.1
0.584406	Hebbian	sleep	0.1
0.601162	Hebbian	sleep	0.1
0.594018	Hebbian	sleep	0.1
0.690044	Hebbian	sleep	0.1
0.494934	Hebbian	sleep	0.1
0.534409	Hebbian	sleep	0.1
0.633637	Hebbian	sleep	0.1
0.581891	Hebbian	sleep	0.1
0.582164	Hebbian	sleep	0.1
0.709683	Hebbian	sleep	0.1
0.56244	Hebbian	sleep	0.1
0.629851	Hebbian	sleep	0.1
0.719889	Hebbian	sleep	0.1
0.39058	Hebbian	sleep	0.1
0.415205	Hebbian	sleep	0.1
0.660988	Hebbian	sleep	0.1
0.702714	Hebbian	sleep	0.1
0.591048	Hebbian	sleep	0.1
0.421694	Hebbian	sleep	0.1
0.486873	Hebbian	sleep	0.1
0.51331	Hebbian	sleep	0.1
0.771616	Hebbian	sleep	0.1
0.648076	Hebbian	sleep	0.1
0.414956	Hebbian	sleep	0.1
0.509926	Hebbian	sleep	0.1
0.519339	Hebbian	sleep	0.1
0.550383	Hebbian	sleep	0.1
0.441343	Hebbian	sleep	0.1
0.427222	Hebbian	sleep	0.1
0.557038	Hebbian	sleep	0.1
0.459859	Hebbian	sleep	0.1
0.473603	Hebbian	sleep	0.1
0.616116	Hebbian	sleep	0.1
0.514437	Hebbian	sleep	0.1
0.738894	Hebbian	sleep	0.1
0.536591	Hebbian	sleep	0.1
0.466932	Hebbian	sleep	0.1
0.467763	Hebbian	sleep	0.1
0.423293	Hebbian	sleep	0.1
0.554222	Hebbian	sleep	0.1
0.471647	Hebbian	sleep	0.1
0.445556	Hebbian	sleep	0.1
0.510389	Hebbian	sleep	0.1
0.452976	Hebbian	sleep	0.1
0.574094	Hebbian	sleep	0.1
0.713454	Hebbian	sleep	0.1
0.513769	Hebbian	sleep	0.1
0.412696	Hebbian	sleep	0.1
0.505467	Hebbian	sleep	0.1
0.693651	Hebbian	sleep	0.1
0.641681	Hebbian	sleep	0.1
0.48008	Hebbian	sleep	0.1
0.454599	Hebbian	sleep	0.1
0.591056	Hebbian	sleep	0.1
0.592875	Hebbian	sleep	0.1
0.461635	Hebbian	sleep	0.1
0.563136	Hebbian	sleep	0.1
0.524189	Hebbian	sleep	0.1
0.745409	Hebbian	sleep	0.1
0.418512	Hebbian	sleep	0.1
0.445783	Hebbian	sleep	0.1
0.453812	Hebbian	sleep	0.1
0.725522	Hebbian	sleep	0.1
0.567475	Hebbian	sleep	0.1
0.679806	Hebbian	sleep	0.1
0.568718	Hebbian	sleep	0.1
0.698241	Hebbian	sleep	0.1
0.700674	Hebbian	sleep	0.1
0.518295	Hebbian	sleep	0.1
0.391814	Hebbian	sleep	0.1
0.535905	Hebbian	sleep	0.1
0.690973	Hebbian	sleep	0.1
0.611298	Hebbian	sleep	0.1
0.271023	Hebbian	sleep	0.1
0.507475	Hebbian	sleep	0.1
0.552269	Hebbian	sleep	0.1
0.564765	Hebbian	sleep	0.1
0.53198	Hebbian	sleep	0.1
0.472864	Hebbian	sleep	0.1
0.61614	Hebbian	sleep	0.1
0.489503	Hebbian	sleep	0.1
0.602269	Hebbian	sleep	0.1
0.523023	Hebbian	sleep	0.1
0.500948	Hebbian	sleep	0.1
0.491574	Hebbian	sleep	0.1
0.600704	Hebbian	sleep	0.1
0.535264	Hebbian	sleep	0.1
0.56029	Hebbian	sleep	0.1
0.547831	Hebbian	sleep	0.1
0.66756	Hebbian	sleep	0.1
0.464902	Hebbian	sleep	0.1
0.514956	Hebbian	sleep	0.1
0.603462	Hebbian	sleep	0.1
0.576454	Hebbian	sleep	0.1
0.807681	Hebbian	sleep	0.1
0.640805	Hebbian	sleep	0.1
0.419372	Hebbian	sleep	0.1
0.559303	Hebbian	sleep	0.1
0.574499	Hebbian	sleep	0.1
0.503087	Hebbian	sleep	0.1
0.557084	Hebbian	sleep	0.1
0.556664	Hebbian	sleep	0.1
0.657402	Hebbian	sleep	0.1
0.545805	Hebbian	sleep	0.1
0.521195	Hebbian	sleep	0.1
0.584605	Hebbian	sleep	0.1
0.623294	Hebbian	sleep	0.1
0.494074	Hebbian	sleep	0.1
0.497881	Hebbian	sleep	0.1
0.600589	Hebbian	sleep	0.1
0.619486	Hebbian	sleep	0.1
0.574865	Hebbian	sleep	0.1
0.493782	Hebbian	sleep	0.1
0.461941	Hebbian	sleep	0.1
0.467551	Hebbian	sleep	0.1
0.578243	Hebbian	sleep	0.1
0.532465	Hebbian	sleep	0.1
0.401175	Hebbian	sleep	0.1
0.624694	Hebbian	sleep	0.1
0.427931	Hebbian	sleep	0.1
0.701861	Hebbian	sleep	0.1
0.557541	Hebbian	sleep	0.1
0.604834	Hebbian	sleep	0.1
0.592849	Hebbian	sleep	0.1
0.554369	Hebbian	sleep	0.1
0.66165	Hebbian	sleep	0.1
0.752034	Hebbian	sleep	0.1
0.763286	Hebbian	sleep	0.1
0.614465	Hebbian	sleep	0.1
0.720028	Hebbian	sleep	0.1
0.458041	Hebbian	sleep	0.1
0.506404	Hebbian	sleep	0.1
0.449831	Hebbian	sleep	0.1
0.612252	Hebbian	sleep	0.1
0.552245	Hebbian	sleep	0.1
0.505993	Hebbian	sleep	0.1
0.622266	Hebbian	sleep	0.1
0.670457	Hebbian	sleep	0.1
0.303478	Hebbian	sleep	0.1
0.622329	Hebbian	sleep	0.1
0.640567	Hebbian	sleep	0.1
0.466178	Hebbian	sleep	0.1
0.496437	Hebbian	sleep	0.1
0.567294	Hebbian	sleep	0.1
0.624135	Hebbian	sleep	0.1
0.50553	Hebbian	sleep	0.1
0.440545	Hebbian	sleep	0.1
0.563408	Hebbian	sleep	0.1
0.686096	Hebbian	sleep	0.1
0.491889	Hebbian	sleep	0.1
0.455559	Hebbian	sleep	0.1
0.675252	Hebbian	sleep	0.1
0.415709	Hebbian	sleep	0.1
0.434109	Hebbian	sleep	0.1
0.609026	Hebbian	sleep	0.1
0.543314	Hebbian	sleep	0.1
0.554416	Hebbian	sleep	0.1
0.572708	Hebbian	sleep	0.1
0.404889	Hebbian	sleep	0.1
0.497685	Hebbian	sleep	0.1
0.543243	Hebbian	sleep	0.1
0.614024	Hebbian	sleep	0.1
0.591918	Hebbian	sleep	0.1
0.50482	Hebbian	sleep	0.1
0.593827	Hebbian	sleep	0.1
0.554797	Hebbian	sleep	0.1
0.588718	Hebbian	sleep	0.1
0.504868	Hebbian	sleep	0.1
0.523892	Hebbian	sleep	0.1
0.48208	Hebbian	sleep	0.1
0.644718	Hebbian	sleep	0.1
0.456055	Hebbian	sleep	0.1
0.64332	Hebbian	sleep	0.1
0.43241	Hebbian	sleep	0.1
0.580215	Hebbian	sleep	0.1
0.563157	Hebbian	sleep	0.1
0.451601	Hebbian	sleep	0.1
0.530497	Hebbian	sleep	0.1
0.599061	Hebbian	sleep	0.1
0.66817	Hebbian	sleep	0.1
0.475944	Hebbian	sleep	0.1
0.584482	Hebbian	sleep	0.1
0.62371	Hebbian	sleep	0.1
0.547037	Hebbian	sleep	0.1
0.534822	Hebbian	sleep	0.1
0.748229	Hebbian	sleep	0.1
0.458493	Hebbian	sleep	0.1
0.445037	Hebbian	sleep	0.1
0.470095	Hebbian	sleep	0.1
0.123829	Hebbian	sleep	0.1
0.577218	Hebbian	sleep	0.1
0.471757	Hebbian	sleep	0.1
0.574902	Hebbian	sleep	0.1
0.538112	Hebbian	sleep	0.1
0.565461	Hebbian	sleep	0.1
0.483035	Hebbian	sleep	0.1
0.462389	Hebbian	sleep	0.1
0.405406	Hebbian	sleep	0.1
0.539598	Hebbian	sleep	0.1
0.617772	Hebbian	sleep	0.1
0.610746	Hebbian	sleep	0.1
0.436138	Hebbian	sleep	0.1
0.553706	Hebbian	sleep	0.1
0.624501	Hebbian	sleep	0.1
0.675878	Hebbian	sleep	0.1
0.617213	Hebbian	sleep	0.1
0.426734	Hebbian	sleep	0.1
0.650977	Hebbian	sleep	0.1
0.408414	Hebbian	sleep	0.1
0.509901	Hebbian	sleep	0.1
0.650748	Hebbian	sleep	0.1
0.631218	Hebbian	sleep	0.1
0.384707	Hebbian	sleep	0.1
0.574153	Hebbian	sleep	0.1
0.631159	Hebbian	sleep	0.1
0.49619	Hebbian	sleep	0.1
0.601841	Hebbian	sleep	0.1
0.438354	Hebbian	sleep	0.1
0.469712	Hebbian	sleep	0.1
0.490407	Hebbian	sleep	0.1
0.308919	Hebbian	sleep	0.1
0.342711	Hebbian	sleep	0.1
0.604784	Hebbian	sleep	0.1
0.638218	Hebbian	sleep	0.1
0.419119	Hebbian	sleep	0.1
0.637688	Hebbian	sleep	0.1
0.327531	Hebbian	sleep	0.1
0.687915	Hebbian	sleep	0.1
0.568913	Hebbian	sleep	0.1
0.505981	Hebbian	sleep	0.1
0.502928	Hebbian	sleep	0.1
0.618984	Hebbian	sleep	0.1
0.673179	Hebbian	sleep	0.1
0.522287	Hebbian	sleep	0.1
0.643367	Hebbian	sleep	0.1
0.540925	Hebbian	sleep	0.1
0.397955	Hebbian	sleep	0.1
0.704112	Hebbian	sleep	0.1
0.491664	Hebbian	sleep	0.1
0.478913	Hebbian	sleep	0.1
0.518381	Hebbian	sleep	0.1
0.540876	Hebbian	sleep	0.1
0.587944	Hebbian	sleep	0.1
0.544562	Hebbian	sleep	0.1
0.577968	Hebbian	sleep	0.1
0.482892	Hebbian	sleep	0.1
0.529833	Hebbian	sleep	0.1
0.576983	Hebbian	sleep	0.1
0.541424	Hebbian	sleep	0.3
0.679093	Hebbian	sleep	0.3
0.528521	Hebbian	sleep	0.3
0.702905	Hebbian	sleep	0.3
0.53769	Hebbian	sleep	0.3
0.455099	Hebbian	sleep	0.3
0.590891	Hebbian	sleep	0.3
0.688982	Hebbian	sleep	0.3
0.664251	Hebbian	sleep	0.3
0.728814	Hebbian	sleep	0.3
0.589868	Hebbian	sleep	0.3
0.559883	Hebbian	sleep	0.3
0.523614	Hebbian	sleep	0.3
0.590027	Hebbian	sleep	0.3
0.258692	Hebbian	sleep	0.3
0.675556	Hebbian	sleep	0.3
0.50677	Hebbian	sleep	0.3
0.631641	Hebbian	sleep	0.3
0.691288	Hebbian	sleep	0.3
0.708369	Hebbian	sleep	0.3
0.489887	Hebbian	sleep	0.3
0.582787	Hebbian	sleep	0.3
0.55746	Hebbian	sleep	0.3
0.583638	Hebbian	sleep	0.3
0.542191	Hebbian	sleep	0.3
0.586852	Hebbian	sleep	0.3
0.466839	Hebbian	sleep	0.3
0.516137	Hebbian	sleep	0.3
0.58555	Hebbian	sleep	0.3
0.422845	Hebbian	sleep	0.3
0.58091	Hebbian	sleep	0.3
0.489348	Hebbian	sleep	0.3
0.586784	Hebbian	sleep	0.3
0.599582	Hebbian	sleep	0.3
0.706801	Hebbian	sleep	0.3
0.369039	Hebbian	sleep	0.3
0.706402	Hebbian	sleep	0.3
0.680686	Hebbian	sleep	0.3
0.616599	Hebbian	sleep	0.3
0.464469	Hebbian	sleep	0.3
0.57143	Hebbian	sleep	0.3
0.498712	Hebbian	sleep	0.3
0.711688	Hebbian	sleep	0.3
0.546107	Hebbian	sleep	0.3
0.332837	Hebbian	sleep	0.3
0.548018	Hebbian	sleep	0.3
0.446155	Hebbian	sleep	0.3
0.408994	Hebbian	sleep	0.3
0.60201	Hebbian	sleep	0.3
0.652421	Hebbian	sleep	0.3
0.563195	Hebbian	sleep	0.3
0.443992	Hebbian	sleep	0.3
0.410049	Hebbian	sleep	0.3
0.551863	Hebbian	sleep	0.3
0.62684	Hebbian	sleep	0.3
0.628982	Hebbian	sleep	0.3
0.645183	Hebbian	sleep	0.3
0.400853	Hebbian	sleep	0.3
0.434778	Hebbian	sleep	0.3
0.508379	Hebbian	sleep	0.3
0.411779	Hebbian	sleep	0.3
0.579274	Hebbian	sleep	0.3
0.843968	Hebbian	sleep	0.3
0.466877	Hebbian	sleep	0.3
0.589195	Hebbian	sleep	0.3
0.652585	Hebbian	sleep	0.3
0.373548	Hebbian	sleep	0.3
0.661561	Hebbian	sleep	0.3
0.607721	Hebbian	sleep	0.3
0.62261	Hebbian	sleep	0.3
0.567768	Hebbian	sleep	0.3
0.484318	Hebbian	sleep	0.3
0.317187	Hebbian	sleep	0.3
0.566811	Hebbian	sleep	0.3
0.557308	Hebbian	sleep	0.3
0.645176	Hebbian	sleep	0.3
0.409465	Hebbian	sleep	0.3
0.55627	Hebbian	sleep	0.3
0.543506	Hebbian	sleep	0.3
0.684049	Hebbian	sleep	0.3
0.796772	Hebbian	sleep	0.3
0.571879	Hebbian	sleep	0.3
0.654525	Hebbian	sleep	0.3
0.664326	Hebbian	sleep	0.3
0.653393	Hebbian	sleep	0.3
0.621718	Hebbian	sleep	0.3
0.401798	Hebbian	sleep	0.3
0.680768	Hebbian	sleep	0.3
0.664706	Hebbian	sleep	0.3
0.438903	Hebbian	sleep	0.3
0.581937	Hebbian	sleep	0.3
0.636853	Hebbian	sleep	0.3
0.542654	Hebbian	sleep	0.3
0.579619	Hebbian	sleep	0.3
0.577756	Hebbian	sleep	0.3
0.625749	Hebbian	sleep	0.3
0.638038	Hebbian	sleep	0.3
0.507	Hebbian	sleep	0.3
0.610798	Hebbian	sleep	0.3
0.596115	Hebbian	sleep	0.3
0.653074	Hebbian	sleep	0.3
0.583855	Hebbian	sleep	0.3
0.529008	Hebbian	sleep	0.3
0.564021	Hebbian	sleep	0.3
0.450809	Hebbian	sleep	0.3
0.470676	Hebbian	sleep	0.3
0.598669	Hebbian	sleep	0.3
0.625269	Hebbian	sleep	0.3
0.75014	Hebbian	sleep	0.3
0.519999	Hebbian	sleep	0.3
0.702688	Hebbian	sleep	0.3
0.515647	Hebbian	sleep	0.3
0.542538	Hebbian	sleep	0.3
0.411322	Hebbian	sleep	0.3
0.727399	Hebbian	sleep	0.3
0.562821	Hebbian	sleep	0.3
0.600961	Hebbian	sleep	0.3
0.697019	Hebbian	sleep	0.3
0.497897	Hebbian	sleep	0.3
0.641716	Hebbian	sleep	0.3
0.329647	Hebbian	sleep	0.3
0.624398	Hebbian	sleep	0.3
0.552013	Hebbian	sleep	0.3
0.710617	Hebbian	sleep	0.3
0.53578	Hebbian	sleep	0.3
0.457055	Hebbian	sleep	0.3
0.685683	Hebbian	sleep	0.3
0.511008	Hebbian	sleep	0.3
0.633759	Hebbian	sleep	0.3
0.665987	Hebbian	sleep	0.3
0.546999	Hebbian	sleep	0.3
0.572984	Hebbian	sleep	0.3
0.476914	Hebbian	sleep	0.3
0.613619	Hebbian	sleep	0.3
0.434363	Hebbian	sleep	0.3
0.624155	Hebbian	sleep	0.3
0.757491	Hebbian	sleep	0.3
0.485695	Hebbian	sleep	0.3
0.703116	Hebbian	sleep	0.3
0.822896	Hebbian	sleep	0.3
0.466059	Hebbian	sleep	0.3
0.533046	Hebbian	sleep	0.3
0.628182	Hebbian	sleep	0.3
0.478419	Hebbian	sleep	0.3
0.611744	Hebbian	sleep	0.3
0.543926	Hebbian	sleep	0.3
0.46691	Hebbian	sleep	0.3
0.339238	Hebbian	sleep	0.3
0.582681	Hebbian	sleep	0.3
0.460217	Hebbian	sleep	0.3
0.577865	Hebbian	sleep	0.3
0.383359	Hebbian	sleep	0.3
0.393981	Hebbian	sleep	0.3
0.519242	Hebbian	sleep	0.3
0.508189	Hebbian	sleep	0.3
0.458382	Hebbian	sleep	0.3
0.793306	Hebbian	sleep	0.3
0.659306	Hebbian	sleep	0.3
0.747242	Hebbian	sleep	0.3
0.456177	Hebbian	sleep	0.3
0.464481	Hebbian	sleep	0.3
0.458633	Hebbian	sleep	0.3
0.424226	Hebbian	sleep	0.3
0.463528	Hebbian	sleep	0.3
0.432356	Hebbian	sleep	0.3
0.609651	Hebbian	sleep	0.3
0.443328	Hebbian	sleep	0.3
0.509549	Hebbian	sleep	0.3
0.566725	Hebbian	sleep	0.3
0.646584	Hebbian	sleep	0.3
0.459895	Hebbian	sleep	0.3
0.62129	Hebbian	sleep	0.3
0.589649	Hebbian	sleep	0.3
0.550888	Hebbian	sleep	0.3
0.496918	Hebbian	sleep	0.3
0.640856	Hebbian	sleep	0.3
0.538379	Hebbian	sleep	0.3
0.635756	Hebbian	sleep	0.3
0.56803	Hebbian	sleep	0.3
0.772069	Hebbian	sleep	0.3
0.542597	Hebbian	sleep	0.3
0.546956	Hebbian	sleep	0.3
0.409452	Hebbian	sleep	0.3
0.476951	Hebbian	sleep	0.3
0.341599	Hebbian	sleep	0.3
0.57302	Hebbian	sleep	0.3
0.700788	Hebbian	sleep	0.3
0.586125	Hebbian	sleep	0.3
0.649255	Hebbian	sleep	0.3
0.50182	Hebbian	sleep	0.3
0.654926	Hebbian	sleep	0.3
0.551695	Hebbian	sleep	0.3
0.71243	Hebbian	sleep	0.3
0.358787	Hebbian	sleep	0.3
0.627606	Hebbian	sleep	0.3
0.732955	Hebbian	sleep	0.3
0.66328	Hebbian	sleep	0.3
0.592437	Hebbian	sleep	0.3
0.400624	Hebbian	sleep	0.3
0.68715	Hebbian	sleep	0.3
0.41802	Hebbian	sleep	0.3
0.72436	Hebbian	sleep	0.3
0.715701	Hebbian	sleep	0.3
0.465256	Hebbian	sleep	0.3
0.67248	Hebbian	sleep	0.3
0.556244	Hebbian	sleep	0.3
0.468685	Hebbian	sleep	0.3
0.615781	Hebbian	sleep	0.3
0.511275	Hebbian	sleep	0.3
0.53869	Hebbian	sleep	0.3
0.533125	Hebbian	sleep	0.3
0.598774	Hebbian	sleep	0.3
0.570923	Hebbian	sleep	0.3
0.480291	Hebbian	sleep	0.3
0.641075	Hebbian	sleep	0.3
0.52245	Hebbian	sleep	0.3
0.619369	Hebbian	sleep	0.3
0.690133	Hebbian	sleep	0.3
0.528026	Hebbian	sleep	0.3
0.648405	Hebbian	sleep	0.3
0.668181	Hebbian	sleep	0.3
0.666206	Hebbian	sleep	0.3
0.474341	Hebbian	sleep	0.3
0.604707	Hebbian	sleep	0.3
0.628546	Hebbian	sleep	0.3
0.488775	Hebbian	sleep	0.3
0.456955	Hebbian	sleep	0.3
0.623525	Hebbian	sleep	0.3
0.69836	Hebbian	sleep	0.3
0.432654	Hebbian	sleep	0.3
0.679654	Hebbian	sleep	0.3
0.491561	Hebbian	sleep	0.3
0.592709	Hebbian	sleep	0.3
0.634803	Hebbian	sleep	0.3
0.591841	Hebbian	sleep	0.3
0.582475	Hebbian	sleep	0.3
0.681633	Hebbian	sleep	0.3
0.727808	Hebbian	sleep	0.3
0.609602	Hebbian	sleep	0.3
0.509882	Hebbian	sleep	0.3
0.654138	Hebbian	sleep	0.3
0.66471	Hebbian	sleep	0.3
0.61697	Hebbian	sleep	0.3
0.5881	Hebbian	sleep	0.3
0.532341	Hebbian	sleep	0.3
0.591635	Hebbian	sleep	0.3
0.351202	Hebbian	sleep	0.3
0.677515	Hebbian	sleep	0.3
0.602984	Hebbian	sleep	0.3
0.590291	Hebbian	sleep	0.3
0.645236	Hebbian	sleep	0.3
0.661554	Hebbian	sleep	0.3
0.509921	Hebbian	sleep	0.3
0.528074	Hebbian	sleep	0.3
0.654626	Hebbian	sleep	0.3
0.387639	Hebbian	sleep	0.3
0.723213	Hebbian	sleep	0.3
0.415478	Hebbian	sleep	0.3
0.286018	Hebbian	sleep	0.3
0.401762	Hebbian	sleep	0.3
0.606707	Hebbian	sleep	0.3
0.476033	Hebbian	sleep	0.3
0.646607	Hebbian	sleep	0.3
0.469705	Hebbian	sleep	0.3
0.676766	Hebbian	sleep	0.3
0.561028	Hebbian	sleep	0.3
0.672312	Hebbian	sleep	0.3
0.640521	Hebbian	sleep	0.3
0.659913	Hebbian	sleep	0.3
0.592985	Hebbian	sleep	0.3
0.604758	Hebbian	sleep	0.3
0.496903	Hebbian	sleep	0.3
0.608996	Hebbian	sleep	0.3
0.656848	Hebbian	sleep	0.3
0.557309	Hebbian	sleep	0.3
0.45268	Hebbian	sleep	0.3
0.456199	Hebbian	sleep	0.3
0.520376	Hebbian	sleep	0.3
0.553541	Hebbian	sleep	0.3
0.699121	Hebbian	sleep	0.3
0.57397	Hebbian	sleep	0.3
0.373569	Hebbian	sleep	0.3
0.666078	Hebbian	sleep	0.3
0.446558	Hebbian	sleep	0.3
0.575025	Hebbian	sleep	0.3
0.5355	Hebbian	sleep	0.3
0.447244	Hebbian	sleep	0.3
0.645988	Hebbian	sleep	0.3
0.437239	Hebbian	sleep	0.3
0.375291	Hebbian	sleep	0.3
0.530113	Hebbian	sleep	0.3
0.529187	Hebbian	sleep	0.3
0.518431	Hebbian	sleep	0.3
0.604866	Hebbian	sleep	0.3
0.372429	Hebbian	sleep	0.3
0.641608	Hebbian	sleep	0.3
0.511381	Hebbian	sleep	0.3
0.58916	Hebbian	sleep	0.3
0.615138	Hebbian	sleep	0.3
0.447047	Hebbian	sleep	0.3
0.518162	Hebbian	sleep	0.3
0.617685	Hebbian	sleep	0.3
0.557857	Hebbian	sleep	0.3
0.664299	Hebbian	sleep	0.3
0.513465	Hebbian	sleep	0.3
0.604679	Hebbian	sleep	0.3
0.414099	Hebbian	sleep	0.3
0.660029	Hebbian	sleep	0.3
0.405946	Hebbian	sleep	0.3
0.782465	Hebbian	sleep	0.3
0.410231	Hebbian	sleep	0.3
0.59386	Hebbian	sleep	0.3
0.540129	Hebbian	sleep	0.3
0.551508	Hebbian	sleep	0.3
0.804047	Hebbian	sleep	0.3
0.527435	Hebbian	sleep	0.3
0.442902	Hebbian	sleep	0.3
0.448945	Hebbian	sleep	0.3
0.531629	Hebbian	sleep	0.3
0.576695	Hebbian	sleep	0.3
0.490393	Hebbian	sleep	0.3
0.585555	Hebbian	sleep	0.3
0.702411	Hebbian	sleep	0.3
0.643875	Hebbian	sleep	0.3
0.552869	Hebbian	sleep	0.3
0.515443	Hebbian	sleep	0.3
0.836123	Hebbian	sleep	0.3
0.633622	Hebbian	sleep	0.3
0.571159	Hebbian	sleep	0.3
0.5379	Hebbian	sleep	0.3
0.488547	Hebbian	sleep	0.3
0.594709	Hebbian	sleep	0.3
0.591	Hebbian	sleep	0.3
0.535766	Hebbian	sleep	0.3
0.698763	Hebbian	sleep	0.3
0.556659	Hebbian	sleep	0.3
0.64621	Hebbian	sleep	0.3
0.508057	Hebbian	sleep	0.3
0.626435	Hebbian	sleep	0.3
0.577068	Hebbian	sleep	0.3
0.387853	Hebbian	sleep	0.3
0.526656	Hebbian	sleep	0.3
0.602831	Hebbian	sleep	0.3
0.477267	Hebbian	sleep	0.3
0.315834	Hebbian	sleep	0.3
0.6672	Hebbian	sleep	0.3
0.678402	Hebbian	sleep	0.3
0.520755	Hebbian	sleep	0.3
0.657215	Hebbian	sleep	0.3
0.601056	Hebbian	sleep	0.3
0.416561	Hebbian	sleep	0.3
0.703572	Hebbian	sleep	0.3
0.474276	Hebbian	sleep	0.3
0.663363	Hebbian	sleep	0.3
0.693767	Hebbian	sleep	0.3
0.643956	Hebbian	sleep	0.3
0.56581	Hebbian	sleep	0.3
0.453249	Hebbian	sleep	0.3
0.673707	Hebbian	sleep	0.3
0.466883	Hebbian	sleep	0.3
0.563232	Hebbian	sleep	0.3
0.329297	Hebbian	sleep	0.3
0.465292	Hebbian	sleep	0.3
0.38323	Hebbian	sleep	0.3
0.370984	Hebbian	sleep	0.3
0.595984	Hebbian	sleep	0.3
0.545797	Hebbian	sleep	0.3
0.553348	Hebbian	sleep	0.3
0.654929	Hebbian	sleep	0.3
0.48443	Hebbian	sleep	0.3
0.572593	Hebbian	sleep	0.3
0.538796	Hebbian	sleep	0.3
0.644351	Hebbian	sleep	0.3
0.661458	Hebbian	sleep	0.3
0.564172	Hebbian	sleep	0.3
0.66978	Hebbian	sleep	0.3
0.423384	Hebbian	sleep	0.3
0.658903	Hebbian	sleep	0.3
0.555169	Hebbian	sleep	0.3
0.662539	Hebbian	sleep	0.3
0.540735	Hebbian	sleep	0.3
0.545299	Hebbian	sleep	0.3
0.564954	Hebbian	sleep	0.3
0.803655	Hebbian	sleep	0.3
0.714539	Hebbian	sleep	0.3
0.549572	Hebbian	sleep	0.3
0.704606	Hebbian	sleep	0.3
0.462358	Hebbian	sleep	0.3
0.481346	Hebbian	sleep	0.3
0.571491	Hebbian	sleep	0.3
0.532253	Hebbian	sleep	0.3
0.686022	Hebbian	sleep	0.3
0.543207	Hebbian	sleep	0.3
0.582598	Hebbian	sleep	0.3
0.599125	Hebbian	sleep	0.3
0.541097	Hebbian	sleep	0.3
0.647392	Hebbian	sleep	0.3
0.680368	Hebbian	sleep	0.3
0.827868	Hebbian	sleep	0.3
0.40867	Hebbian	sleep	0.3
0.634273	Hebbian	sleep	0.3
0.50717	Hebbian	sleep	0.3
0.562699	Hebbian	sleep	0.3
0.522589	Hebbian	sleep	0.3
0.629562	Hebbian	sleep	0.3
0.62063	Hebbian	sleep	0.3
0.476395	Hebbian	sleep	0.3
0.618695	Hebbian	sleep	0.3
0.716862	Hebbian	sleep	0.3
0.568561	Hebbian	sleep	0.3
0.368871	Hebbian	sleep	0.3
0.419322	Hebbian	sleep	0.3
0.396555	Hebbian	sleep	0.3
0.434425	Hebbian	sleep	0.3
0.517832	Hebbian	sleep	0.3
0.513495	Hebbian	sleep	0.3
0.444109	Hebbian	sleep	0.3
0.624994	Hebbian	sleep	0.3
0.635903	Hebbian	sleep	0.3
0.590389	Hebbian	sleep	0.3
0.490073	Hebbian	sleep	0.3
0.675748	Hebbian	sleep	0.3
0.458128	Hebbian	sleep	0.3
0.513978	Hebbian	sleep	0.3
0.343574	Hebbian	sleep	0.3
0.586528	Hebbian	sleep	0.3
0.59865	Hebbian	sleep	0.3
0.689098	Hebbian	sleep	0.3
0.546725	Hebbian	sleep	0.3
0.536518	Hebbian	sleep	0.3
0.649183	Hebbian	sleep	0.3
0.679103	Hebbian	sleep	0.3
0.410281	Hebbian	sleep	0.3
0.567868	Hebbian	sleep	0.3
0.633085	Hebbian	sleep	0.3
0.655456	Hebbian	sleep	0.3
0.336207	Hebbian	sleep	0.3
0.5941	Hebbian	sleep	0.3
0.672971	Hebbian	sleep	0.3
0.570227	Hebbian	sleep	0.3
0.682696	Hebbian	sleep	0.3
0.569676	Hebbian	sleep	0.3
0.571293	Hebbian	sleep	0.3
0.761674	Hebbian	sleep	0.3
0.712859	Hebbian	sleep	0.3
0.681826	Hebbian	sleep	0.3
0.482214	Hebbian	sleep	0.3
0.593473	Hebbian	sleep	0.3
0.594268	Hebbian	sleep	0.3
0.513957	Hebbian	sleep	0.3
0.552017	Hebbian	sleep	0.3
0.552366	Hebbian	sleep	0.3
0.345066	Hebbian	sleep	0.3
0.654196	Hebbian	sleep	0.3
0.669093	Hebbian	sleep	0.3
0.604699	Hebbian	sleep	0.3
0.633638	Hebbian	sleep	0.3
0.540645	Hebbian	sleep	0.3
0.639462	Hebbian	sleep	0.3
0.512718	Hebbian	sleep	0.3
0.508996	Hebbian	sleep	0.3
0.465122	Hebbian	sleep	0.3
0.595502	Hebbian	sleep	0.3
0.333172	Hebbian	sleep	0.3
0.634502	Hebbian	sleep	0.3
0.367539	Hebbian	sleep	0.3
0.620691	Hebbian	sleep	0.3
0.441484	Hebbian	sleep	0.3
0.610087	Hebbian	sleep	0.3
0.644247	Hebbian	sleep	0.3
0.488509	Hebbian	sleep	0.3
0.48982	Hebbian	sleep	0.3
0.562023	Hebbian	sleep	0.3
0.651283	Hebbian	sleep	0.3
0.680535	Hebbian	sleep	0.3
0.596445	Hebbian	sleep	0.3
0.451707	Hebbian	sleep	0.3
0.604414	Hebbian	sleep	0.3
0.463553	Hebbian	sleep	0.3
0.575917	Hebbian	sleep	0.3
0.528029	Hebbian	sleep	0.3
0.430166	Hebbian	sleep	0.3
0.709422	Hebbian	sleep	0.3
0.639148	Hebbian	sleep	0.3
0.708286	Hebbian	sleep	0.3
0.541048	Hebbian	sleep	0.3
0.317332	Hebbian	sleep	0.3
0.41284	Hebbian	sleep	0.3
0.77162	Hebbian	sleep	0.3
0.56294	Hebbian	sleep	0.3
0.612856	Hebbian	sleep	0.3
0.640126	Hebbian	sleep	0.3
0.613772	Hebbian	sleep	0.3
0.677886	Hebbian	sleep	0.3
0.56203	Hebbian	sleep	0.3
0.611029	Hebbian	sleep	0.3
0.408634	Hebbian	sleep	0.3
0.67251	Hebbian	sleep	0.3
0.428313	Hebbian	sleep	0.3
0.524309	Hebbian	sleep	0.3
0.562008	Hebbian	sleep	0.3
0.482304	Hebbian	sleep	0.3
0.510368	Hebbian	sleep	0.3
0.559324	Hebbian	sleep	0.3
0.685184	Hebbian	sleep	0.3
0.451359	Hebbian	sleep	0.3
0.479389	Hebbian	sleep	0.3
0.52521	Hebbian	sleep	0.3
0.45146	Hebbian	sleep	0.3
0.54391	Hebbian	sleep	0.3
0.764652	Hebbian	sleep	0.3
0.483853	Hebbian	sleep	0.3
0.629349	Hebbian	sleep	0.3
0.523483	Hebbian	sleep	0.3
0.551274	Hebbian	sleep	0.3
0.676088	Hebbian	sleep	0.3
0.572792	Hebbian	sleep	0.3
0.626264	Hebbian	sleep	0.3
0.497117	Hebbian	sleep	0.3
0.613903	Hebbian	sleep	0.3
0.510319	Hebbian	sleep	0.3
0.644678	Hebbian	sleep	0.3
0.309153	Hebbian	sleep	0.3
0.658205	Hebbian	sleep	0.3
0.51275	Hebbian	sleep	0.3
0.697323	Hebbian	sleep	0.3
0.50301	Hebbian	sleep	0.3
0.435507	Hebbian	sleep	0.3
0.612476	Hebbian	sleep	0.3
0.655046	Hebbian	sleep	0.3
0.713694	Hebbian	sleep	0.3
0.717403	Hebbian	sleep	0.3
0.534256	Hebbian	sleep	0.3
0.553917	Hebbian	sleep	0.3
0.510827	Hebbian	sleep	0.3
0.556682	Hebbian	sleep	0.3
0.60529	Hebbian	sleep	0.3
0.517348	Hebbian	sleep	0.3
0.551177	Hebbian	sleep	0.3
0.446832	Hebbian	sleep	0.3
0.647814	Hebbian	sleep	0.3
0.650314	Hebbian	sleep	0.3
0.579503	Hebbian	sleep	0.3
0.439799	Hebbian	sleep	0.3
0.751772	Hebbian	sleep	0.3
0.514658	Hebbian	sleep	0.3
0.563864	Hebbian	sleep	0.3
0.675949	Hebbian	sleep	0.3
0.619633	Hebbian	sleep	0.3
0.326521	Hebbian	sleep	0.3
0.581527	Hebbian	sleep	0.3
0.414323	Hebbian	sleep	0.3
0.755872	Hebbian	sleep	0.3
0.627856	Hebbian	sleep	0.3
0.649313	Hebbian	sleep	0.3
0.472105	Hebbian	sleep	0.3
0.672099	Hebbian	sleep	0.3
0.473548	Hebbian	sleep	0.3
0.611008	Hebbian	sleep	0.3
0.775138	Hebbian	sleep	0.3
0.48758	Hebbian	sleep	0.3
0.63208	Hebbian	sleep	0.3
0.632999	Hebbian	sleep	0.3
0.443144	Hebbian	sleep	0.3
0.612806	Hebbian	sleep	0.3
0.520745	Hebbian	sleep	0.3
0.625724	Hebbian	sleep	0.3
0.446061	Hebbian	sleep	0.3
0.385341	Hebbian	sleep	0.3
0.583746	Hebbian	sleep	0.3
0.615439	Hebbian	sleep	0.3
0.548633	Hebbian	sleep	0.3
0.559427	Hebbian	sleep	0.3
0.762528	Hebbian	sleep	0.3
0.505884	Hebbian	sleep	0.3
0.711861	Hebbian	sleep	0.3
0.608358	Hebbian	sleep	0.3
0.575584	Hebbian	sleep	0.3
0.563098	Hebbian	sleep	0.3
0.485585	Hebbian	sleep	0.3
0.504611	Hebbian	sleep	0.3
0.483503	Hebbian	sleep	0.3
0.584918	Hebbian	sleep	0.3
0.510346	Hebbian	sleep	0.3
0.622136	Hebbian	sleep	0.3
0.511503	Hebbian	sleep	0.3
0.650789	Hebbian	sleep	0.3
0.700475	Hebbian	sleep	0.3
0.642393	Hebbian	sleep	0.3
0.310662	Hebbian	sleep	0.3
0.588884	Hebbian	sleep	0.3
0.647911	Hebbian	sleep	0.3
0.631463	Hebbian	sleep	0.3
0.452266	Hebbian	sleep	0.3
0.506108	Hebbian	sleep	0.3
0.667314	Hebbian	sleep	0.3
0.672619	Hebbian	sleep	0.3
0.582598	Hebbian	sleep	0.3
0.835798	Hebbian	sleep	0.3
0.577095	Hebbian	sleep	0.3
0.352282	Hebbian	sleep	0.3
0.502278	Hebbian	sleep	0.3
0.583319	Hebbian	sleep	0.3
0.551759	Hebbian	sleep	0.3
0.555262	Hebbian	sleep	0.3
0.441557	Hebbian	sleep	0.3
0.60184	Hebbian	sleep	0.3
0.520916	Hebbian	sleep	0.3
0.513341	Hebbian	sleep	0.3
0.65523	Hebbian	sleep	0.3
0.531728	Hebbian	sleep	0.3
0.533842	Hebbian	sleep	0.3
0.540249	Hebbian	sleep	0.3
0.773887	Hebbian	sleep	0.3
0.434777	Hebbian	sleep	0.3
0.51043	Hebbian	sleep	0.3
0.690322	Hebbian	sleep	0.3
0.606364	Hebbian	sleep	0.3
0.504121	Hebbian	sleep	0.3
0.661555	Hebbian	sleep	0.3
0.637361	Hebbian	sleep	0.3
0.500443	Hebbian	sleep	0.3
0.605879	Hebbian	sleep	0.3
0.652662	Hebbian	sleep	0.3
0.503917	Hebbian	sleep	0.3
0.717316	Hebbian	sleep	0.3
0.606604	Hebbian	sleep	0.3
0.572986	Hebbian	sleep	0.3
0.47237	Hebbian	sleep	0.3
0.55324	Hebbian	sleep	0.3
0.603342	Hebbian	sleep	0.3
0.568074	Hebbian	sleep	0.3
0.554326	Hebbian	sleep	0.3
0.545132	Hebbian	sleep	0.3
0.746326	Hebbian	sleep	0.3
0.61924	Hebbian	sleep	0.3
0.523716	Hebbian	sleep	0.3
0.52577	Hebbian	sleep	0.3
0.660968	Hebbian	sleep	0.3
0.580484	Hebbian	sleep	0.3
0.684741	Hebbian	sleep	0.3
0.523914	Hebbian	sleep	0.3
0.515329	Hebbian	sleep	0.3
0.726234	Hebbian	sleep	0.3
0.568634	Hebbian	sleep	0.3
0.553396	Hebbian	sleep	0.3
0.473276	Hebbian	sleep	0.3
0.549607	Hebbian	sleep	0.3
0.621317	Hebbian	sleep	0.3
0.63702	Hebbian	sleep	0.3
0.544459	Hebbian	sleep	0.3
0.674307	Hebbian	sleep	0.3
0.360619	Hebbian	sleep	0.3
0.763049	Hebbian	sleep	0.3
0.453189	Hebbian	sleep	0.3
0.418559	Hebbian	sleep	0.3
0.465668	Hebbian	sleep	0.3
0.580161	Hebbian	sleep	0.3
0.55221	Hebbian	sleep	0.3
0.474883	Hebbian	sleep	0.3
0.37122	Hebbian	sleep	0.3
0.285921	Hebbian	sleep	0.3
0.589885	Hebbian	sleep	0.3
0.607624	Hebbian	sleep	0.3
0.631487	Hebbian	sleep	0.3
0.61518	Hebbian	sleep	0.3
0.664921	Hebbian	sleep	0.3
0.601272	Hebbian	sleep	0.3
0.650092	Hebbian	sleep	0.3
0.652372	Hebbian	sleep	0.3
0.617804	Hebbian	sleep	0.3
0.546916	Hebbian	sleep	0.3
0.440144	Hebbian	sleep	0.3
0.551522	Hebbian	sleep	0.3
0.68204	Hebbian	sleep	0.3
0.458102	Hebbian	sleep	0.3
0.527192	Hebbian	sleep	0.3
0.687709	Hebbian	sleep	0.3
0.656426	Hebbian	sleep	0.3
0.483368	Hebbian	sleep	0.3
0.422823	Hebbian	sleep	0.3
0.656074	Hebbian	sleep	0.3
0.583024	Hebbian	sleep	0.3
0.758379	Hebbian	sleep	0.3
0.532662	Hebbian	sleep	0.3
0.630284	Hebbian	sleep	0.3
0.509385	Hebbian	sleep	0.3
0.543589	Hebbian	sleep	0.3
0.439565	Hebbian	sleep	0.3
0.532637	Hebbian	sleep	0.3
0.568906	Hebbian	sleep	0.3
0.503835	Hebbian	sleep	0.3
0.5909	Hebbian	sleep	0.3
0.825277	Hebbian	sleep	0.3
0.551598	Hebbian	sleep	0.3
0.458773	Hebbian	sleep	0.3
0.470656	Hebbian	sleep	0.3
0.663376	Hebbian	sleep	0.3
0.532469	Hebbian	sleep	0.3
0.660332	Hebbian	sleep	0.3
0.462743	Hebbian	sleep	0.3
0.468167	Hebbian	sleep	0.3
0.61848	Hebbian	sleep	0.3
0.444904	Hebbian	sleep	0.3
0.651407	Hebbian	sleep	0.3
0.572009	Hebbian	sleep	0.3
0.5903	Hebbian	sleep	0.3
0.655491	Hebbian	sleep	0.3
0.366071	Hebbian	sleep	0.3
0.657022	Hebbian	sleep	0.3
0.656268	Hebbian	sleep	0.3
0.480093	Hebbian	sleep	0.3
0.642199	Hebbian	sleep	0.3
0.685623	Hebbian	sleep	0.3
0.69672	Hebbian	sleep	0.3
0.441231	Hebbian	sleep	0.3
0.578821	Hebbian	sleep	0.3
0.604488	Hebbian	sleep	0.3
0.668055	Hebbian	sleep	0.3
0.66725	Hebbian	sleep	0.3
0.65164	Hebbian	sleep	0.3
0.428481	Hebbian	sleep	0.3
0.541202	Hebbian	sleep	0.3
0.48567	Hebbian	sleep	0.3
0.657331	Hebbian	sleep	0.3
0.510747	Hebbian	sleep	0.3
0.507686	Hebbian	sleep	0.3
0.578958	Hebbian	sleep	0.3
0.714039	Hebbian	sleep	0.3
0.602933	Hebbian	sleep	0.3
0.410373	Hebbian	sleep	0.3
0.541748	Hebbian	sleep	0.3
0.662589	Hebbian	sleep	0.3
0.548179	Hebbian	sleep	0.3
0.780477	Hebbian	sleep	0.3
0.576019	Hebbian	sleep	0.3
0.574457	Hebbian	sleep	0.3
0.473977	Hebbian	sleep	0.3
0.258972	Hebbian	sleep	0.3
0.48998	Hebbian	sleep	0.3
0.564755	Hebbian	sleep	0.3
0.630007	Hebbian	sleep	0.3
0.676333	Hebbian	sleep	0.3
0.467492	Hebbian	sleep	0.3
0.658456	Hebbian	sleep	0.3
0.558108	Hebbian	sleep	0.3
0.427779	Hebbian	sleep	0.3
0.667607	Hebbian	sleep	0.3
0.559411	Hebbian	sleep	0.3
0.758277	Hebbian	sleep	0.3
0.515328	Hebbian	sleep	0.3
0.653052	Hebbian	sleep	0.3
0.635549	Hebbian	sleep	0.3
0.736503	Hebbian	sleep	0.3
0.534519	Hebbian	sleep	0.3
0.610962	Hebbian	sleep	0.3
0.641202	Hebbian	sleep	0.3
0.592348	Hebbian	sleep	0.3
0.598989	Hebbian	sleep	0.3
0.568261	Hebbian	sleep	0.3
0.505707	Hebbian	sleep	0.3
0.577944	Hebbian	sleep	0.3
0.650769	Hebbian	sleep	0.3
0.787955	Hebbian	sleep	0.3
0.538355	Hebbian	sleep	0.3
0.633803	Hebbian	sleep	0.3
0.64611	Hebbian	sleep	0.3
0.681407	Hebbian	sleep	0.3
0.629386	Hebbian	sleep	0.3
0.544784	Hebbian	sleep	0.3
0.516082	Hebbian	sleep	0.3
0.634941	Hebbian	sleep	0.3
0.756695	Hebbian	sleep	0.3
0.605028	Hebbian	sleep	0.3
0.600568	Hebbian	sleep	0.3
0.379356	Hebbian	sleep	0.3
0.450105	Hebbian	sleep	0.3
0.53283	Hebbian	sleep	0.3
0.551281	Hebbian	sleep	0.3
0.44233	Hebbian	sleep	0.3
0.575587	Hebbian	sleep	0.3
0.507951	Hebbian	sleep	0.3
0.546519	Hebbian	sleep	0.3
0.595927	Hebbian	sleep	0.3
0.64302	Hebbian	sleep	0.3
0.507867	Hebbian	sleep	0.3
0.472942	Hebbian	sleep	0.3
0.519344	Hebbian	sleep	0.3
0.537356	Hebbian	sleep	0.3
0.594932	Hebbian	sleep	0.3
0.724301	Hebbian	sleep	0.3
0.533618	Hebbian	sleep	0.3
0.654527	Hebbian	sleep	0.3
0.565556	Hebbian	sleep	0.3
0.667182	Hebbian	sleep	0.3
0.567834	Hebbian	sleep	0.3
0.507839	Hebbian	sleep	0.3
0.615424	Hebbian	sleep	0.3
0.545303	Hebbian	sleep	0.3
0.330807	Hebbian	sleep	0.3
0.508522	Hebbian	sleep	0.3
0.523742	Hebbian	sleep	0.3
0.546563	Hebbian	sleep	0.3
0.417608	Hebbian	sleep	0.3
0.518459	Hebbian	sleep	0.3
0.588285	Hebbian	sleep	0.3
0.552202	Hebbian	sleep	0.3
0.436988	Hebbian	sleep	0.3
0.609448	Hebbian	sleep	0.3
0.394057	Hebbian	sleep	0.3
0.5437	Hebbian	sleep	0.3
0.602834	Hebbian	sleep	0.3
0.392173	Hebbian	sleep	0.3
0.719161	Hebbian	sleep	0.3
0.884097	Hebbian	sleep	0.3
0.692632	Hebbian	sleep	0.3
0.67452	Hebbian	sleep	0.3
0.557483	Hebbian	sleep	0.3
0.445713	Hebbian	sleep	0.3
0.537457	Hebbian	sleep	0.3
0.499485	Hebbian	sleep	0.3
0.431655	Hebbian	sleep	0.3
0.60162	Hebbian	sleep	0.3
0.434725	Hebbian	sleep	0.3
0.795952	Hebbian	sleep	0.3
0.533907	Hebbian	sleep	0.3
0.587556	Hebbian	sleep	0.3
0.675277	Hebbian	sleep	0.3
0.607754	Hebbian	sleep	0.3
0.588323	Hebbian	sleep	0.3
0.533412	Hebbian	sleep	0.3
0.608478	Hebbian	sleep	0.3
0.455848	Hebbian	sleep	0.3
0.571301	Hebbian	sleep	0.3
0.558032	Hebbian	sleep	0.3
0.588992	Hebbian	sleep	0.3
0.432721	Hebbian	sleep	0.3
0.70716	Hebbian	sleep	0.3
0.632258	Hebbian	sleep	0.3
0.61353	Hebbian	sleep	0.3
0.671022	Hebbian	sleep	0.3
0.353516	Hebbian	sleep	0.3
0.584535	Hebbian	sleep	0.3
0.418888	Hebbian	sleep	0.3
0.563595	Hebbian	sleep	0.3
0.575165	Hebbian	sleep	0.3
0.680386	Hebbian	sleep	0.3
0.558486	Hebbian	sleep	0.3
0.60274	Hebbian	sleep	0.3
0.57429	Hebbian	sleep	0.3
0.59892	Hebbian	sleep	0.3
0.402341	Hebbian	sleep	0.3
0.568466	Hebbian	sleep	0.3
0.615617	Hebbian	sleep	0.3
0.625111	Hebbian	sleep	0.3
0.604061	Hebbian	sleep	0.3
0.5402	Hebbian	sleep	0.3
0.535402	Hebbian	sleep	0.3
0.74211	Hebbian	sleep	0.3
0.638592	Hebbian	sleep	0.3
0.688073	Hebbian	sleep	0.3
0.447715	Hebbian	sleep	0.3
0.649852	Hebbian	sleep	0.3
0.573808	Hebbian	sleep	0.3
0.540068	Hebbian	sleep	0.3
0.577787	Hebbian	sleep	0.3
0.464238	Hebbian	sleep	0.3
0.65574	Hebbian	sleep	0.3
0.513561	Hebbian	sleep	0.3
0.491423	Hebbian	sleep	0.3
0.611168	Hebbian	sleep	0.3
0.455845	Hebbian	sleep	0.3
0.761139	Hebbian	sleep	0.3
0.432952	Hebbian	sleep	0.3
0.560142	Hebbian	sleep	0.3
0.605976	Hebbian	sleep	0.3
0.494498	Hebbian	sleep	0.3
0.914767	Hebbian	sleep	0.3
0.750268	Hebbian	sleep	0.3
0.639131	Hebbian	sleep	0.3
0.70933	Hebbian	sleep	0.3
0.649816	Hebbian	sleep	0.3
0.597721	Hebbian	sleep	0.3
0.523531	Hebbian	sleep	0.3
0.437493	Hebbian	sleep	0.3
0.633273	Hebbian	sleep	0.3
0.416035	Hebbian	sleep	0.3
0.540407	Hebbian	sleep	0.3
0.600959	Hebbian	sleep	0.3
0.524056	Hebbian	sleep	0.3
0.351443	Hebbian	sleep	0.3
0.667549	Hebbian	sleep	0.3
0.461152	Hebbian	sleep	0.3
0.282357	Hebbian	sleep	0.3
0.557881	Hebbian	sleep	0.3
0.58276	Hebbian	sleep	0.3
0.419263	Hebbian	sleep	0.3
0.710498	Hebbian	sleep	0.3
0.486801	Hebbian	sleep	0.3
0.513995	Hebbian	sleep	0.3
0.655941	Hebbian	sleep	0.3
0.472092	Hebbian	sleep	0.3
0.608978	Hebbian	sleep	0.3
0.532994	Hebbian	sleep	0.3
0.507737	Hebbian	sleep	0.3
0.421043	Hebbian	sleep	0.3
0.650106	Hebbian	sleep	0.3
0.491487	Hebbian	sleep	0.3
0.663245	Hebbian	sleep	0.3
0.621298	Hebbian	sleep	0.3
0.415335	Hebbian	sleep	0.3
0.714598	Hebbian	sleep	0.3
0.65118	Hebbian	sleep	0.3
0.511066	Hebbian	sleep	0.3
0.662742	Hebbian	sleep	0.3
0.574158	Hebbian	sleep	0.3
0.393608	Hebbian	sleep	0.3
0.596974	Hebbian	sleep	0.3
0.500821	Hebbian	sleep	0.3
0.502884	Hebbian	sleep	0.3
0.506497	Hebbian	sleep	0.3
0.515979	Hebbian	sleep	0.3
0.661307	Hebbian	sleep	0.3
0.64516	Hebbian	sleep	0.3
0.468386	Hebbian	sleep	0.3
0.570399	Hebbian	sleep	0.3
0.554872	Hebbian	sleep	0.3
0.530584	Hebbian	sleep	0.3
0.566263	Hebbian	sleep	0.3
0.673113	Hebbian	sleep	0.3
0.458484	Hebbian	sleep	0.3
0.757544	Hebbian	sleep	0.3
0.567152	Hebbian	sleep	0.3
0.639214	Hebbian	sleep	0.3
0.578091	Hebbian	sleep	0.3
0.632901	Hebbian	sleep	0.3
0.461471	Hebbian	sleep	0.3
0.827009	Hebbian	sleep	0.3
0.413663	Hebbian	sleep	0.3
0.309657	Hebbian	sleep	0.3
0.568563	Hebbian	sleep	0.3
0.336557	Hebbian	sleep	0.3
0.585886	Hebbian	sleep	0.3
0.627352	Hebbian	sleep	0.3
0.551485	Hebbian	sleep	0.3
0.606396	Hebbian	sleep	0.3
0.738235	Hebbian	sleep	0.3
0.428203	Hebbian	sleep	0.3
0.58058	Hebbian	sleep	0.3
0.515282	Hebbian	sleep	0.3
0.681009	Hebbian	sleep	0.3
0.61076	Hebbian	sleep	0.3
0.63446	Hebbian	sleep	0.3
0.542311	Hebbian	sleep	0.3
0.437281	Hebbian	sleep	0.3
0.603736	Hebbian	sleep	0.3
0.60818	Hebbian	sleep	0.3
0.467977	Hebbian	sleep	0.3
0.570349	Hebbian	sleep	0.3
0.433539	Hebbian	sleep	0.3
0.413796	Hebbian	sleep	0.3
0.669645	Hebbian	sleep	0.3
0.665737	Hebbian	sleep	0.3
0.660146	Hebbian	sleep	0.3
0.562931	Hebbian	sleep	0.3
0.534986	Hebbian	sleep	0.3
0.734197	Hebbian	sleep	0.3
0.488088	Hebbian	sleep	0.3
0.680779	Hebbian	sleep	0.3
0.630933	Hebbian	sleep	0.3
0.482771	Hebbian	sleep	0.3
0.521637	Hebbian	sleep	0.3
0.449928	Hebbian	sleep	0.3
0.513462	Hebbian	sleep	0.3
0.647068	Hebbian	sleep	0.3
0.570525	Hebbian	sleep	0.3
0.459008	Hebbian	sleep	0.3
0.47966	Hebbian	sleep	0.3
0.60326	Hebbian	sleep	0.3
0.499717	Hebbian	sleep	0.3
0.69691	Hebbian	sleep	0.3
0.454557	Hebbian	sleep	0.3
0.39534	Hebbian	sleep	0.3
0.730976	Hebbian	sleep	0.3
0.525314	Hebbian	sleep	0.3
0.387867	Hebbian	sleep	0.3
0.560141	Hebbian	sleep	0.3
0.768192	Hebbian	sleep	0.3
0.585035	Hebbian	sleep	0.3
0.59023	Hebbian	sleep	0.3
0.612215	Hebbian	sleep	0.3
0.499963	Hebbian	sleep	0.3
0.648219	Hebbian	sleep	0.3
0.665817	Hebbian	sleep	0.3
0.611052	Hebbian	sleep	0.3
0.559679	Hebbian	sleep	0.3
0.375017	Hebbian	sleep	0.3
0.508798	Hebbian	sleep	0.3
0.608825	Hebbian	sleep	0.3
[truncated: 38,001 more rows]

## Sheet: Table D
mean_effi	lr	state	Hz
0.71047	Hebbian	sleep	0.1
0.787639	Hebbian	sleep	0.1
0.68708	Hebbian	sleep	0.1
0.792428	Hebbian	sleep	0.1
0.61208	Hebbian	sleep	0.1
0.535787	Hebbian	sleep	0.1
0.539503	Hebbian	sleep	0.1
0.656677	Hebbian	sleep	0.1
0.65995	Hebbian	sleep	0.1
0.376235	Hebbian	sleep	0.1
0.585194	Hebbian	sleep	0.1
0.559349	Hebbian	sleep	0.1
0.676103	Hebbian	sleep	0.1
0.61528	Hebbian	sleep	0.1
0.6756	Hebbian	sleep	0.1
0.705651	Hebbian	sleep	0.1
0.733846	Hebbian	sleep	0.1
0.845909	Hebbian	sleep	0.1
0.67586	Hebbian	sleep	0.1
0.790164	Hebbian	sleep	0.1
0.734179	Hebbian	sleep	0.1
0.595814	Hebbian	sleep	0.1
0.772411	Hebbian	sleep	0.1
0.895287	Hebbian	sleep	0.1
0.63644	Hebbian	sleep	0.1
0.72427	Hebbian	sleep	0.1
0.643008	Hebbian	sleep	0.1
0.560724	Hebbian	sleep	0.1
0.515864	Hebbian	sleep	0.1
0.763185	Hebbian	sleep	0.1
0.540619	Hebbian	sleep	0.1
0.760081	Hebbian	sleep	0.1
0.594063	Hebbian	sleep	0.1
0.753003	Hebbian	sleep	0.1
0.720016	Hebbian	sleep	0.1
0.775323	Hebbian	sleep	0.1
0.649356	Hebbian	sleep	0.1
0.56907	Hebbian	sleep	0.1
0.591079	Hebbian	sleep	0.1
0.612831	Hebbian	sleep	0.1
0.686241	Hebbian	sleep	0.1
0.209358	Hebbian	sleep	0.1
0.61472	Hebbian	sleep	0.1
0.613689	Hebbian	sleep	0.1
0.704491	Hebbian	sleep	0.1
0.542351	Hebbian	sleep	0.1
0.647522	Hebbian	sleep	0.1
0.670058	Hebbian	sleep	0.1
0.736718	Hebbian	sleep	0.1
0.550049	Hebbian	sleep	0.1
0.735888	Hebbian	sleep	0.1
0.733978	Hebbian	sleep	0.1
0.777852	Hebbian	sleep	0.1
0.770814	Hebbian	sleep	0.1
0.753459	Hebbian	sleep	0.1
0.698271	Hebbian	sleep	0.1
0.632721	Hebbian	sleep	0.1
0.561564	Hebbian	sleep	0.1
0.559081	Hebbian	sleep	0.1
0.540859	Hebbian	sleep	0.1
0.706103	Hebbian	sleep	0.1
0.769868	Hebbian	sleep	0.1
0.587991	Hebbian	sleep	0.1
0.775817	Hebbian	sleep	0.1
0.558555	Hebbian	sleep	0.1
0.801302	Hebbian	sleep	0.1
0.73071	Hebbian	sleep	0.1
0.624009	Hebbian	sleep	0.1
0.643172	Hebbian	sleep	0.1
0.534242	Hebbian	sleep	0.1
0.736367	Hebbian	sleep	0.1
0.594913	Hebbian	sleep	0.1
0.603283	Hebbian	sleep	0.1
0.526154	Hebbian	sleep	0.1
0.595525	Hebbian	sleep	0.1
0.744646	Hebbian	sleep	0.1
0.701302	Hebbian	sleep	0.1
0.549613	Hebbian	sleep	0.1
0.721915	Hebbian	sleep	0.1
0.66275	Hebbian	sleep	0.1
0.696502	Hebbian	sleep	0.1
0.277648	Hebbian	sleep	0.1
0.577832	Hebbian	sleep	0.1
0.68692	Hebbian	sleep	0.1
0.807663	Hebbian	sleep	0.1
0.5462	Hebbian	sleep	0.1
0.616358	Hebbian	sleep	0.1
0.515858	Hebbian	sleep	0.1
0.79633	Hebbian	sleep	0.1
0.816941	Hebbian	sleep	0.1
0.764628	Hebbian	sleep	0.1
0.57452	Hebbian	sleep	0.1
0.696556	Hebbian	sleep	0.1
0.610717	Hebbian	sleep	0.1
0.655744	Hebbian	sleep	0.1
0.590247	Hebbian	sleep	0.1
0.758507	Hebbian	sleep	0.1
0.613535	Hebbian	sleep	0.1
0.589972	Hebbian	sleep	0.1
0.708985	Hebbian	sleep	0.1
0.408205	Hebbian	sleep	0.1
0.54821	Hebbian	sleep	0.1
0.664258	Hebbian	sleep	0.1
0.548483	Hebbian	sleep	0.1
0.658443	Hebbian	sleep	0.1
0.700524	Hebbian	sleep	0.1
0.620136	Hebbian	sleep	0.1
0.77322	Hebbian	sleep	0.1
0.667836	Hebbian	sleep	0.1
0.607127	Hebbian	sleep	0.1
0.63731	Hebbian	sleep	0.1
0.64863	Hebbian	sleep	0.1
0.749758	Hebbian	sleep	0.1
0.0320872	Hebbian	sleep	0.1
0.583123	Hebbian	sleep	0.1
0.635827	Hebbian	sleep	0.1
0.683045	Hebbian	sleep	0.1
0.77533	Hebbian	sleep	0.1
0.596204	Hebbian	sleep	0.1
0.017444	Hebbian	sleep	0.1
0.784235	Hebbian	sleep	0.1
0.799331	Hebbian	sleep	0.1
0.652632	Hebbian	sleep	0.1
0.615055	Hebbian	sleep	0.1
0.62561	Hebbian	sleep	0.1
0.6396	Hebbian	sleep	0.1
0.725338	Hebbian	sleep	0.1
0.730565	Hebbian	sleep	0.1
0.730678	Hebbian	sleep	0.1
0.720852	Hebbian	sleep	0.1
0.678733	Hebbian	sleep	0.1
0.677247	Hebbian	sleep	0.1
0.708655	Hebbian	sleep	0.1
0.569805	Hebbian	sleep	0.1
0.570594	Hebbian	sleep	0.1
0.673503	Hebbian	sleep	0.1
0.680801	Hebbian	sleep	0.1
0.719803	Hebbian	sleep	0.1
0.659802	Hebbian	sleep	0.1
0.731955	Hebbian	sleep	0.1
0.665362	Hebbian	sleep	0.1
0.693987	Hebbian	sleep	0.1
0.658423	Hebbian	sleep	0.1
0.667682	Hebbian	sleep	0.1
0.847995	Hebbian	sleep	0.1
0.601586	Hebbian	sleep	0.1
0.797561	Hebbian	sleep	0.1
0.708834	Hebbian	sleep	0.1
0.553209	Hebbian	sleep	0.1
0.853714	Hebbian	sleep	0.1
0.592284	Hebbian	sleep	0.1
0.605661	Hebbian	sleep	0.1
0.631411	Hebbian	sleep	0.1
0.847564	Hebbian	sleep	0.1
0.755718	Hebbian	sleep	0.1
0.669422	Hebbian	sleep	0.1
0.562885	Hebbian	sleep	0.1
0.650099	Hebbian	sleep	0.1
0.740054	Hebbian	sleep	0.1
0.748688	Hebbian	sleep	0.1
0.539072	Hebbian	sleep	0.1
0.673392	Hebbian	sleep	0.1
0.6536	Hebbian	sleep	0.1
0.788693	Hebbian	sleep	0.1
0.598237	Hebbian	sleep	0.1
0.704651	Hebbian	sleep	0.1
0.83769	Hebbian	sleep	0.1
0.645463	Hebbian	sleep	0.1
0.692471	Hebbian	sleep	0.1
0.643197	Hebbian	sleep	0.1
0.56747	Hebbian	sleep	0.1
0.527922	Hebbian	sleep	0.1
0.573639	Hebbian	sleep	0.1
0.69604	Hebbian	sleep	0.1
0.613832	Hebbian	sleep	0.1
0.459701	Hebbian	sleep	0.1
0.789263	Hebbian	sleep	0.1
0.817931	Hebbian	sleep	0.1
0.569692	Hebbian	sleep	0.1
0.596832	Hebbian	sleep	0.1
0.540296	Hebbian	sleep	0.1
0.83064	Hebbian	sleep	0.1
0.828405	Hebbian	sleep	0.1
0.783779	Hebbian	sleep	0.1
0.727117	Hebbian	sleep	0.1
0.596814	Hebbian	sleep	0.1
0.592953	Hebbian	sleep	0.1
0.551165	Hebbian	sleep	0.1
0.571397	Hebbian	sleep	0.1
0.674894	Hebbian	sleep	0.1
0.736848	Hebbian	sleep	0.1
0.763454	Hebbian	sleep	0.1
0.54061	Hebbian	sleep	0.1
0.66979	Hebbian	sleep	0.1
0.704664	Hebbian	sleep	0.1
0.696729	Hebbian	sleep	0.1
0.611571	Hebbian	sleep	0.1
0.620709	Hebbian	sleep	0.1
0.642574	Hebbian	sleep	0.1
0.771769	Hebbian	sleep	0.1
0.619972	Hebbian	sleep	0.1
0.674856	Hebbian	sleep	0.1
0.806431	Hebbian	sleep	0.1
0.619368	Hebbian	sleep	0.1
0.133106	Hebbian	sleep	0.1
0.87468	Hebbian	sleep	0.1
0.660013	Hebbian	sleep	0.1
0.694781	Hebbian	sleep	0.1
0.719179	Hebbian	sleep	0.1
0.666264	Hebbian	sleep	0.1
0.65551	Hebbian	sleep	0.1
0.664014	Hebbian	sleep	0.1
0.698373	Hebbian	sleep	0.1
0.620921	Hebbian	sleep	0.1
0.590305	Hebbian	sleep	0.1
0.579207	Hebbian	sleep	0.1
0.649887	Hebbian	sleep	0.1
0.699406	Hebbian	sleep	0.1
0.588161	Hebbian	sleep	0.1
0.616444	Hebbian	sleep	0.1
0.791131	Hebbian	sleep	0.1
0.655536	Hebbian	sleep	0.1
0.641396	Hebbian	sleep	0.1
0.476519	Hebbian	sleep	0.1
0.764311	Hebbian	sleep	0.1
0.585509	Hebbian	sleep	0.1
0.59893	Hebbian	sleep	0.1
0.731986	Hebbian	sleep	0.1
0.619315	Hebbian	sleep	0.1
0.613885	Hebbian	sleep	0.1
0.598709	Hebbian	sleep	0.1
0.596896	Hebbian	sleep	0.1
0.651776	Hebbian	sleep	0.1
0.891905	Hebbian	sleep	0.1
0.772282	Hebbian	sleep	0.1
0.741794	Hebbian	sleep	0.1
0.714451	Hebbian	sleep	0.1
0.578305	Hebbian	sleep	0.1
0.735042	Hebbian	sleep	0.1
0.717484	Hebbian	sleep	0.1
0.819516	Hebbian	sleep	0.1
0.592858	Hebbian	sleep	0.1
0.524555	Hebbian	sleep	0.1
0.74886	Hebbian	sleep	0.1
0.609119	Hebbian	sleep	0.1
0.695287	Hebbian	sleep	0.1
0.653807	Hebbian	sleep	0.1
0.70401	Hebbian	sleep	0.1
0.603359	Hebbian	sleep	0.1
0.607322	Hebbian	sleep	0.1
0.56815	Hebbian	sleep	0.1
0.683886	Hebbian	sleep	0.1
0.51364	Hebbian	sleep	0.1
0.615105	Hebbian	sleep	0.1
0.67635	Hebbian	sleep	0.1
0.750952	Hebbian	sleep	0.1
0.599984	Hebbian	sleep	0.1
0.635831	Hebbian	sleep	0.1
0.544849	Hebbian	sleep	0.1
0.707851	Hebbian	sleep	0.1
0.717434	Hebbian	sleep	0.1
0.738919	Hebbian	sleep	0.1
0.592434	Hebbian	sleep	0.1
0.795634	Hebbian	sleep	0.1
0.695824	Hebbian	sleep	0.1
0.753408	Hebbian	sleep	0.1
0.700758	Hebbian	sleep	0.1
0.716195	Hebbian	sleep	0.1
0.840018	Hebbian	sleep	0.1
0.726837	Hebbian	sleep	0.1
0.813588	Hebbian	sleep	0.1
0.759599	Hebbian	sleep	0.1
0.808577	Hebbian	sleep	0.1
0.562294	Hebbian	sleep	0.1
0.844362	Hebbian	sleep	0.1
0.795016	Hebbian	sleep	0.1
0.704297	Hebbian	sleep	0.1
0.621895	Hebbian	sleep	0.1
0.812505	Hebbian	sleep	0.1
0.693616	Hebbian	sleep	0.1
0.536417	Hebbian	sleep	0.1
0.794545	Hebbian	sleep	0.1
0.778714	Hebbian	sleep	0.1
0.669221	Hebbian	sleep	0.1
0.537511	Hebbian	sleep	0.1
0.64786	Hebbian	sleep	0.1
0.735808	Hebbian	sleep	0.1
0.639836	Hebbian	sleep	0.1
0.638713	Hebbian	sleep	0.1
0.662996	Hebbian	sleep	0.1
0.678132	Hebbian	sleep	0.1
0.708461	Hebbian	sleep	0.1
0.669773	Hebbian	sleep	0.1
0.571442	Hebbian	sleep	0.1
0.620177	Hebbian	sleep	0.1
0.644984	Hebbian	sleep	0.1
0.772917	Hebbian	sleep	0.1
0.646341	Hebbian	sleep	0.1
0.737789	Hebbian	sleep	0.1
0.504276	Hebbian	sleep	0.1
0.72942	Hebbian	sleep	0.1
0.422631	Hebbian	sleep	0.1
0.645556	Hebbian	sleep	0.1
0.727769	Hebbian	sleep	0.1
0.605378	Hebbian	sleep	0.1
0.752525	Hebbian	sleep	0.1
0.855662	Hebbian	sleep	0.1
0.553323	Hebbian	sleep	0.1
0.559755	Hebbian	sleep	0.1
0.668283	Hebbian	sleep	0.1
0.648766	Hebbian	sleep	0.1
0.682442	Hebbian	sleep	0.1
0.635597	Hebbian	sleep	0.1
0.588604	Hebbian	sleep	0.1
0.623128	Hebbian	sleep	0.1
0.716984	Hebbian	sleep	0.1
0.8631	Hebbian	sleep	0.1
0.789468	Hebbian	sleep	0.1
0.59041	Hebbian	sleep	0.1
0.606806	Hebbian	sleep	0.1
0.774714	Hebbian	sleep	0.1
0.659191	Hebbian	sleep	0.1
0.579489	Hebbian	sleep	0.1
0.720819	Hebbian	sleep	0.1
0.799034	Hebbian	sleep	0.1
0.65032	Hebbian	sleep	0.1
0.523498	Hebbian	sleep	0.1
0.740892	Hebbian	sleep	0.1
0.764204	Hebbian	sleep	0.1
0.661284	Hebbian	sleep	0.1
0.593204	Hebbian	sleep	0.1
0.754248	Hebbian	sleep	0.1
0.691289	Hebbian	sleep	0.1
0.668493	Hebbian	sleep	0.1
0.56546	Hebbian	sleep	0.1
0.779272	Hebbian	sleep	0.1
0.487638	Hebbian	sleep	0.1
0.566369	Hebbian	sleep	0.1
0.80981	Hebbian	sleep	0.1
0.72284	Hebbian	sleep	0.1
0.866611	Hebbian	sleep	0.1
0.679826	Hebbian	sleep	0.1
0.744107	Hebbian	sleep	0.1
0.675288	Hebbian	sleep	0.1
0.675693	Hebbian	sleep	0.1
0.682458	Hebbian	sleep	0.1
0.5223	Hebbian	sleep	0.1
0.704254	Hebbian	sleep	0.1
0.674985	Hebbian	sleep	0.1
0.793353	Hebbian	sleep	0.1
0.661217	Hebbian	sleep	0.1
0.782619	Hebbian	sleep	0.1
0.754582	Hebbian	sleep	0.1
0.694629	Hebbian	sleep	0.1
0.716446	Hebbian	sleep	0.1
0.5685	Hebbian	sleep	0.1
0.625883	Hebbian	sleep	0.1
0.774793	Hebbian	sleep	0.1
0.602698	Hebbian	sleep	0.1
0.723774	Hebbian	sleep	0.1
0.867015	Hebbian	sleep	0.1
0.64612	Hebbian	sleep	0.1
0.624652	Hebbian	sleep	0.1
0.725336	Hebbian	sleep	0.1
0.764216	Hebbian	sleep	0.1
0.624185	Hebbian	sleep	0.1
0.704007	Hebbian	sleep	0.1
0.713077	Hebbian	sleep	0.1
0.603407	Hebbian	sleep	0.1
0.606443	Hebbian	sleep	0.1
0.500121	Hebbian	sleep	0.1
0.690469	Hebbian	sleep	0.1
0.762164	Hebbian	sleep	0.1
0.561442	Hebbian	sleep	0.1
0.566286	Hebbian	sleep	0.1
0.869755	Hebbian	sleep	0.1
0.648063	Hebbian	sleep	0.1
0.833683	Hebbian	sleep	0.1
0.664769	Hebbian	sleep	0.1
0.818636	Hebbian	sleep	0.1
0.809007	Hebbian	sleep	0.1
0.70529	Hebbian	sleep	0.1
0.789433	Hebbian	sleep	0.1
0.720446	Hebbian	sleep	0.1
0.736662	Hebbian	sleep	0.1
0.702786	Hebbian	sleep	0.1
0.59515	Hebbian	sleep	0.1
0.741134	Hebbian	sleep	0.1
0.776591	Hebbian	sleep	0.1
0.634138	Hebbian	sleep	0.1
0.628909	Hebbian	sleep	0.1
0.597935	Hebbian	sleep	0.1
0.809947	Hebbian	sleep	0.1
0.740526	Hebbian	sleep	0.1
0.563163	Hebbian	sleep	0.1
0.765623	Hebbian	sleep	0.1
0.601768	Hebbian	sleep	0.1
0.593534	Hebbian	sleep	0.1
0.550126	Hebbian	sleep	0.1
0.686066	Hebbian	sleep	0.1
0.695776	Hebbian	sleep	0.1
0.575069	Hebbian	sleep	0.1
0.764264	Hebbian	sleep	0.1
0.682376	Hebbian	sleep	0.1
0.537576	Hebbian	sleep	0.1
0.676201	Hebbian	sleep	0.1
0.586093	Hebbian	sleep	0.1
0.632021	Hebbian	sleep	0.1
0.652966	Hebbian	sleep	0.1
0.637644	Hebbian	sleep	0.1
0.764456	Hebbian	sleep	0.1
0.811341	Hebbian	sleep	0.1
0.627311	Hebbian	sleep	0.1
0.728521	Hebbian	sleep	0.1
0.597286	Hebbian	sleep	0.1
0.571058	Hebbian	sleep	0.1
0.525912	Hebbian	sleep	0.1
0.555857	Hebbian	sleep	0.1
0.63113	Hebbian	sleep	0.1
0.785587	Hebbian	sleep	0.1
0.532717	Hebbian	sleep	0.1
0.756935	Hebbian	sleep	0.1
0.514631	Hebbian	sleep	0.1
0.700777	Hebbian	sleep	0.1
0.609971	Hebbian	sleep	0.1
0.616738	Hebbian	sleep	0.1
0.717793	Hebbian	sleep	0.1
0.676169	Hebbian	sleep	0.1
0.570547	Hebbian	sleep	0.1
0.633866	Hebbian	sleep	0.1
0.840218	Hebbian	sleep	0.1
0.690276	Hebbian	sleep	0.1
0.718529	Hebbian	sleep	0.1
0.628747	Hebbian	sleep	0.1
0.732758	Hebbian	sleep	0.1
0.721009	Hebbian	sleep	0.1
0.778281	Hebbian	sleep	0.1
0.681113	Hebbian	sleep	0.1
0.73753	Hebbian	sleep	0.1
0.687205	Hebbian	sleep	0.1
0.682502	Hebbian	sleep	0.1
0.703189	Hebbian	sleep	0.1
0.713204	Hebbian	sleep	0.1
0.337107	Hebbian	sleep	0.1
0.602768	Hebbian	sleep	0.1
0.758327	Hebbian	sleep	0.1
0.675245	Hebbian	sleep	0.1
0.586728	Hebbian	sleep	0.1
0.780119	Hebbian	sleep	0.1
0.775737	Hebbian	sleep	0.1
0.725106	Hebbian	sleep	0.1
0.61082	Hebbian	sleep	0.1
0.445168	Hebbian	sleep	0.1
0.730957	Hebbian	sleep	0.1
0.759818	Hebbian	sleep	0.1
0.706372	Hebbian	sleep	0.1
0.607192	Hebbian	sleep	0.1
0.595118	Hebbian	sleep	0.1
0.809938	Hebbian	sleep	0.1
0.547716	Hebbian	sleep	0.1
0.677737	Hebbian	sleep	0.1
0.673026	Hebbian	sleep	0.1
0.559054	Hebbian	sleep	0.1
0.649802	Hebbian	sleep	0.1
0.587518	Hebbian	sleep	0.1
0.813792	Hebbian	sleep	0.1
0.648961	Hebbian	sleep	0.1
0.772739	Hebbian	sleep	0.1
0.798812	Hebbian	sleep	0.1
0.5743	Hebbian	sleep	0.1
0.673739	Hebbian	sleep	0.1
0.563072	Hebbian	sleep	0.1
0.747444	Hebbian	sleep	0.1
0.592011	Hebbian	sleep	0.1
0.531606	Hebbian	sleep	0.1
0.566172	Hebbian	sleep	0.1
0.663892	Hebbian	sleep	0.1
0.66497	Hebbian	sleep	0.1
0.679324	Hebbian	sleep	0.1
0.670958	Hebbian	sleep	0.1
0.683528	Hebbian	sleep	0.1
0.718059	Hebbian	sleep	0.1
0.690123	Hebbian	sleep	0.1
0.717031	Hebbian	sleep	0.1
0.728199	Hebbian	sleep	0.1
0.71865	Hebbian	sleep	0.1
0.742394	Hebbian	sleep	0.1
0.566393	Hebbian	sleep	0.1
0.6577	Hebbian	sleep	0.1
0.741081	Hebbian	sleep	0.1
0.642905	Hebbian	sleep	0.1
0.644758	Hebbian	sleep	0.1
0.677471	Hebbian	sleep	0.1
0.806979	Hebbian	sleep	0.1
0.66939	Hebbian	sleep	0.1
0.662168	Hebbian	sleep	0.1
0.798684	Hebbian	sleep	0.1
0.731378	Hebbian	sleep	0.1
0.554278	Hebbian	sleep	0.1
0.765069	Hebbian	sleep	0.1
0.798703	Hebbian	sleep	0.1
0.861954	Hebbian	sleep	0.1
0.619516	Hebbian	sleep	0.1
0.708538	Hebbian	sleep	0.1
0.702265	Hebbian	sleep	0.1
0.596089	Hebbian	sleep	0.1
0.701281	Hebbian	sleep	0.1
0.678157	Hebbian	sleep	0.1
0.702403	Hebbian	sleep	0.1
0.58439	Hebbian	sleep	0.1
0.578077	Hebbian	sleep	0.1
0.577669	Hebbian	sleep	0.1
0.733766	Hebbian	sleep	0.1
0.622142	Hebbian	sleep	0.1
0.778401	Hebbian	sleep	0.1
0.792445	Hebbian	sleep	0.1
0.76761	Hebbian	sleep	0.1
0.719105	Hebbian	sleep	0.1
0.647874	Hebbian	sleep	0.1
0.547167	Hebbian	sleep	0.1
0.579574	Hebbian	sleep	0.1
0.554874	Hebbian	sleep	0.1
0.692162	Hebbian	sleep	0.1
0.818034	Hebbian	sleep	0.1
0.613255	Hebbian	sleep	0.1
0.634226	Hebbian	sleep	0.1
0.547538	Hebbian	sleep	0.1
0.662568	Hebbian	sleep	0.1
0.720327	Hebbian	sleep	0.1
0.541473	Hebbian	sleep	0.1
0.756002	Hebbian	sleep	0.1
0.83232	Hebbian	sleep	0.1
0.70217	Hebbian	sleep	0.1
0.538047	Hebbian	sleep	0.1
0.816171	Hebbian	sleep	0.1
0.765033	Hebbian	sleep	0.1
0.700198	Hebbian	sleep	0.1
0.721143	Hebbian	sleep	0.1
0.650603	Hebbian	sleep	0.1
0.603844	Hebbian	sleep	0.1
0.810815	Hebbian	sleep	0.1
0.652749	Hebbian	sleep	0.1
0.756955	Hebbian	sleep	0.1
0.697409	Hebbian	sleep	0.1
0.619893	Hebbian	sleep	0.1
0.771492	Hebbian	sleep	0.1
0.710323	Hebbian	sleep	0.1
0.698165	Hebbian	sleep	0.1
0.713045	Hebbian	sleep	0.1
0.748896	Hebbian	sleep	0.1
0.701077	Hebbian	sleep	0.1
0.622402	Hebbian	sleep	0.1
0.74244	Hebbian	sleep	0.1
0.773743	Hebbian	sleep	0.1
0.804396	Hebbian	sleep	0.1
0.653202	Hebbian	sleep	0.1
0.844043	Hebbian	sleep	0.1
0.69066	Hebbian	sleep	0.1
0.728137	Hebbian	sleep	0.1
0.660079	Hebbian	sleep	0.1
0.731069	Hebbian	sleep	0.1
0.62852	Hebbian	sleep	0.1
0.804403	Hebbian	sleep	0.1
0.814705	Hebbian	sleep	0.1
0.711743	Hebbian	sleep	0.1
0.687575	Hebbian	sleep	0.1
0.654626	Hebbian	sleep	0.1
0.819196	Hebbian	sleep	0.1
0.651746	Hebbian	sleep	0.1
0.558796	Hebbian	sleep	0.1
0.572958	Hebbian	sleep	0.1
0.65942	Hebbian	sleep	0.1
0.771785	Hebbian	sleep	0.1
0.774506	Hebbian	sleep	0.1
0.758608	Hebbian	sleep	0.1
0.6568	Hebbian	sleep	0.1
0.641561	Hebbian	sleep	0.1
0.649806	Hebbian	sleep	0.1
0.674036	Hebbian	sleep	0.1
0.76326	Hebbian	sleep	0.1
0.691124	Hebbian	sleep	0.1
0.694699	Hebbian	sleep	0.1
0.767802	Hebbian	sleep	0.1
0.41141	Hebbian	sleep	0.1
0.692761	Hebbian	sleep	0.1
0.705339	Hebbian	sleep	0.1
0.762944	Hebbian	sleep	0.1
0.695113	Hebbian	sleep	0.1
0.559937	Hebbian	sleep	0.1
0.699637	Hebbian	sleep	0.1
0.684879	Hebbian	sleep	0.1
0.767872	Hebbian	sleep	0.1
0.667268	Hebbian	sleep	0.1
0.631418	Hebbian	sleep	0.1
0.648362	Hebbian	sleep	0.1
0.574184	Hebbian	sleep	0.1
0.779755	Hebbian	sleep	0.1
0.813338	Hebbian	sleep	0.1
0.584288	Hebbian	sleep	0.1
0.67789	Hebbian	sleep	0.1
0.904602	Hebbian	sleep	0.1
0.664321	Hebbian	sleep	0.1
0.518448	Hebbian	sleep	0.1
0.614273	Hebbian	sleep	0.1
0.675428	Hebbian	sleep	0.1
0.723097	Hebbian	sleep	0.1
0.674842	Hebbian	sleep	0.1
0.669049	Hebbian	sleep	0.1
0.596317	Hebbian	sleep	0.1
0.620203	Hebbian	sleep	0.1
0.610154	Hebbian	sleep	0.1
0.531159	Hebbian	sleep	0.1
0.677144	Hebbian	sleep	0.1
0.625521	Hebbian	sleep	0.1
0.696593	Hebbian	sleep	0.1
0.744127	Hebbian	sleep	0.1
0.667526	Hebbian	sleep	0.1
0.615693	Hebbian	sleep	0.1
0.812774	Hebbian	sleep	0.1
0.760268	Hebbian	sleep	0.1
0.780691	Hebbian	sleep	0.1
0.543519	Hebbian	sleep	0.1
0.625062	Hebbian	sleep	0.1
0.66456	Hebbian	sleep	0.1
0.765722	Hebbian	sleep	0.1
0.731844	Hebbian	sleep	0.1
0.689556	Hebbian	sleep	0.1
0.772702	Hebbian	sleep	0.1
0.741163	Hebbian	sleep	0.1
0.738338	Hebbian	sleep	0.1
0.689506	Hebbian	sleep	0.1
0.670176	Hebbian	sleep	0.1
0.715439	Hebbian	sleep	0.1
0.608323	Hebbian	sleep	0.1
0.647744	Hebbian	sleep	0.1
0.674305	Hebbian	sleep	0.1
0.776399	Hebbian	sleep	0.1
0.795861	Hebbian	sleep	0.1
0.667459	Hebbian	sleep	0.1
0.872843	Hebbian	sleep	0.1
0.653767	Hebbian	sleep	0.1
0.519133	Hebbian	sleep	0.1
0.678022	Hebbian	sleep	0.1
0.668014	Hebbian	sleep	0.1
0.71251	Hebbian	sleep	0.1
0.516216	Hebbian	sleep	0.1
0.714375	Hebbian	sleep	0.1
0.515107	Hebbian	sleep	0.1
0.733691	Hebbian	sleep	0.1
0.766648	Hebbian	sleep	0.1
0.676911	Hebbian	sleep	0.1
0.726951	Hebbian	sleep	0.1
0.714573	Hebbian	sleep	0.1
0.739179	Hebbian	sleep	0.1
0.562265	Hebbian	sleep	0.1
0.765922	Hebbian	sleep	0.1
0.715114	Hebbian	sleep	0.1
0.633391	Hebbian	sleep	0.1
0.467109	Hebbian	sleep	0.1
0.785636	Hebbian	sleep	0.1
0.726307	Hebbian	sleep	0.1
0.640193	Hebbian	sleep	0.1
0.663143	Hebbian	sleep	0.1
0.726884	Hebbian	sleep	0.1
0.688394	Hebbian	sleep	0.1
0.750368	Hebbian	sleep	0.1
0.84381	Hebbian	sleep	0.1
0.865727	Hebbian	sleep	0.1
0.0469934	Hebbian	sleep	0.1
0.830884	Hebbian	sleep	0.1
0.676675	Hebbian	sleep	0.1
0.76659	Hebbian	sleep	0.1
0.773993	Hebbian	sleep	0.1
0.612845	Hebbian	sleep	0.1
0.735048	Hebbian	sleep	0.1
0.74226	Hebbian	sleep	0.1
0.722199	Hebbian	sleep	0.1
0.607259	Hebbian	sleep	0.1
0.526028	Hebbian	sleep	0.1
0.526298	Hebbian	sleep	0.1
0.526343	Hebbian	sleep	0.1
0.766799	Hebbian	sleep	0.1
0.665477	Hebbian	sleep	0.1
0.670638	Hebbian	sleep	0.1
0.745145	Hebbian	sleep	0.1
0.622517	Hebbian	sleep	0.1
0.658163	Hebbian	sleep	0.1
0.656298	Hebbian	sleep	0.1
0.6488	Hebbian	sleep	0.1
0.668748	Hebbian	sleep	0.1
0.841014	Hebbian	sleep	0.1
0.824313	Hebbian	sleep	0.1
0.607944	Hebbian	sleep	0.1
0.622458	Hebbian	sleep	0.1
0.683593	Hebbian	sleep	0.1
0.738739	Hebbian	sleep	0.1
0.541667	Hebbian	sleep	0.1
0.841099	Hebbian	sleep	0.1
0.543775	Hebbian	sleep	0.1
0.487717	Hebbian	sleep	0.1
0.626012	Hebbian	sleep	0.1
0.789215	Hebbian	sleep	0.1
0.766095	Hebbian	sleep	0.1
0.773952	Hebbian	sleep	0.1
0.552339	Hebbian	sleep	0.1
0.758015	Hebbian	sleep	0.1
0.529528	Hebbian	sleep	0.1
0.669787	Hebbian	sleep	0.1
0.538631	Hebbian	sleep	0.1
0.632931	Hebbian	sleep	0.1
0.807508	Hebbian	sleep	0.1
0.717727	Hebbian	sleep	0.1
0.678561	Hebbian	sleep	0.1
0.630463	Hebbian	sleep	0.1
0.668795	Hebbian	sleep	0.1
0.645744	Hebbian	sleep	0.1
0.680785	Hebbian	sleep	0.1
0.787131	Hebbian	sleep	0.1
0.608976	Hebbian	sleep	0.1
0.762162	Hebbian	sleep	0.1
0.779682	Hebbian	sleep	0.1
0.664184	Hebbian	sleep	0.1
0.560075	Hebbian	sleep	0.1
0.753682	Hebbian	sleep	0.1
0.67754	Hebbian	sleep	0.1
0.552465	Hebbian	sleep	0.1
0.574279	Hebbian	sleep	0.1
0.573171	Hebbian	sleep	0.1
0.566874	Hebbian	sleep	0.1
0.728236	Hebbian	sleep	0.1
0.305282	Hebbian	sleep	0.1
0.652758	Hebbian	sleep	0.1
0.663656	Hebbian	sleep	0.1
0.773214	Hebbian	sleep	0.1
0.555746	Hebbian	sleep	0.1
0.70821	Hebbian	sleep	0.1
0.589558	Hebbian	sleep	0.1
0.659624	Hebbian	sleep	0.1
0.662069	Hebbian	sleep	0.1
0.596518	Hebbian	sleep	0.1
0.589777	Hebbian	sleep	0.1
0.636066	Hebbian	sleep	0.1
0.563338	Hebbian	sleep	0.1
0.772559	Hebbian	sleep	0.1
0.370001	Hebbian	sleep	0.1
0.658363	Hebbian	sleep	0.1
0.664682	Hebbian	sleep	0.1
0.672707	Hebbian	sleep	0.1
0.728692	Hebbian	sleep	0.1
0.637173	Hebbian	sleep	0.1
0.623133	Hebbian	sleep	0.1
0.585837	Hebbian	sleep	0.1
0.617095	Hebbian	sleep	0.1
0.605717	Hebbian	sleep	0.1
0.751434	Hebbian	sleep	0.1
0.645574	Hebbian	sleep	0.1
0.726368	Hebbian	sleep	0.1
0.490461	Hebbian	sleep	0.1
0.644913	Hebbian	sleep	0.1
0.698247	Hebbian	sleep	0.1
0.699682	Hebbian	sleep	0.1
0.803391	Hebbian	sleep	0.1
0.602008	Hebbian	sleep	0.1
0.659783	Hebbian	sleep	0.1
0.844268	Hebbian	sleep	0.1
0.703974	Hebbian	sleep	0.1
0.721786	Hebbian	sleep	0.1
0.551594	Hebbian	sleep	0.1
0.709909	Hebbian	sleep	0.1
0.67576	Hebbian	sleep	0.1
0.747045	Hebbian	sleep	0.1
0.597845	Hebbian	sleep	0.1
0.722227	Hebbian	sleep	0.1
0.659148	Hebbian	sleep	0.1
0.610032	Hebbian	sleep	0.1
0.783482	Hebbian	sleep	0.1
0.767512	Hebbian	sleep	0.1
0.648259	Hebbian	sleep	0.1
0.60478	Hebbian	sleep	0.1
0.763549	Hebbian	sleep	0.1
0.548784	Hebbian	sleep	0.1
0.658567	Hebbian	sleep	0.1
0.727404	Hebbian	sleep	0.1
0.605219	Hebbian	sleep	0.1
0.597677	Hebbian	sleep	0.1
0.572211	Hebbian	sleep	0.1
0.820908	Hebbian	sleep	0.1
0.605611	Hebbian	sleep	0.1
0.787706	Hebbian	sleep	0.1
0.713246	Hebbian	sleep	0.1
0.62622	Hebbian	sleep	0.1
0.586529	Hebbian	sleep	0.1
0.726675	Hebbian	sleep	0.1
0.701037	Hebbian	sleep	0.1
0.610366	Hebbian	sleep	0.1
0.648218	Hebbian	sleep	0.1
0.674952	Hebbian	sleep	0.1
0.665475	Hebbian	sleep	0.1
0.701022	Hebbian	sleep	0.1
0.678071	Hebbian	sleep	0.1
0.661809	Hebbian	sleep	0.1
0.634644	Hebbian	sleep	0.1
0.545622	Hebbian	sleep	0.1
0.660716	Hebbian	sleep	0.1
0.642636	Hebbian	sleep	0.1
0.684476	Hebbian	sleep	0.1
0.63856	Hebbian	sleep	0.1
0.633562	Hebbian	sleep	0.1
0.558178	Hebbian	sleep	0.1
0.527844	Hebbian	sleep	0.1
0.697799	Hebbian	sleep	0.1
0.604557	Hebbian	sleep	0.1
0.708326	Hebbian	sleep	0.1
0.789963	Hebbian	sleep	0.1
0.807347	Hebbian	sleep	0.1
0.677367	Hebbian	sleep	0.1
0.615535	Hebbian	sleep	0.1
0.703797	Hebbian	sleep	0.1
0.758089	Hebbian	sleep	0.1
0.518848	Hebbian	sleep	0.1
0.582043	Hebbian	sleep	0.1
0.549594	Hebbian	sleep	0.1
0.564334	Hebbian	sleep	0.1
0.550391	Hebbian	sleep	0.1
0.762004	Hebbian	sleep	0.1
0.754387	Hebbian	sleep	0.1
0.742145	Hebbian	sleep	0.1
0.781062	Hebbian	sleep	0.1
0.691422	Hebbian	sleep	0.1
0.733492	Hebbian	sleep	0.1
0.670691	Hebbian	sleep	0.1
0.593876	Hebbian	sleep	0.1
0.716009	Hebbian	sleep	0.1
0.667351	Hebbian	sleep	0.1
0.638515	Hebbian	sleep	0.1
0.750786	Hebbian	sleep	0.1
0.685671	Hebbian	sleep	0.1
0.465803	Hebbian	sleep	0.1
0.606099	Hebbian	sleep	0.1
0.756779	Hebbian	sleep	0.1
0.838461	Hebbian	sleep	0.1
0.670529	Hebbian	sleep	0.1
0.774471	Hebbian	sleep	0.1
0.676169	Hebbian	sleep	0.1
0.618135	Hebbian	sleep	0.1
0.806642	Hebbian	sleep	0.1
0.774556	Hebbian	sleep	0.1
0.590597	Hebbian	sleep	0.1
0.606776	Hebbian	sleep	0.1
0.594586	Hebbian	sleep	0.1
0.58124	Hebbian	sleep	0.1
0.644732	Hebbian	sleep	0.1
0.56774	Hebbian	sleep	0.1
0.688	Hebbian	sleep	0.1
0.692199	Hebbian	sleep	0.1
0.795377	Hebbian	sleep	0.1
0.897946	Hebbian	sleep	0.1
0.654349	Hebbian	sleep	0.1
0.547397	Hebbian	sleep	0.1
0.679032	Hebbian	sleep	0.1
0.746299	Hebbian	sleep	0.1
0.62603	Hebbian	sleep	0.1
0.714647	Hebbian	sleep	0.1
0.839354	Hebbian	sleep	0.1
0.502951	Hebbian	sleep	0.1
0.771445	Hebbian	sleep	0.1
0.67516	Hebbian	sleep	0.1
0.68716	Hebbian	sleep	0.1
0.555502	Hebbian	sleep	0.1
0.704421	Hebbian	sleep	0.1
0.603985	Hebbian	sleep	0.1
0.620327	Hebbian	sleep	0.1
0.805389	Hebbian	sleep	0.1
0.66256	Hebbian	sleep	0.1
0.685943	Hebbian	sleep	0.1
0.850118	Hebbian	sleep	0.1
0.652434	Hebbian	sleep	0.1
0.628512	Hebbian	sleep	0.1
0.831537	Hebbian	sleep	0.1
0.667587	Hebbian	sleep	0.1
0.801997	Hebbian	sleep	0.1
0.520221	Hebbian	sleep	0.1
0.709162	Hebbian	sleep	0.1
0.53971	Hebbian	sleep	0.1
0.510036	Hebbian	sleep	0.1
0.723638	Hebbian	sleep	0.1
0.70165	Hebbian	sleep	0.1
0.714751	Hebbian	sleep	0.1
0.753453	Hebbian	sleep	0.1
0.664282	Hebbian	sleep	0.1
0.63393	Hebbian	sleep	0.1
0.732928	Hebbian	sleep	0.1
0.566959	Hebbian	sleep	0.1
0.859725	Hebbian	sleep	0.1
0.683771	Hebbian	sleep	0.1
0.707267	Hebbian	sleep	0.1
0.542897	Hebbian	sleep	0.1
0.660651	Hebbian	sleep	0.1
0.694623	Hebbian	sleep	0.1
0.561076	Hebbian	sleep	0.1
0.838078	Hebbian	sleep	0.1
0.704136	Hebbian	sleep	0.1
0.611521	Hebbian	sleep	0.1
0.567937	Hebbian	sleep	0.1
0.568832	Hebbian	sleep	0.1
0.754201	Hebbian	sleep	0.1
0.428963	Hebbian	sleep	0.1
0.723755	Hebbian	sleep	0.1
0.61066	Hebbian	sleep	0.1
0.694327	Hebbian	sleep	0.1
0.651298	Hebbian	sleep	0.1
0.651728	Hebbian	sleep	0.1
0.558477	Hebbian	sleep	0.1
0.679984	Hebbian	sleep	0.1
0.743653	Hebbian	sleep	0.1
0.686005	Hebbian	sleep	0.1
0.691729	Hebbian	sleep	0.1
0.591664	Hebbian	sleep	0.1
0.715669	Hebbian	sleep	0.1
0.628211	Hebbian	sleep	0.1
0.792733	Hebbian	sleep	0.1
0.620001	Hebbian	sleep	0.1
0.786807	Hebbian	sleep	0.1
0.68586	Hebbian	sleep	0.1
0.668567	Hebbian	sleep	0.1
0.601185	Hebbian	sleep	0.1
0.664552	Hebbian	sleep	0.1
0.669991	Hebbian	sleep	0.1
0.74483	Hebbian	sleep	0.1
0.747468	Hebbian	sleep	0.1
0.534819	Hebbian	sleep	0.1
0.59219	Hebbian	sleep	0.1
0.616329	Hebbian	sleep	0.1
0.65149	Hebbian	sleep	0.1
0.665271	Hebbian	sleep	0.1
0.575144	Hebbian	sleep	0.1
0.679903	Hebbian	sleep	0.1
0.704614	Hebbian	sleep	0.1
0.724522	Hebbian	sleep	0.1
0.762876	Hebbian	sleep	0.1
0.664858	Hebbian	sleep	0.1
0.697767	Hebbian	sleep	0.1
0.582353	Hebbian	sleep	0.1
0.713051	Hebbian	sleep	0.1
0.708264	Hebbian	sleep	0.1
0.776363	Hebbian	sleep	0.1
0.793969	Hebbian	sleep	0.1
0.564237	Hebbian	sleep	0.1
0.668244	Hebbian	sleep	0.1
0.758858	Hebbian	sleep	0.1
0.605412	Hebbian	sleep	0.1
0.622367	Hebbian	sleep	0.1
0.585523	Hebbian	sleep	0.1
0.694231	Hebbian	sleep	0.1
0.669255	Hebbian	sleep	0.1
0.562124	Hebbian	sleep	0.1
0.0250998	Hebbian	sleep	0.1
0.670322	Hebbian	sleep	0.1
0.549479	Hebbian	sleep	0.1
0.836548	Hebbian	sleep	0.1
0.673203	Hebbian	sleep	0.1
0.57792	Hebbian	sleep	0.1
0.839369	Hebbian	sleep	0.1
0.569536	Hebbian	sleep	0.1
0.77873	Hebbian	sleep	0.1
0.681023	Hebbian	sleep	0.1
0.770293	Hebbian	sleep	0.1
0.523237	Hebbian	sleep	0.1
0.847374	Hebbian	sleep	0.1
0.611012	Hebbian	sleep	0.1
0.716247	Hebbian	sleep	0.1
0.801482	Hebbian	sleep	0.1
0.611487	Hebbian	sleep	0.1
0.513906	Hebbian	sleep	0.1
0.752476	Hebbian	sleep	0.1
0.569277	Hebbian	sleep	0.1
0.63908	Hebbian	sleep	0.1
0.742009	Hebbian	sleep	0.1
0.704006	Hebbian	sleep	0.1
0.705939	Hebbian	sleep	0.1
0.570103	Hebbian	sleep	0.1
0.858204	Hebbian	sleep	0.1
0.626325	Hebbian	sleep	0.1
0.551695	Hebbian	sleep	0.1
0.591529	Hebbian	sleep	0.1
0.717308	Hebbian	sleep	0.1
0.684331	Hebbian	sleep	0.1
0.739715	Hebbian	sleep	0.1
0.819735	Hebbian	sleep	0.1
0.845297	Hebbian	sleep	0.1
0.565263	Hebbian	sleep	0.1
0.607154	Hebbian	sleep	0.1
0.671688	Hebbian	sleep	0.1
0.694932	Hebbian	sleep	0.1
0.619379	Hebbian	sleep	0.1
0.707124	Hebbian	sleep	0.1
0.615159	Hebbian	sleep	0.1
0.673875	Hebbian	sleep	0.1
0.678885	Hebbian	sleep	0.1
0.514041	Hebbian	sleep	0.1
0.720956	Hebbian	sleep	0.3
0.774625	Hebbian	sleep	0.3
0.713644	Hebbian	sleep	0.3
0.803242	Hebbian	sleep	0.3
0.769027	Hebbian	sleep	0.3
0.540728	Hebbian	sleep	0.3
0.601943	Hebbian	sleep	0.3
0.833578	Hebbian	sleep	0.3
0.642818	Hebbian	sleep	0.3
0.418092	Hebbian	sleep	0.3
0.863215	Hebbian	sleep	0.3
0.626928	Hebbian	sleep	0.3
0.81061	Hebbian	sleep	0.3
0.434458	Hebbian	sleep	0.3
0.887131	Hebbian	sleep	0.3
0.860023	Hebbian	sleep	0.3
0.707065	Hebbian	sleep	0.3
0.891445	Hebbian	sleep	0.3
0.786297	Hebbian	sleep	0.3
0.727409	Hebbian	sleep	0.3
0.69192	Hebbian	sleep	0.3
0.641735	Hebbian	sleep	0.3
0.833798	Hebbian	sleep	0.3
0.840885	Hebbian	sleep	0.3
0.577514	Hebbian	sleep	0.3
0.827041	Hebbian	sleep	0.3
0.661206	Hebbian	sleep	0.3
0.625518	Hebbian	sleep	0.3
0.588789	Hebbian	sleep	0.3
0.835788	Hebbian	sleep	0.3
0.533315	Hebbian	sleep	0.3
0.765955	Hebbian	sleep	0.3
0.786324	Hebbian	sleep	0.3
0.850142	Hebbian	sleep	0.3
0.795671	Hebbian	sleep	0.3
0.627053	Hebbian	sleep	0.3
0.764983	Hebbian	sleep	0.3
0.60593	Hebbian	sleep	0.3
0.612704	Hebbian	sleep	0.3
0.849729	Hebbian	sleep	0.3
0.915506	Hebbian	sleep	0.3
0.268719	Hebbian	sleep	0.3
0.714553	Hebbian	sleep	0.3
0.603225	Hebbian	sleep	0.3
0.872588	Hebbian	sleep	0.3
0.582911	Hebbian	sleep	0.3
0.772725	Hebbian	sleep	0.3
0.72785	Hebbian	sleep	0.3
0.745303	Hebbian	sleep	0.3
0.577367	Hebbian	sleep	0.3
0.888791	Hebbian	sleep	0.3
0.902634	Hebbian	sleep	0.3
0.637787	Hebbian	sleep	0.3
0.72543	Hebbian	sleep	0.3
0.89105	Hebbian	sleep	0.3
0.670289	Hebbian	sleep	0.3
0.808284	Hebbian	sleep	0.3
0.714795	Hebbian	sleep	0.3
0.58484	Hebbian	sleep	0.3
0.577154	Hebbian	sleep	0.3
0.785315	Hebbian	sleep	0.3
0.74969	Hebbian	sleep	0.3
0.67404	Hebbian	sleep	0.3
0.779956	Hebbian	sleep	0.3
0.566115	Hebbian	sleep	0.3
0.817171	Hebbian	sleep	0.3
0.705128	Hebbian	sleep	0.3
0.499004	Hebbian	sleep	0.3
0.908503	Hebbian	sleep	0.3
0.52424	Hebbian	sleep	0.3
0.700442	Hebbian	sleep	0.3
0.765338	Hebbian	sleep	0.3
0.710907	Hebbian	sleep	0.3
0.525729	Hebbian	sleep	0.3
0.635171	Hebbian	sleep	0.3
0.784421	Hebbian	sleep	0.3
0.602882	Hebbian	sleep	0.3
0.581032	Hebbian	sleep	0.3
0.835155	Hebbian	sleep	0.3
0.674755	Hebbian	sleep	0.3
0.817658	Hebbian	sleep	0.3
0.28475	Hebbian	sleep	0.3
0.638977	Hebbian	sleep	0.3
0.779426	Hebbian	sleep	0.3
0.820496	Hebbian	sleep	0.3
0.59098	Hebbian	sleep	0.3
0.67956	Hebbian	sleep	0.3
0.52522	Hebbian	sleep	0.3
0.814854	Hebbian	sleep	0.3
0.857597	Hebbian	sleep	0.3
0.601954	Hebbian	sleep	0.3
0.631728	Hebbian	sleep	0.3
0.702358	Hebbian	sleep	0.3
0.688044	Hebbian	sleep	0.3
0.745438	Hebbian	sleep	0.3
0.783773	Hebbian	sleep	0.3
0.899583	Hebbian	sleep	0.3
0.81088	Hebbian	sleep	0.3
0.65858	Hebbian	sleep	0.3
0.858156	Hebbian	sleep	0.3
0.461628	Hebbian	sleep	0.3
0.698458	Hebbian	sleep	0.3
0.688901	Hebbian	sleep	0.3
0.589233	Hebbian	sleep	0.3
0.834848	Hebbian	sleep	0.3
0.86882	Hebbian	sleep	0.3
0.848596	Hebbian	sleep	0.3
0.660833	Hebbian	sleep	0.3
0.774685	Hebbian	sleep	0.3
0.606702	Hebbian	sleep	0.3
0.807433	Hebbian	sleep	0.3
0.754205	Hebbian	sleep	0.3
0.739089	Hebbian	sleep	0.3
0.134154	Hebbian	sleep	0.3
0.625479	Hebbian	sleep	0.3
0.68456	Hebbian	sleep	0.3
0.792462	Hebbian	sleep	0.3
0.791744	Hebbian	sleep	0.3
0.815911	Hebbian	sleep	0.3
0.0159072	Hebbian	sleep	0.3
0.804678	Hebbian	sleep	0.3
0.882213	Hebbian	sleep	0.3
0.662575	Hebbian	sleep	0.3
0.756839	Hebbian	sleep	0.3
0.726359	Hebbian	sleep	0.3
0.820727	Hebbian	sleep	0.3
0.696677	Hebbian	sleep	0.3
0.889964	Hebbian	sleep	0.3
0.803096	Hebbian	sleep	0.3
0.894093	Hebbian	sleep	0.3
0.805463	Hebbian	sleep	0.3
0.761985	Hebbian	sleep	0.3
0.698339	Hebbian	sleep	0.3
0.615748	Hebbian	sleep	0.3
0.606792	Hebbian	sleep	0.3
0.744032	Hebbian	sleep	0.3
0.853372	Hebbian	sleep	0.3
0.774077	Hebbian	sleep	0.3
0.798252	Hebbian	sleep	0.3
0.813103	Hebbian	sleep	0.3
0.843313	Hebbian	sleep	0.3
0.734503	Hebbian	sleep	0.3
0.856677	Hebbian	sleep	0.3
0.818398	Hebbian	sleep	0.3
0.914094	Hebbian	sleep	0.3
0.68153	Hebbian	sleep	0.3
0.830871	Hebbian	sleep	0.3
0.737138	Hebbian	sleep	0.3
0.567673	Hebbian	sleep	0.3
0.865597	Hebbian	sleep	0.3
0.646579	Hebbian	sleep	0.3
0.692129	Hebbian	sleep	0.3
0.736831	Hebbian	sleep	0.3
0.896702	Hebbian	sleep	0.3
0.821789	Hebbian	sleep	0.3
0.825769	Hebbian	sleep	0.3
0.58178	Hebbian	sleep	0.3
0.789702	Hebbian	sleep	0.3
0.764852	Hebbian	sleep	0.3
0.867439	Hebbian	sleep	0.3
0.549457	Hebbian	sleep	0.3
0.710902	Hebbian	sleep	0.3
0.89038	Hebbian	sleep	0.3
0.787489	Hebbian	sleep	0.3
0.711485	Hebbian	sleep	0.3
0.805865	Hebbian	sleep	0.3
0.846751	Hebbian	sleep	0.3
0.77007	Hebbian	sleep	0.3
0.761146	Hebbian	sleep	0.3
0.758898	Hebbian	sleep	0.3
0.574225	Hebbian	sleep	0.3
0.740949	Hebbian	sleep	0.3
0.615748	Hebbian	sleep	0.3
0.769957	Hebbian	sleep	0.3
0.835655	Hebbian	sleep	0.3
0.712606	Hebbian	sleep	0.3
0.811475	Hebbian	sleep	0.3
0.862946	Hebbian	sleep	0.3
0.633062	Hebbian	sleep	0.3
0.620044	Hebbian	sleep	0.3
0.556169	Hebbian	sleep	0.3
0.904327	Hebbian	sleep	0.3
0.911173	Hebbian	sleep	0.3
0.681282	Hebbian	sleep	0.3
0.774828	Hebbian	sleep	0.3
0.668464	Hebbian	sleep	0.3
0.765821	Hebbian	sleep	0.3
0.58782	Hebbian	sleep	0.3
0.625375	Hebbian	sleep	0.3
0.839124	Hebbian	sleep	0.3
0.768518	Hebbian	sleep	0.3
0.772423	Hebbian	sleep	0.3
0.540395	Hebbian	sleep	0.3
0.697938	Hebbian	sleep	0.3
0.794865	Hebbian	sleep	0.3
0.807586	Hebbian	sleep	0.3
0.604848	Hebbian	sleep	0.3
0.661303	Hebbian	sleep	0.3
0.690397	Hebbian	sleep	0.3
0.727044	Hebbian	sleep	0.3
0.775699	Hebbian	sleep	0.3
0.777643	Hebbian	sleep	0.3
0.934976	Hebbian	sleep	0.3
0.829257	Hebbian	sleep	0.3
0.0949886	Hebbian	sleep	0.3
0.885615	Hebbian	sleep	0.3
0.893405	Hebbian	sleep	0.3
0.767325	Hebbian	sleep	0.3
0.756791	Hebbian	sleep	0.3
0.821882	Hebbian	sleep	0.3
0.701086	Hebbian	sleep	0.3
0.687456	Hebbian	sleep	0.3
0.837412	Hebbian	sleep	0.3
0.656694	Hebbian	sleep	0.3
0.661833	Hebbian	sleep	0.3
0.613106	Hebbian	sleep	0.3
0.674513	Hebbian	sleep	0.3
0.821242	Hebbian	sleep	0.3
0.790499	Hebbian	sleep	0.3
0.679831	Hebbian	sleep	0.3
0.758415	Hebbian	sleep	0.3
0.850856	Hebbian	sleep	0.3
0.805877	Hebbian	sleep	0.3
0.402919	Hebbian	sleep	0.3
0.784587	Hebbian	sleep	0.3
0.608045	Hebbian	sleep	0.3
0.644619	Hebbian	sleep	0.3
0.800602	Hebbian	sleep	0.3
0.666637	Hebbian	sleep	0.3
0.780392	Hebbian	sleep	0.3
0.58691	Hebbian	sleep	0.3
0.579203	Hebbian	sleep	0.3
0.730677	Hebbian	sleep	0.3
0.920919	Hebbian	sleep	0.3
0.79064	Hebbian	sleep	0.3
0.706203	Hebbian	sleep	0.3
0.860581	Hebbian	sleep	0.3
0.67947	Hebbian	sleep	0.3
0.753829	Hebbian	sleep	0.3
0.849284	Hebbian	sleep	0.3
0.913195	Hebbian	sleep	0.3
0.603994	Hebbian	sleep	0.3
0.731338	Hebbian	sleep	0.3
0.895455	Hebbian	sleep	0.3
0.742077	Hebbian	sleep	0.3
0.828409	Hebbian	sleep	0.3
0.71417	Hebbian	sleep	0.3
0.852765	Hebbian	sleep	0.3
0.731209	Hebbian	sleep	0.3
0.615209	Hebbian	sleep	0.3
0.599015	Hebbian	sleep	0.3
0.796234	Hebbian	sleep	0.3
0.547181	Hebbian	sleep	0.3
0.763745	Hebbian	sleep	0.3
0.758821	Hebbian	sleep	0.3
0.8686	Hebbian	sleep	0.3
0.758303	Hebbian	sleep	0.3
0.822408	Hebbian	sleep	0.3
0.557273	Hebbian	sleep	0.3
0.678944	Hebbian	sleep	0.3
0.836699	Hebbian	sleep	0.3
0.74594	Hebbian	sleep	0.3
0.795958	Hebbian	sleep	0.3
0.88645	Hebbian	sleep	0.3
0.662676	Hebbian	sleep	0.3
0.776143	Hebbian	sleep	0.3
0.841584	Hebbian	sleep	0.3
0.664385	Hebbian	sleep	0.3
0.737413	Hebbian	sleep	0.3
0.794314	Hebbian	sleep	0.3
0.882028	Hebbian	sleep	0.3
0.851063	Hebbian	sleep	0.3
0.836362	Hebbian	sleep	0.3
0.741827	Hebbian	sleep	0.3
0.877347	Hebbian	sleep	0.3
0.824482	Hebbian	sleep	0.3
0.798668	Hebbian	sleep	0.3
0.8124	Hebbian	sleep	0.3
0.818595	Hebbian	sleep	0.3
0.697546	Hebbian	sleep	0.3
0.559998	Hebbian	sleep	0.3
0.795442	Hebbian	sleep	0.3
0.842588	Hebbian	sleep	0.3
0.757316	Hebbian	sleep	0.3
0.552512	Hebbian	sleep	0.3
0.753972	Hebbian	sleep	0.3
0.904282	Hebbian	sleep	0.3
0.78989	Hebbian	sleep	0.3
0.789101	Hebbian	sleep	0.3
0.902863	Hebbian	sleep	0.3
0.764202	Hebbian	sleep	0.3
0.846093	Hebbian	sleep	0.3
0.783958	Hebbian	sleep	0.3
0.773921	Hebbian	sleep	0.3
0.662847	Hebbian	sleep	0.3
0.728633	Hebbian	sleep	0.3
0.873505	Hebbian	sleep	0.3
0.839026	Hebbian	sleep	0.3
0.885501	Hebbian	sleep	0.3
0.562571	Hebbian	sleep	0.3
0.694358	Hebbian	sleep	0.3
0.490736	Hebbian	sleep	0.3
0.734781	Hebbian	sleep	0.3
0.820376	Hebbian	sleep	0.3
0.67791	Hebbian	sleep	0.3
0.800309	Hebbian	sleep	0.3
0.819987	Hebbian	sleep	0.3
0.564443	Hebbian	sleep	0.3
0.601264	Hebbian	sleep	0.3
0.804276	Hebbian	sleep	0.3
0.786173	Hebbian	sleep	0.3
0.775585	Hebbian	sleep	0.3
0.81852	Hebbian	sleep	0.3
0.675687	Hebbian	sleep	0.3
0.604135	Hebbian	sleep	0.3
0.782062	Hebbian	sleep	0.3
0.923356	Hebbian	sleep	0.3
0.870915	Hebbian	sleep	0.3
0.738874	Hebbian	sleep	0.3
0.633114	Hebbian	sleep	0.3
0.806514	Hebbian	sleep	0.3
0.843869	Hebbian	sleep	0.3
0.650561	Hebbian	sleep	0.3
0.741819	Hebbian	sleep	0.3
0.770259	Hebbian	sleep	0.3
0.727489	Hebbian	sleep	0.3
0.53408	Hebbian	sleep	0.3
0.477031	Hebbian	sleep	0.3
0.768378	Hebbian	sleep	0.3
0.792496	Hebbian	sleep	0.3
0.611757	Hebbian	sleep	0.3
0.817859	Hebbian	sleep	0.3
0.729627	Hebbian	sleep	0.3
0.710235	Hebbian	sleep	0.3
0.623369	Hebbian	sleep	0.3
0.843143	Hebbian	sleep	0.3
0.511522	Hebbian	sleep	0.3
0.589434	Hebbian	sleep	0.3
0.900909	Hebbian	sleep	0.3
0.737605	Hebbian	sleep	0.3
0.772297	Hebbian	sleep	0.3
0.721404	Hebbian	sleep	0.3
0.797375	Hebbian	sleep	0.3
0.823011	Hebbian	sleep	0.3
0.863809	Hebbian	sleep	0.3
0.778011	Hebbian	sleep	0.3
0.555123	Hebbian	sleep	0.3
0.822762	Hebbian	sleep	0.3
0.691998	Hebbian	sleep	0.3
0.882506	Hebbian	sleep	0.3
0.684184	Hebbian	sleep	0.3
0.784522	Hebbian	sleep	0.3
0.84086	Hebbian	sleep	0.3
0.716324	Hebbian	sleep	0.3
0.695372	Hebbian	sleep	0.3
0.610676	Hebbian	sleep	0.3
0.7657	Hebbian	sleep	0.3
0.817416	Hebbian	sleep	0.3
0.756534	Hebbian	sleep	0.3
0.889047	Hebbian	sleep	0.3
0.880754	Hebbian	sleep	0.3
0.759938	Hebbian	sleep	0.3
0.806363	Hebbian	sleep	0.3
0.719799	Hebbian	sleep	0.3
0.781815	Hebbian	sleep	0.3
0.664968	Hebbian	sleep	0.3
0.789292	Hebbian	sleep	0.3
0.735471	Hebbian	sleep	0.3
0.717907	Hebbian	sleep	0.3
0.627622	Hebbian	sleep	0.3
0.651862	Hebbian	sleep	0.3
0.789432	Hebbian	sleep	0.3
0.85761	Hebbian	sleep	0.3
0.596226	Hebbian	sleep	0.3
0.630454	Hebbian	sleep	0.3
0.864993	Hebbian	sleep	0.3
0.441432	Hebbian	sleep	0.3
0.921966	Hebbian	sleep	0.3
0.591159	Hebbian	sleep	0.3
0.811101	Hebbian	sleep	0.3
0.895911	Hebbian	sleep	0.3
0.698035	Hebbian	sleep	0.3
0.823488	Hebbian	sleep	0.3
0.720194	Hebbian	sleep	0.3
0.848486	Hebbian	sleep	0.3
0.856725	Hebbian	sleep	0.3
0.803476	Hebbian	sleep	0.3
0.836636	Hebbian	sleep	0.3
0.790863	Hebbian	sleep	0.3
0.773423	Hebbian	sleep	0.3
0.756447	Hebbian	sleep	0.3
0.734665	Hebbian	sleep	0.3
0.822133	Hebbian	sleep	0.3
0.697076	Hebbian	sleep	0.3
0.65796	Hebbian	sleep	0.3
0.88438	Hebbian	sleep	0.3
0.710401	Hebbian	sleep	0.3
0.825659	Hebbian	sleep	0.3
0.650548	Hebbian	sleep	0.3
0.790657	Hebbian	sleep	0.3
0.681208	Hebbian	sleep	0.3
0.751329	Hebbian	sleep	0.3
0.789293	Hebbian	sleep	0.3
0.701824	Hebbian	sleep	0.3
0.804248	Hebbian	sleep	0.3
0.797396	Hebbian	sleep	0.3
0.824282	Hebbian	sleep	0.3
0.595822	Hebbian	sleep	0.3
0.807815	Hebbian	sleep	0.3
0.673309	Hebbian	sleep	0.3
0.898025	Hebbian	sleep	0.3
0.782627	Hebbian	sleep	0.3
0.804927	Hebbian	sleep	0.3
0.848963	Hebbian	sleep	0.3
0.640996	Hebbian	sleep	0.3
0.839507	Hebbian	sleep	0.3
0.533346	Hebbian	sleep	0.3
0.601728	Hebbian	sleep	0.3
0.845006	Hebbian	sleep	0.3
0.793239	Hebbian	sleep	0.3
0.580732	Hebbian	sleep	0.3
0.739587	Hebbian	sleep	0.3
0.653596	Hebbian	sleep	0.3
0.803406	Hebbian	sleep	0.3
0.598603	Hebbian	sleep	0.3
0.696314	Hebbian	sleep	0.3
0.899918	Hebbian	sleep	0.3
0.787483	Hebbian	sleep	0.3
0.716861	Hebbian	sleep	0.3
0.713109	Hebbian	sleep	0.3
0.716699	Hebbian	sleep	0.3
0.636673	Hebbian	sleep	0.3
0.805694	Hebbian	sleep	0.3
0.604475	Hebbian	sleep	0.3
0.893836	Hebbian	sleep	0.3
0.718048	Hebbian	sleep	0.3
0.76566	Hebbian	sleep	0.3
0.807804	Hebbian	sleep	0.3
0.821996	Hebbian	sleep	0.3
0.909721	Hebbian	sleep	0.3
0.822322	Hebbian	sleep	0.3
0.788334	Hebbian	sleep	0.3
0.781728	Hebbian	sleep	0.3
0.477048	Hebbian	sleep	0.3
0.646485	Hebbian	sleep	0.3
0.921701	Hebbian	sleep	0.3
0.682066	Hebbian	sleep	0.3
0.618016	Hebbian	sleep	0.3
0.804908	Hebbian	sleep	0.3
0.847501	Hebbian	sleep	0.3
0.864268	Hebbian	sleep	0.3
0.637201	Hebbian	sleep	0.3
0.65767	Hebbian	sleep	0.3
0.774127	Hebbian	sleep	0.3
0.747807	Hebbian	sleep	0.3
0.856321	Hebbian	sleep	0.3
0.86107	Hebbian	sleep	0.3
0.602626	Hebbian	sleep	0.3
0.78778	Hebbian	sleep	0.3
0.667503	Hebbian	sleep	0.3
0.773179	Hebbian	sleep	0.3
0.745252	Hebbian	sleep	0.3
0.606817	Hebbian	sleep	0.3
0.743533	Hebbian	sleep	0.3
0.73196	Hebbian	sleep	0.3
0.769244	Hebbian	sleep	0.3
0.768629	Hebbian	sleep	0.3
0.85412	Hebbian	sleep	0.3
0.752812	Hebbian	sleep	0.3
0.66614	Hebbian	sleep	0.3
0.837761	Hebbian	sleep	0.3
0.603918	Hebbian	sleep	0.3
0.844427	Hebbian	sleep	0.3
0.69306	Hebbian	sleep	0.3
0.576405	Hebbian	sleep	0.3
0.775908	Hebbian	sleep	0.3
0.781776	Hebbian	sleep	0.3
0.827121	Hebbian	sleep	0.3
0.757608	Hebbian	sleep	0.3
0.719704	Hebbian	sleep	0.3
0.557777	Hebbian	sleep	0.3
0.818533	Hebbian	sleep	0.3
0.888307	Hebbian	sleep	0.3
0.716612	Hebbian	sleep	0.3
0.779481	Hebbian	sleep	0.3
0.828896	Hebbian	sleep	0.3
0.816697	Hebbian	sleep	0.3
0.63029	Hebbian	sleep	0.3
0.613146	Hebbian	sleep	0.3
0.794274	Hebbian	sleep	0.3
0.596384	Hebbian	sleep	0.3
0.636857	Hebbian	sleep	0.3
0.798128	Hebbian	sleep	0.3
0.807059	Hebbian	sleep	0.3
0.804828	Hebbian	sleep	0.3
0.665423	Hebbian	sleep	0.3
0.943646	Hebbian	sleep	0.3
0.816592	Hebbian	sleep	0.3
0.60514	Hebbian	sleep	0.3
0.756661	Hebbian	sleep	0.3
0.886178	Hebbian	sleep	0.3
0.821874	Hebbian	sleep	0.3
0.830311	Hebbian	sleep	0.3
0.833675	Hebbian	sleep	0.3
0.792029	Hebbian	sleep	0.3
0.635258	Hebbian	sleep	0.3
0.761733	Hebbian	sleep	0.3
0.84293	Hebbian	sleep	0.3
0.651476	Hebbian	sleep	0.3
0.59967	Hebbian	sleep	0.3
0.59987	Hebbian	sleep	0.3
0.608198	Hebbian	sleep	0.3
0.730394	Hebbian	sleep	0.3
0.7297	Hebbian	sleep	0.3
0.788736	Hebbian	sleep	0.3
0.847697	Hebbian	sleep	0.3
0.819615	Hebbian	sleep	0.3
0.806618	Hebbian	sleep	0.3
0.676558	Hebbian	sleep	0.3
0.856171	Hebbian	sleep	0.3
0.611699	Hebbian	sleep	0.3
0.600926	Hebbian	sleep	0.3
0.695572	Hebbian	sleep	0.3
0.852641	Hebbian	sleep	0.3
0.795992	Hebbian	sleep	0.3
0.795221	Hebbian	sleep	0.3
0.57249	Hebbian	sleep	0.3
0.802222	Hebbian	sleep	0.3
0.845843	Hebbian	sleep	0.3
0.598817	Hebbian	sleep	0.3
0.832906	Hebbian	sleep	0.3
0.877385	Hebbian	sleep	0.3
0.736001	Hebbian	sleep	0.3
0.581105	Hebbian	sleep	0.3
0.855185	Hebbian	sleep	0.3
0.694592	Hebbian	sleep	0.3
0.761836	Hebbian	sleep	0.3
0.797784	Hebbian	sleep	0.3
0.784222	Hebbian	sleep	0.3
0.811995	Hebbian	sleep	0.3
0.783472	Hebbian	sleep	0.3
0.712119	Hebbian	sleep	0.3
0.878127	Hebbian	sleep	0.3
0.809612	Hebbian	sleep	0.3
0.769722	Hebbian	sleep	0.3
0.865767	Hebbian	sleep	0.3
0.772025	Hebbian	sleep	0.3
0.789932	Hebbian	sleep	0.3
0.830033	Hebbian	sleep	0.3
0.766685	Hebbian	sleep	0.3
0.663227	Hebbian	sleep	0.3
0.671114	Hebbian	sleep	0.3
0.78039	Hebbian	sleep	0.3
0.80586	Hebbian	sleep	0.3
0.876506	Hebbian	sleep	0.3
0.720295	Hebbian	sleep	0.3
0.9248	Hebbian	sleep	0.3
0.651579	Hebbian	sleep	0.3
0.803773	Hebbian	sleep	0.3
0.861932	Hebbian	sleep	0.3
0.797071	Hebbian	sleep	0.3
0.722194	Hebbian	sleep	0.3
0.907754	Hebbian	sleep	0.3
0.887521	Hebbian	sleep	0.3
0.776245	Hebbian	sleep	0.3
0.750859	Hebbian	sleep	0.3
0.817161	Hebbian	sleep	0.3
0.791496	Hebbian	sleep	0.3
0.883694	Hebbian	sleep	0.3
0.569413	Hebbian	sleep	0.3
0.660291	Hebbian	sleep	0.3
0.633182	Hebbian	sleep	0.3
0.740028	Hebbian	sleep	0.3
0.886179	Hebbian	sleep	0.3
0.805394	Hebbian	sleep	0.3
0.688276	Hebbian	sleep	0.3
0.746498	Hebbian	sleep	0.3
0.7885	Hebbian	sleep	0.3
0.688065	Hebbian	sleep	0.3
0.834806	Hebbian	sleep	0.3
0.746066	Hebbian	sleep	0.3
0.746341	Hebbian	sleep	0.3
0.813175	Hebbian	sleep	0.3
0.432711	Hebbian	sleep	0.3
0.769244	Hebbian	sleep	0.3
0.763538	Hebbian	sleep	0.3
0.702214	Hebbian	sleep	0.3
0.716275	Hebbian	sleep	0.3
0.56959	Hebbian	sleep	0.3
0.641563	Hebbian	sleep	0.3
0.895267	Hebbian	sleep	0.3
0.729495	Hebbian	sleep	0.3
0.694982	Hebbian	sleep	0.3
0.79901	Hebbian	sleep	0.3
0.811126	Hebbian	sleep	0.3
0.586736	Hebbian	sleep	0.3
0.791003	Hebbian	sleep	0.3
0.793777	Hebbian	sleep	0.3
0.779566	Hebbian	sleep	0.3
0.914273	Hebbian	sleep	0.3
0.912147	Hebbian	sleep	0.3
0.766886	Hebbian	sleep	0.3
0.497276	Hebbian	sleep	0.3
0.778348	Hebbian	sleep	0.3
0.709957	Hebbian	sleep	0.3
0.825633	Hebbian	sleep	0.3
0.769267	Hebbian	sleep	0.3
0.668067	Hebbian	sleep	0.3
0.652353	Hebbian	sleep	0.3
0.633931	Hebbian	sleep	0.3
0.677665	Hebbian	sleep	0.3
0.553363	Hebbian	sleep	0.3
0.827828	Hebbian	sleep	0.3
0.625544	Hebbian	sleep	0.3
0.687682	Hebbian	sleep	0.3
0.862195	Hebbian	sleep	0.3
0.776766	Hebbian	sleep	0.3
0.705284	Hebbian	sleep	0.3
0.831793	Hebbian	sleep	0.3
0.758524	Hebbian	sleep	0.3
0.753947	Hebbian	sleep	0.3
0.599337	Hebbian	sleep	0.3
0.772896	Hebbian	sleep	0.3
0.883506	Hebbian	sleep	0.3
0.761894	Hebbian	sleep	0.3
0.84115	Hebbian	sleep	0.3
0.740327	Hebbian	sleep	0.3
0.78558	Hebbian	sleep	0.3
0.787917	Hebbian	sleep	0.3
0.768938	Hebbian	sleep	0.3
0.733704	Hebbian	sleep	0.3
0.658799	Hebbian	sleep	0.3
0.75839	Hebbian	sleep	0.3
0.701823	Hebbian	sleep	0.3
0.800334	Hebbian	sleep	0.3
0.682162	Hebbian	sleep	0.3
0.821159	Hebbian	sleep	0.3
0.926109	Hebbian	sleep	0.3
0.820306	Hebbian	sleep	0.3
0.840684	Hebbian	sleep	0.3
0.557313	Hebbian	sleep	0.3
0.529593	Hebbian	sleep	0.3
0.69427	Hebbian	sleep	0.3
0.851853	Hebbian	sleep	0.3
0.770274	Hebbian	sleep	0.3
0.527144	Hebbian	sleep	0.3
0.791645	Hebbian	sleep	0.3
0.82361	Hebbian	sleep	0.3
0.777211	Hebbian	sleep	0.3
0.717956	Hebbian	sleep	0.3
0.817407	Hebbian	sleep	0.3
0.716627	Hebbian	sleep	0.3
0.672271	Hebbian	sleep	0.3
0.665784	Hebbian	sleep	0.3
0.621398	Hebbian	sleep	0.3
0.891902	Hebbian	sleep	0.3
0.841953	Hebbian	sleep	0.3
0.815186	Hebbian	sleep	0.3
0.698306	Hebbian	sleep	0.3
0.902598	Hebbian	sleep	0.3
0.873355	Hebbian	sleep	0.3
0.817792	Hebbian	sleep	0.3
0.801163	Hebbian	sleep	0.3
0.838113	Hebbian	sleep	0.3
0.770496	Hebbian	sleep	0.3
0.900692	Hebbian	sleep	0.3
0.904587	Hebbian	sleep	0.3
0.939238	Hebbian	sleep	0.3
0.132568	Hebbian	sleep	0.3
0.85559	Hebbian	sleep	0.3
0.847119	Hebbian	sleep	0.3
0.742755	Hebbian	sleep	0.3
0.839869	Hebbian	sleep	0.3
0.751005	Hebbian	sleep	0.3
0.596248	Hebbian	sleep	0.3
0.729064	Hebbian	sleep	0.3
0.70002	Hebbian	sleep	0.3
0.778981	Hebbian	sleep	0.3
0.526434	Hebbian	sleep	0.3
0.560393	Hebbian	sleep	0.3
0.563567	Hebbian	sleep	0.3
0.763861	Hebbian	sleep	0.3
0.688614	Hebbian	sleep	0.3
0.723011	Hebbian	sleep	0.3
0.827595	Hebbian	sleep	0.3
0.69102	Hebbian	sleep	0.3
0.675055	Hebbian	sleep	0.3
0.823146	Hebbian	sleep	0.3
0.827729	Hebbian	sleep	0.3
0.727767	Hebbian	sleep	0.3
0.832451	Hebbian	sleep	0.3
0.72901	Hebbian	sleep	0.3
0.621589	Hebbian	sleep	0.3
0.656614	Hebbian	sleep	0.3
0.707474	Hebbian	sleep	0.3
0.739989	Hebbian	sleep	0.3
0.753113	Hebbian	sleep	0.3
0.852898	Hebbian	sleep	0.3
0.538543	Hebbian	sleep	0.3
0.518118	Hebbian	sleep	0.3
0.647643	Hebbian	sleep	0.3
0.799097	Hebbian	sleep	0.3
0.87026	Hebbian	sleep	0.3
0.836025	Hebbian	sleep	0.3
0.562868	Hebbian	sleep	0.3
0.77772	Hebbian	sleep	0.3
0.541957	Hebbian	sleep	0.3
0.839076	Hebbian	sleep	0.3
0.52866	Hebbian	sleep	0.3
0.66082	Hebbian	sleep	0.3
0.831413	Hebbian	sleep	0.3
0.826637	Hebbian	sleep	0.3
0.652906	Hebbian	sleep	0.3
0.844245	Hebbian	sleep	0.3
0.805193	Hebbian	sleep	0.3
0.794561	Hebbian	sleep	0.3
0.748662	Hebbian	sleep	0.3
0.670077	Hebbian	sleep	0.3
0.730903	Hebbian	sleep	0.3
0.84992	Hebbian	sleep	0.3
0.733275	Hebbian	sleep	0.3
0.682751	Hebbian	sleep	0.3
0.597724	Hebbian	sleep	0.3
0.882705	Hebbian	sleep	0.3
0.683411	Hebbian	sleep	0.3
0.578636	Hebbian	sleep	0.3
0.607294	Hebbian	sleep	0.3
0.575902	Hebbian	sleep	0.3
0.799858	Hebbian	sleep	0.3
0.839066	Hebbian	sleep	0.3
0.306557	Hebbian	sleep	0.3
0.815414	Hebbian	sleep	0.3
0.777454	Hebbian	sleep	0.3
0.832306	Hebbian	sleep	0.3
0.60469	Hebbian	sleep	0.3
0.751836	Hebbian	sleep	0.3
0.679012	Hebbian	sleep	0.3
0.839873	Hebbian	sleep	0.3
0.761089	Hebbian	sleep	0.3
0.599966	Hebbian	sleep	0.3
0.653597	Hebbian	sleep	0.3
0.833543	Hebbian	sleep	0.3
0.62541	Hebbian	sleep	0.3
0.896475	Hebbian	sleep	0.3
0.427837	Hebbian	sleep	0.3
0.763945	Hebbian	sleep	0.3
0.78477	Hebbian	sleep	0.3
0.775401	Hebbian	sleep	0.3
0.767447	Hebbian	sleep	0.3
0.680094	Hebbian	sleep	0.3
0.851831	Hebbian	sleep	0.3
0.614753	Hebbian	sleep	0.3
0.752446	Hebbian	sleep	0.3
0.662206	Hebbian	sleep	0.3
0.709969	Hebbian	sleep	0.3
0.800209	Hebbian	sleep	0.3
0.778845	Hebbian	sleep	0.3
0.557396	Hebbian	sleep	0.3
0.792855	Hebbian	sleep	0.3
0.818345	Hebbian	sleep	0.3
0.761737	Hebbian	sleep	0.3
0.900242	Hebbian	sleep	0.3
0.700219	Hebbian	sleep	0.3
0.708009	Hebbian	sleep	0.3
0.770957	Hebbian	sleep	0.3
0.687391	Hebbian	sleep	0.3
0.695743	Hebbian	sleep	0.3
0.576643	Hebbian	sleep	0.3
0.845222	Hebbian	sleep	0.3
0.835415	Hebbian	sleep	0.3
0.805659	Hebbian	sleep	0.3
0.538898	Hebbian	sleep	0.3
0.623631	Hebbian	sleep	0.3
0.671311	Hebbian	sleep	0.3
0.758779	Hebbian	sleep	0.3
0.797012	Hebbian	sleep	0.3
0.772672	Hebbian	sleep	0.3
0.842231	Hebbian	sleep	0.3
0.572551	Hebbian	sleep	0.3
0.710268	Hebbian	sleep	0.3
0.574576	Hebbian	sleep	0.3
0.749995	Hebbian	sleep	0.3
0.929976	Hebbian	sleep	0.3
0.780156	Hebbian	sleep	0.3
0.665406	Hebbian	sleep	0.3
0.692626	Hebbian	sleep	0.3
0.851322	Hebbian	sleep	0.3
0.55437	Hebbian	sleep	0.3
0.850814	Hebbian	sleep	0.3
0.759685	Hebbian	sleep	0.3
0.807517	Hebbian	sleep	0.3
0.708957	Hebbian	sleep	0.3
0.726213	Hebbian	sleep	0.3
0.776668	Hebbian	sleep	0.3
0.726227	Hebbian	sleep	0.3
0.861363	Hebbian	sleep	0.3
0.720223	Hebbian	sleep	0.3
0.855619	Hebbian	sleep	0.3
0.693685	Hebbian	sleep	0.3
0.713403	Hebbian	sleep	0.3
0.855504	Hebbian	sleep	0.3
0.889079	Hebbian	sleep	0.3
0.558536	Hebbian	sleep	0.3
0.657081	Hebbian	sleep	0.3
0.508014	Hebbian	sleep	0.3
0.723222	Hebbian	sleep	0.3
0.633049	Hebbian	sleep	0.3
0.860927	Hebbian	sleep	0.3
0.591941	Hebbian	sleep	0.3
0.538844	Hebbian	sleep	0.3
0.892732	Hebbian	sleep	0.3
0.567889	Hebbian	sleep	0.3
0.832543	Hebbian	sleep	0.3
0.840576	Hebbian	sleep	0.3
0.785174	Hebbian	sleep	0.3
0.744936	Hebbian	sleep	0.3
0.645638	Hebbian	sleep	0.3
0.821454	Hebbian	sleep	0.3
0.855943	Hebbian	sleep	0.3
0.544091	Hebbian	sleep	0.3
0.748239	Hebbian	sleep	0.3
0.637525	Hebbian	sleep	0.3
0.627893	Hebbian	sleep	0.3
0.564299	Hebbian	sleep	0.3
0.8065	Hebbian	sleep	0.3
0.811996	Hebbian	sleep	0.3
0.823613	Hebbian	sleep	0.3
0.883887	Hebbian	sleep	0.3
0.784581	Hebbian	sleep	0.3
0.751225	Hebbian	sleep	0.3
0.705079	Hebbian	sleep	0.3
0.697059	Hebbian	sleep	0.3
0.790944	Hebbian	sleep	0.3
0.832988	Hebbian	sleep	0.3
0.731946	Hebbian	sleep	0.3
0.840583	Hebbian	sleep	0.3
0.76044	Hebbian	sleep	0.3
0.514678	Hebbian	sleep	0.3
0.630262	Hebbian	sleep	0.3
0.786512	Hebbian	sleep	0.3
0.882479	Hebbian	sleep	0.3
0.831284	Hebbian	sleep	0.3
0.862924	Hebbian	sleep	0.3
0.744685	Hebbian	sleep	0.3
0.760905	Hebbian	sleep	0.3
0.77359	Hebbian	sleep	0.3
0.836856	Hebbian	sleep	0.3
0.769779	Hebbian	sleep	0.3
0.746666	Hebbian	sleep	0.3
0.629258	Hebbian	sleep	0.3
0.718874	Hebbian	sleep	0.3
0.686021	Hebbian	sleep	0.3
0.701988	Hebbian	sleep	0.3
0.452223	Hebbian	sleep	0.3
0.704158	Hebbian	sleep	0.3
0.73718	Hebbian	sleep	0.3
0.843695	Hebbian	sleep	0.3
0.691469	Hebbian	sleep	0.3
0.678573	Hebbian	sleep	0.3
0.735113	Hebbian	sleep	0.3
0.771615	Hebbian	sleep	0.3
0.751907	Hebbian	sleep	0.3
0.896527	Hebbian	sleep	0.3
0.854205	Hebbian	sleep	0.3
0.515134	Hebbian	sleep	0.3
0.74401	Hebbian	sleep	0.3
0.778547	Hebbian	sleep	0.3
0.696222	Hebbian	sleep	0.3
0.62073	Hebbian	sleep	0.3
0.75574	Hebbian	sleep	0.3
0.751141	Hebbian	sleep	0.3
0.694401	Hebbian	sleep	0.3
0.730961	Hebbian	sleep	0.3
0.809541	Hebbian	sleep	0.3
0.647011	Hebbian	sleep	0.3
0.893275	Hebbian	sleep	0.3
0.825979	Hebbian	sleep	0.3
0.796005	Hebbian	sleep	0.3
0.809972	Hebbian	sleep	0.3
0.810328	Hebbian	sleep	0.3
0.746915	Hebbian	sleep	0.3
0.545706	Hebbian	sleep	0.3
0.735749	Hebbian	sleep	0.3
0.552905	Hebbian	sleep	0.3
0.644563	Hebbian	sleep	0.3
0.685421	Hebbian	sleep	0.3
0.801446	Hebbian	sleep	0.3
0.845835	Hebbian	sleep	0.3
0.905434	Hebbian	sleep	0.3
0.74813	Hebbian	sleep	0.3
0.797401	Hebbian	sleep	0.3
0.781237	Hebbian	sleep	0.3
0.568738	Hebbian	sleep	0.3
0.850146	Hebbian	sleep	0.3
0.757523	Hebbian	sleep	0.3
0.607246	Hebbian	sleep	0.3
0.64337	Hebbian	sleep	0.3
0.697414	Hebbian	sleep	0.3
0.855672	Hebbian	sleep	0.3
0.629025	Hebbian	sleep	0.3
0.801869	Hebbian	sleep	0.3
0.797789	Hebbian	sleep	0.3
0.790648	Hebbian	sleep	0.3
0.59402	Hebbian	sleep	0.3
0.655487	Hebbian	sleep	0.3
0.787976	Hebbian	sleep	0.3
0.45042	Hebbian	sleep	0.3
0.691482	Hebbian	sleep	0.3
0.617649	Hebbian	sleep	0.3
0.681835	Hebbian	sleep	0.3
0.71217	Hebbian	sleep	0.3
0.814729	Hebbian	sleep	0.3
0.63258	Hebbian	sleep	0.3
0.738347	Hebbian	sleep	0.3
0.898746	Hebbian	sleep	0.3
0.830633	Hebbian	sleep	0.3
0.713931	Hebbian	sleep	0.3
0.806724	Hebbian	sleep	0.3
0.694149	Hebbian	sleep	0.3
0.49941	Hebbian	sleep	0.3
0.869147	Hebbian	sleep	0.3
0.842756	Hebbian	sleep	0.3
0.865856	Hebbian	sleep	0.3
0.772664	Hebbian	sleep	0.3
0.714152	Hebbian	sleep	0.3
0.740575	Hebbian	sleep	0.3
0.752455	Hebbian	sleep	0.3
0.696064	Hebbian	sleep	0.3
0.81387	Hebbian	sleep	0.3
0.776103	Hebbian	sleep	0.3
0.533364	Hebbian	sleep	0.3
0.640546	Hebbian	sleep	0.3
0.729344	Hebbian	sleep	0.3
0.829991	Hebbian	sleep	0.3
0.659686	Hebbian	sleep	0.3
0.725532	Hebbian	sleep	0.3
0.8346	Hebbian	sleep	0.3
0.726294	Hebbian	sleep	0.3
0.813394	Hebbian	sleep	0.3
0.850044	Hebbian	sleep	0.3
0.830383	Hebbian	sleep	0.3
0.760583	Hebbian	sleep	0.3
0.633072	Hebbian	sleep	0.3
0.787954	Hebbian	sleep	0.3
0.858982	Hebbian	sleep	0.3
0.825549	Hebbian	sleep	0.3
0.925538	Hebbian	sleep	0.3
0.662916	Hebbian	sleep	0.3
0.704912	Hebbian	sleep	0.3
0.702945	Hebbian	sleep	0.3
0.628023	Hebbian	sleep	0.3
0.686115	Hebbian	sleep	0.3
0.633579	Hebbian	sleep	0.3
0.753529	Hebbian	sleep	0.3
0.76394	Hebbian	sleep	0.3
0.567187	Hebbian	sleep	0.3
0.0356015	Hebbian	sleep	0.3
0.798548	Hebbian	sleep	0.3
0.553209	Hebbian	sleep	0.3
0.817304	Hebbian	sleep	0.3
0.656241	Hebbian	sleep	0.3
0.656937	Hebbian	sleep	0.3
0.879725	Hebbian	sleep	0.3
0.831293	Hebbian	sleep	0.3
0.882107	Hebbian	sleep	0.3
0.723232	Hebbian	sleep	0.3
0.82026	Hebbian	sleep	0.3
0.525298	Hebbian	sleep	0.3
0.90282	Hebbian	sleep	0.3
0.738982	Hebbian	sleep	0.3
0.746626	Hebbian	sleep	0.3
0.836586	Hebbian	sleep	0.3
0.677728	Hebbian	sleep	0.3
0.697979	Hebbian	sleep	0.3
0.870705	Hebbian	sleep	0.3
0.611027	Hebbian	sleep	0.3
0.853372	Hebbian	sleep	0.3
0.776814	Hebbian	sleep	0.3
0.80976	Hebbian	sleep	0.3
0.718035	Hebbian	sleep	0.3
0.603751	Hebbian	sleep	0.3
0.914971	Hebbian	sleep	0.3
0.787973	Hebbian	sleep	0.3
0.593843	Hebbian	sleep	0.3
0.563901	Hebbian	sleep	0.3
0.782652	Hebbian	sleep	0.3
0.751124	Hebbian	sleep	0.3
0.798583	Hebbian	sleep	0.3
0.860862	Hebbian	sleep	0.3
0.841896	Hebbian	sleep	0.3
0.667308	Hebbian	sleep	0.3
0.681438	Hebbian	sleep	0.3
0.735404	Hebbian	sleep	0.3
0.69018	Hebbian	sleep	0.3
0.699205	Hebbian	sleep	0.3
0.822748	Hebbian	sleep	0.3
0.731218	Hebbian	sleep	0.3
0.688838	Hebbian	sleep	0.3
0.627272	Hebbian	sleep	0.3
[truncated: 38,001 more rows]

## Sheet: Table E
Search_Total	SWS	Bifurcation (single)	Bifurcation (network)	SWS/Total (%)	Bifurcation (single neuron)/Total (%)	Bifurcation (single neuron)/SWS (%)	Bifurcation (network)/Total (%)	Bifurcation (network)/Bifurcation (single neuron) (%)Bifurcation	bifurcation
100536331	43347	3274	1344	0.0431158	0.00325653	7.553	0.00133683	41.0507	nmdar
167313136	72515	2657	1202	0.0433409	0.00158804	3.66407	0.000718413	45.239	cav
62236332	37545	2596	1092	0.0603265	0.0041712	6.91437	0.0017546	42.0647	pre

## Sheet: Table F
mean_effi	lr	state	bifur
0.683997	Hebbian	sleep	nmdar
0.571978	Hebbian	sleep	nmdar
0.71372	Hebbian	sleep	nmdar
0.697197	Hebbian	sleep	nmdar
0.593251	Hebbian	sleep	nmdar
0.659514	Hebbian	sleep	nmdar
0.643465	Hebbian	sleep	nmdar
0.693496	Hebbian	sleep	nmdar
0.647146	Hebbian	sleep	nmdar
0.831477	Hebbian	sleep	nmdar
0.594932	Hebbian	sleep	nmdar
0.671414	Hebbian	sleep	nmdar
0.608005	Hebbian	sleep	nmdar
0.664474	Hebbian	sleep	nmdar
0.773384	Hebbian	sleep	nmdar
0.54005	Hebbian	sleep	nmdar
0.655797	Hebbian	sleep	nmdar
0.798009	Hebbian	sleep	nmdar
0.719125	Hebbian	sleep	nmdar
0.646181	Hebbian	sleep	nmdar
0.589149	Hebbian	sleep	nmdar
0.745832	Hebbian	sleep	nmdar
0.588369	Hebbian	sleep	nmdar
0.502947	Hebbian	sleep	nmdar
0.668724	Hebbian	sleep	nmdar
0.620779	Hebbian	sleep	nmdar
0.65323	Hebbian	sleep	nmdar
0.693552	Hebbian	sleep	nmdar
0.667412	Hebbian	sleep	nmdar
0.750604	Hebbian	sleep	nmdar
0.720101	Hebbian	sleep	nmdar
0.606806	Hebbian	sleep	nmdar
0.632906	Hebbian	sleep	nmdar
0.910162	Hebbian	sleep	nmdar
0.749057	Hebbian	sleep	nmdar
0.624406	Hebbian	sleep	nmdar
0.658429	Hebbian	sleep	nmdar
0.896447	Hebbian	sleep	nmdar
0.588363	Hebbian	sleep	nmdar
0.745709	Hebbian	sleep	nmdar
0.831083	Hebbian	sleep	nmdar
0.756492	Hebbian	sleep	nmdar
0.803468	Hebbian	sleep	nmdar
0.670104	Hebbian	sleep	nmdar
0.77334	Hebbian	sleep	nmdar
0.591932	Hebbian	sleep	nmdar
0.571154	Hebbian	sleep	nmdar
0.628049	Hebbian	sleep	nmdar
0.920932	Hebbian	sleep	nmdar
0.852322	Hebbian	sleep	nmdar
0.658203	Hebbian	sleep	nmdar
0.844154	Hebbian	sleep	nmdar
0.849398	Hebbian	sleep	nmdar
0.594184	Hebbian	sleep	nmdar
0.742644	Hebbian	sleep	nmdar
0.750992	Hebbian	sleep	nmdar
0.640447	Hebbian	sleep	nmdar
0.610265	Hebbian	sleep	nmdar
0.658409	Hebbian	sleep	nmdar
0.549088	Hebbian	sleep	nmdar
0.743563	Hebbian	sleep	nmdar
0.595653	Hebbian	sleep	nmdar
0.675789	Hebbian	sleep	nmdar
0.759277	Hebbian	sleep	nmdar
0.66427	Hebbian	sleep	nmdar
0.667723	Hebbian	sleep	nmdar
0.613241	Hebbian	sleep	nmdar
0.638095	Hebbian	sleep	nmdar
0.684663	Hebbian	sleep	nmdar
0.699928	Hebbian	sleep	nmdar
0.591518	Hebbian	sleep	nmdar
0.70238	Hebbian	sleep	nmdar
0.620791	Hebbian	sleep	nmdar
0.62812	Hebbian	sleep	nmdar
0.54117	Hebbian	sleep	nmdar
0.678791	Hebbian	sleep	nmdar
0.612634	Hebbian	sleep	nmdar
0.606528	Hebbian	sleep	nmdar
0.645998	Hebbian	sleep	nmdar
0.761316	Hebbian	sleep	nmdar
0.87099	Hebbian	sleep	nmdar
0.645112	Hebbian	sleep	nmdar
0.628319	Hebbian	sleep	nmdar
0.606948	Hebbian	sleep	nmdar
0.858102	Hebbian	sleep	nmdar
0.827888	Hebbian	sleep	nmdar
0.601202	Hebbian	sleep	nmdar
0.74524	Hebbian	sleep	nmdar
0.691767	Hebbian	sleep	nmdar
0.698586	Hebbian	sleep	nmdar
0.645425	Hebbian	sleep	nmdar
0.755189	Hebbian	sleep	nmdar
0.570236	Hebbian	sleep	nmdar
0.469981	Hebbian	sleep	nmdar
0.561943	Hebbian	sleep	nmdar
0.632923	Hebbian	sleep	nmdar
0.667739	Hebbian	sleep	nmdar
0.775324	Hebbian	sleep	nmdar
0.586183	Hebbian	sleep	nmdar
0.705742	Hebbian	sleep	nmdar
0.788335	Hebbian	sleep	nmdar
0.627793	Hebbian	sleep	nmdar
0.675129	Hebbian	sleep	nmdar
0.595107	Hebbian	sleep	nmdar
0.649878	Hebbian	sleep	nmdar
0.762807	Hebbian	sleep	nmdar
0.725619	Hebbian	sleep	nmdar
0.767716	Hebbian	sleep	nmdar
0.630506	Hebbian	sleep	nmdar
0.632592	Hebbian	sleep	nmdar
0.891076	Hebbian	sleep	nmdar
0.960367	Hebbian	sleep	nmdar
0.729202	Hebbian	sleep	nmdar
0.712648	Hebbian	sleep	nmdar
0.68509	Hebbian	sleep	nmdar
0.597984	Hebbian	sleep	nmdar
0.674235	Hebbian	sleep	nmdar
0.630201	Hebbian	sleep	nmdar
0.703058	Hebbian	sleep	nmdar
0.751956	Hebbian	sleep	nmdar
0.828086	Hebbian	sleep	nmdar
0.783161	Hebbian	sleep	nmdar
0.458911	Hebbian	sleep	nmdar
0.641772	Hebbian	sleep	nmdar
0.82059	Hebbian	sleep	nmdar
0.609771	Hebbian	sleep	nmdar
0.722325	Hebbian	sleep	nmdar
0.669733	Hebbian	sleep	nmdar
0.86749	Hebbian	sleep	nmdar
0.699609	Hebbian	sleep	nmdar
0.63816	Hebbian	sleep	nmdar
0.699378	Hebbian	sleep	nmdar
0.593315	Hebbian	sleep	nmdar
0.660066	Hebbian	sleep	nmdar
0.665162	Hebbian	sleep	nmdar
0.671414	Hebbian	sleep	nmdar
0.831083	Hebbian	sleep	nmdar
0.674606	Hebbian	sleep	nmdar
0.666606	Hebbian	sleep	nmdar
0.759497	Hebbian	sleep	nmdar
0.58153	Hebbian	sleep	nmdar
0.734144	Hebbian	sleep	nmdar
0.603441	Hebbian	sleep	nmdar
0.595565	Hebbian	sleep	nmdar
0.619366	Hebbian	sleep	nmdar
0.615518	Hebbian	sleep	nmdar
0.63538	Hebbian	sleep	nmdar
0.595343	Hebbian	sleep	nmdar
0.63904	Hebbian	sleep	nmdar
0.866695	Hebbian	sleep	nmdar
0.573699	Hebbian	sleep	nmdar
0.872476	Hebbian	sleep	nmdar
0.599064	Hebbian	sleep	nmdar
0.747675	Hebbian	sleep	nmdar
0.62048	Hebbian	sleep	nmdar
0.587382	Hebbian	sleep	nmdar
0.764915	Hebbian	sleep	nmdar
0.819776	Hebbian	sleep	nmdar
0.641321	Hebbian	sleep	nmdar
0.79401	Hebbian	sleep	nmdar
0.6282	Hebbian	sleep	nmdar
0.841785	Hebbian	sleep	nmdar
0.731273	Hebbian	sleep	nmdar
0.605793	Hebbian	sleep	nmdar
0.684768	Hebbian	sleep	nmdar
0.695872	Hebbian	sleep	nmdar
0.651955	Hebbian	sleep	nmdar
0.635648	Hebbian	sleep	nmdar
0.714737	Hebbian	sleep	nmdar
0.630115	Hebbian	sleep	nmdar
0.581637	Hebbian	sleep	nmdar
0.591014	Hebbian	sleep	nmdar
0.791184	Hebbian	sleep	nmdar
0.549773	Hebbian	sleep	nmdar
0.63413	Hebbian	sleep	nmdar
0.68958	Hebbian	sleep	nmdar
0.587761	Hebbian	sleep	nmdar
0.743612	Hebbian	sleep	nmdar
0.679167	Hebbian	sleep	nmdar
0.753971	Hebbian	sleep	nmdar
0.732568	Hebbian	sleep	nmdar
0.624998	Hebbian	sleep	nmdar
0.670499	Hebbian	sleep	nmdar
0.652932	Hebbian	sleep	nmdar
0.594779	Hebbian	sleep	nmdar
0.691411	Hebbian	sleep	nmdar
0.601427	Hebbian	sleep	nmdar
0.637156	Hebbian	sleep	nmdar
0.64152	Hebbian	sleep	nmdar
0.727525	Hebbian	sleep	nmdar
0.603721	Hebbian	sleep	nmdar
0.783467	Hebbian	sleep	nmdar
0.597459	Hebbian	wake	nmdar
0.560526	Hebbian	wake	nmdar
0.577819	Hebbian	wake	nmdar
0.652242	Hebbian	wake	nmdar
0.571859	Hebbian	wake	nmdar
0.657723	Hebbian	wake	nmdar
0.591169	Hebbian	wake	nmdar
0.709994	Hebbian	wake	nmdar
0.621489	Hebbian	wake	nmdar
0.818601	Hebbian	wake	nmdar
0.58957	Hebbian	wake	nmdar
0.593467	Hebbian	wake	nmdar
0.589226	Hebbian	wake	nmdar
0.611969	Hebbian	wake	nmdar
0.668978	Hebbian	wake	nmdar
0.515675	Hebbian	wake	nmdar
0.666247	Hebbian	wake	nmdar
0.811419	Hebbian	wake	nmdar
0.705493	Hebbian	wake	nmdar
0.607895	Hebbian	wake	nmdar
0.543659	Hebbian	wake	nmdar
0.68306	Hebbian	wake	nmdar
0.551297	Hebbian	wake	nmdar
0.482412	Hebbian	wake	nmdar
0.601561	Hebbian	wake	nmdar
0.591599	Hebbian	wake	nmdar
0.587347	Hebbian	wake	nmdar
0.654567	Hebbian	wake	nmdar
0.611682	Hebbian	wake	nmdar
0.697313	Hebbian	wake	nmdar
0.598568	Hebbian	wake	nmdar
0.574579	Hebbian	wake	nmdar
0.53545	Hebbian	wake	nmdar
0.865903	Hebbian	wake	nmdar
0.688277	Hebbian	wake	nmdar
0.584211	Hebbian	wake	nmdar
0.603702	Hebbian	wake	nmdar
0.818039	Hebbian	wake	nmdar
0.570447	Hebbian	wake	nmdar
0.690201	Hebbian	wake	nmdar
0.685256	Hebbian	wake	nmdar
0.792585	Hebbian	wake	nmdar
0.639975	Hebbian	wake	nmdar
0.687933	Hebbian	wake	nmdar
0.752681	Hebbian	wake	nmdar
0.547241	Hebbian	wake	nmdar
0.540541	Hebbian	wake	nmdar
0.573864	Hebbian	wake	nmdar
0.879308	Hebbian	wake	nmdar
0.840365	Hebbian	wake	nmdar
0.611779	Hebbian	wake	nmdar
0.849518	Hebbian	wake	nmdar
0.778507	Hebbian	wake	nmdar
0.558594	Hebbian	wake	nmdar
0.682888	Hebbian	wake	nmdar
0.419967	Hebbian	wake	nmdar
0.614769	Hebbian	wake	nmdar
0.581624	Hebbian	wake	nmdar
0.614641	Hebbian	wake	nmdar
0.54552	Hebbian	wake	nmdar
0.687473	Hebbian	wake	nmdar
0.57897	Hebbian	wake	nmdar
0.587964	Hebbian	wake	nmdar
0.608569	Hebbian	wake	nmdar
0.587774	Hebbian	wake	nmdar
0.635211	Hebbian	wake	nmdar
0.558303	Hebbian	wake	nmdar
0.566181	Hebbian	wake	nmdar
0.66385	Hebbian	wake	nmdar
0.651471	Hebbian	wake	nmdar
0.571279	Hebbian	wake	nmdar
0.702419	Hebbian	wake	nmdar
0.598909	Hebbian	wake	nmdar
0.578585	Hebbian	wake	nmdar
0.532561	Hebbian	wake	nmdar
0.593416	Hebbian	wake	nmdar
0.592887	Hebbian	wake	nmdar
0.567477	Hebbian	wake	nmdar
0.603639	Hebbian	wake	nmdar
0.752783	Hebbian	wake	nmdar
0.836603	Hebbian	wake	nmdar
0.634586	Hebbian	wake	nmdar
0.614224	Hebbian	wake	nmdar
0.56616	Hebbian	wake	nmdar
0.779888	Hebbian	wake	nmdar
0.838988	Hebbian	wake	nmdar
0.557898	Hebbian	wake	nmdar
0.686228	Hebbian	wake	nmdar
0.629729	Hebbian	wake	nmdar
0.687208	Hebbian	wake	nmdar
0.597702	Hebbian	wake	nmdar
0.661354	Hebbian	wake	nmdar
0.533576	Hebbian	wake	nmdar
0.55174	Hebbian	wake	nmdar
0.515974	Hebbian	wake	nmdar
0.637856	Hebbian	wake	nmdar
0.605426	Hebbian	wake	nmdar
0.700161	Hebbian	wake	nmdar
0.551588	Hebbian	wake	nmdar
0.645111	Hebbian	wake	nmdar
0.635027	Hebbian	wake	nmdar
0.627793	Hebbian	wake	nmdar
0.616009	Hebbian	wake	nmdar
0.577554	Hebbian	wake	nmdar
0.582154	Hebbian	wake	nmdar
0.585901	Hebbian	wake	nmdar
0.656627	Hebbian	wake	nmdar
0.664367	Hebbian	wake	nmdar
0.574348	Hebbian	wake	nmdar
0.626439	Hebbian	wake	nmdar
0.810849	Hebbian	wake	nmdar
0.956863	Hebbian	wake	nmdar
0.596951	Hebbian	wake	nmdar
0.712648	Hebbian	wake	nmdar
0.588405	Hebbian	wake	nmdar
0.563578	Hebbian	wake	nmdar
0.612214	Hebbian	wake	nmdar
0.569547	Hebbian	wake	nmdar
0.626597	Hebbian	wake	nmdar
0.727649	Hebbian	wake	nmdar
0.754833	Hebbian	wake	nmdar
0.672876	Hebbian	wake	nmdar
0.497154	Hebbian	wake	nmdar
0.545821	Hebbian	wake	nmdar
0.807031	Hebbian	wake	nmdar
0.575675	Hebbian	wake	nmdar
0.673984	Hebbian	wake	nmdar
0.612885	Hebbian	wake	nmdar
0.780585	Hebbian	wake	nmdar
0.611877	Hebbian	wake	nmdar
0.59881	Hebbian	wake	nmdar
0.651228	Hebbian	wake	nmdar
0.53518	Hebbian	wake	nmdar
0.647081	Hebbian	wake	nmdar
0.624601	Hebbian	wake	nmdar
0.593467	Hebbian	wake	nmdar
0.685256	Hebbian	wake	nmdar
0.605144	Hebbian	wake	nmdar
0.561707	Hebbian	wake	nmdar
0.612798	Hebbian	wake	nmdar
0.550899	Hebbian	wake	nmdar
0.711678	Hebbian	wake	nmdar
0.575589	Hebbian	wake	nmdar
0.530431	Hebbian	wake	nmdar
0.596008	Hebbian	wake	nmdar
0.576304	Hebbian	wake	nmdar
0.623452	Hebbian	wake	nmdar
0.570443	Hebbian	wake	nmdar
0.630208	Hebbian	wake	nmdar
0.714243	Hebbian	wake	nmdar
0.567993	Hebbian	wake	nmdar
0.852814	Hebbian	wake	nmdar
0.548629	Hebbian	wake	nmdar
0.714997	Hebbian	wake	nmdar
0.577724	Hebbian	wake	nmdar
0.553741	Hebbian	wake	nmdar
0.707743	Hebbian	wake	nmdar
0.760089	Hebbian	wake	nmdar
0.664899	Hebbian	wake	nmdar
0.785468	Hebbian	wake	nmdar
0.555506	Hebbian	wake	nmdar
0.771814	Hebbian	wake	nmdar
0.568499	Hebbian	wake	nmdar
0.605793	Hebbian	wake	nmdar
0.612785	Hebbian	wake	nmdar
0.67776	Hebbian	wake	nmdar
0.600177	Hebbian	wake	nmdar
0.582299	Hebbian	wake	nmdar
0.697176	Hebbian	wake	nmdar
0.656312	Hebbian	wake	nmdar
0.568523	Hebbian	wake	nmdar
0.561814	Hebbian	wake	nmdar
0.780652	Hebbian	wake	nmdar
0.546674	Hebbian	wake	nmdar
0.634926	Hebbian	wake	nmdar
0.636092	Hebbian	wake	nmdar
0.567271	Hebbian	wake	nmdar
0.672881	Hebbian	wake	nmdar
0.69721	Hebbian	wake	nmdar
0.690435	Hebbian	wake	nmdar
0.725984	Hebbian	wake	nmdar
0.620142	Hebbian	wake	nmdar
0.600384	Hebbian	wake	nmdar
0.584802	Hebbian	wake	nmdar
0.564054	Hebbian	wake	nmdar
0.691411	Hebbian	wake	nmdar
0.600972	Hebbian	wake	nmdar
0.594366	Hebbian	wake	nmdar
0.639304	Hebbian	wake	nmdar
0.73371	Hebbian	wake	nmdar
0.557102	Hebbian	wake	nmdar
0.648524	Hebbian	wake	nmdar
0.369911	Anti-Hebbian	sleep	nmdar
0.389349	Anti-Hebbian	sleep	nmdar
0.416086	Anti-Hebbian	sleep	nmdar
0.581458	Anti-Hebbian	sleep	nmdar
0.354803	Anti-Hebbian	sleep	nmdar
0.430295	Anti-Hebbian	sleep	nmdar
0.351045	Anti-Hebbian	sleep	nmdar
0.390101	Anti-Hebbian	sleep	nmdar
0.247169	Anti-Hebbian	sleep	nmdar
0.387921	Anti-Hebbian	sleep	nmdar
0.399345	Anti-Hebbian	sleep	nmdar
0.346765	Anti-Hebbian	sleep	nmdar
0.340233	Anti-Hebbian	sleep	nmdar
0.440784	Anti-Hebbian	sleep	nmdar
0.281019	Anti-Hebbian	sleep	nmdar
0.258271	Anti-Hebbian	sleep	nmdar
0.405488	Anti-Hebbian	sleep	nmdar
0.399484	Anti-Hebbian	sleep	nmdar
0.371161	Anti-Hebbian	sleep	nmdar
0.392053	Anti-Hebbian	sleep	nmdar
0.340846	Anti-Hebbian	sleep	nmdar
0.368121	Anti-Hebbian	sleep	nmdar
0.380338	Anti-Hebbian	sleep	nmdar
0.41334	Anti-Hebbian	sleep	nmdar
0.415074	Anti-Hebbian	sleep	nmdar
0.13828	Anti-Hebbian	sleep	nmdar
0.159016	Anti-Hebbian	sleep	nmdar
0.463694	Anti-Hebbian	sleep	nmdar
0.39219	Anti-Hebbian	sleep	nmdar
0.391627	Anti-Hebbian	sleep	nmdar
0.207294	Anti-Hebbian	sleep	nmdar
0.424356	Anti-Hebbian	sleep	nmdar
0.357131	Anti-Hebbian	sleep	nmdar
0.232344	Anti-Hebbian	sleep	nmdar
0.424164	Anti-Hebbian	sleep	nmdar
0.362292	Anti-Hebbian	sleep	nmdar
0.400584	Anti-Hebbian	sleep	nmdar
0.260347	Anti-Hebbian	sleep	nmdar
0.387	Anti-Hebbian	sleep	nmdar
0.413626	Anti-Hebbian	sleep	nmdar
0.387251	Anti-Hebbian	sleep	nmdar
0.312827	Anti-Hebbian	sleep	nmdar
0.390733	Anti-Hebbian	sleep	nmdar
0.362071	Anti-Hebbian	sleep	nmdar
0.474492	Anti-Hebbian	sleep	nmdar
0.360198	Anti-Hebbian	sleep	nmdar
0.613065	Anti-Hebbian	sleep	nmdar
0.415787	Anti-Hebbian	sleep	nmdar
0.351985	Anti-Hebbian	sleep	nmdar
0.324354	Anti-Hebbian	sleep	nmdar
0.349864	Anti-Hebbian	sleep	nmdar
0.307274	Anti-Hebbian	sleep	nmdar
0.317693	Anti-Hebbian	sleep	nmdar
0.325845	Anti-Hebbian	sleep	nmdar
0.189062	Anti-Hebbian	sleep	nmdar
0.432615	Anti-Hebbian	sleep	nmdar
0.241383	Anti-Hebbian	sleep	nmdar
0.459658	Anti-Hebbian	sleep	nmdar
0.362952	Anti-Hebbian	sleep	nmdar
0.451294	Anti-Hebbian	sleep	nmdar
0.295315	Anti-Hebbian	sleep	nmdar
0.364042	Anti-Hebbian	sleep	nmdar
0.333319	Anti-Hebbian	sleep	nmdar
0.490183	Anti-Hebbian	sleep	nmdar
0.383949	Anti-Hebbian	sleep	nmdar
0.406195	Anti-Hebbian	sleep	nmdar
0.387411	Anti-Hebbian	sleep	nmdar
0.455768	Anti-Hebbian	sleep	nmdar
0.420565	Anti-Hebbian	sleep	nmdar
0.371744	Anti-Hebbian	sleep	nmdar
0.23081	Anti-Hebbian	sleep	nmdar
0.38244	Anti-Hebbian	sleep	nmdar
0.314117	Anti-Hebbian	sleep	nmdar
0.30647	Anti-Hebbian	sleep	nmdar
0.533267	Anti-Hebbian	sleep	nmdar
0.393305	Anti-Hebbian	sleep	nmdar
0.326238	Anti-Hebbian	sleep	nmdar
0.340139	Anti-Hebbian	sleep	nmdar
0.368789	Anti-Hebbian	sleep	nmdar
0.373758	Anti-Hebbian	sleep	nmdar
0.315957	Anti-Hebbian	sleep	nmdar
0.382633	Anti-Hebbian	sleep	nmdar
0.331479	Anti-Hebbian	sleep	nmdar
0.348131	Anti-Hebbian	sleep	nmdar
0.377405	Anti-Hebbian	sleep	nmdar
0.366808	Anti-Hebbian	sleep	nmdar
0.32934	Anti-Hebbian	sleep	nmdar
0.254432	Anti-Hebbian	sleep	nmdar
0.2607	Anti-Hebbian	sleep	nmdar
0.347742	Anti-Hebbian	sleep	nmdar
0.314787	Anti-Hebbian	sleep	nmdar
0.353956	Anti-Hebbian	sleep	nmdar
0.223478	Anti-Hebbian	sleep	nmdar
0.325076	Anti-Hebbian	sleep	nmdar
0.622762	Anti-Hebbian	sleep	nmdar
0.263409	Anti-Hebbian	sleep	nmdar
0.271466	Anti-Hebbian	sleep	nmdar
0.342153	Anti-Hebbian	sleep	nmdar
0.469237	Anti-Hebbian	sleep	nmdar
0.294914	Anti-Hebbian	sleep	nmdar
0.400584	Anti-Hebbian	sleep	nmdar
0.32466	Anti-Hebbian	sleep	nmdar
0.385116	Anti-Hebbian	sleep	nmdar
0.287605	Anti-Hebbian	sleep	nmdar
0.390614	Anti-Hebbian	sleep	nmdar
0.332393	Anti-Hebbian	sleep	nmdar
0.422547	Anti-Hebbian	sleep	nmdar
0.386572	Anti-Hebbian	sleep	nmdar
0.419111	Anti-Hebbian	sleep	nmdar
0.365548	Anti-Hebbian	sleep	nmdar
0.161585	Anti-Hebbian	sleep	nmdar
0.382043	Anti-Hebbian	sleep	nmdar
0.353688	Anti-Hebbian	sleep	nmdar
0.359709	Anti-Hebbian	sleep	nmdar
0.531446	Anti-Hebbian	sleep	nmdar
0.394305	Anti-Hebbian	sleep	nmdar
0.393835	Anti-Hebbian	sleep	nmdar
0.265474	Anti-Hebbian	sleep	nmdar
0.408021	Anti-Hebbian	sleep	nmdar
0.307668	Anti-Hebbian	sleep	nmdar
0.343676	Anti-Hebbian	sleep	nmdar
0.316776	Anti-Hebbian	sleep	nmdar
0.416876	Anti-Hebbian	sleep	nmdar
0.480975	Anti-Hebbian	sleep	nmdar
0.27008	Anti-Hebbian	sleep	nmdar
0.355226	Anti-Hebbian	sleep	nmdar
0.289078	Anti-Hebbian	sleep	nmdar
0.291714	Anti-Hebbian	sleep	nmdar
0.187692	Anti-Hebbian	sleep	nmdar
0.351892	Anti-Hebbian	sleep	nmdar
0.33397	Anti-Hebbian	sleep	nmdar
0.398039	Anti-Hebbian	sleep	nmdar
0.335371	Anti-Hebbian	sleep	nmdar
0.38966	Anti-Hebbian	sleep	nmdar
0.420062	Anti-Hebbian	sleep	nmdar
0.38661	Anti-Hebbian	sleep	nmdar
0.455437	Anti-Hebbian	sleep	nmdar
0.280668	Anti-Hebbian	sleep	nmdar
0.394398	Anti-Hebbian	sleep	nmdar
0.308977	Anti-Hebbian	sleep	nmdar
0.321138	Anti-Hebbian	sleep	nmdar
0.374339	Anti-Hebbian	sleep	nmdar
0.47093	Anti-Hebbian	sleep	nmdar
0.428582	Anti-Hebbian	wake	nmdar
0.408281	Anti-Hebbian	wake	nmdar
0.438383	Anti-Hebbian	wake	nmdar
0.62839	Anti-Hebbian	wake	nmdar
0.384527	Anti-Hebbian	wake	nmdar
0.456761	Anti-Hebbian	wake	nmdar
0.353939	Anti-Hebbian	wake	nmdar
0.417977	Anti-Hebbian	wake	nmdar
0.254943	Anti-Hebbian	wake	nmdar
0.372196	Anti-Hebbian	wake	nmdar
0.424167	Anti-Hebbian	wake	nmdar
0.391851	Anti-Hebbian	wake	nmdar
0.394024	Anti-Hebbian	wake	nmdar
0.463365	Anti-Hebbian	wake	nmdar
0.275504	Anti-Hebbian	wake	nmdar
0.233231	Anti-Hebbian	wake	nmdar
0.398352	Anti-Hebbian	wake	nmdar
0.420541	Anti-Hebbian	wake	nmdar
0.45126	Anti-Hebbian	wake	nmdar
0.407333	Anti-Hebbian	wake	nmdar
0.379565	Anti-Hebbian	wake	nmdar
0.461992	Anti-Hebbian	wake	nmdar
0.437979	Anti-Hebbian	wake	nmdar
0.434803	Anti-Hebbian	wake	nmdar
0.439083	Anti-Hebbian	wake	nmdar
0.226108	Anti-Hebbian	wake	nmdar
0.215641	Anti-Hebbian	wake	nmdar
0.501877	Anti-Hebbian	wake	nmdar
0.400137	Anti-Hebbian	wake	nmdar
0.474864	Anti-Hebbian	wake	nmdar
0.248787	Anti-Hebbian	wake	nmdar
0.450443	Anti-Hebbian	wake	nmdar
0.39964	Anti-Hebbian	wake	nmdar
0.367506	Anti-Hebbian	wake	nmdar
0.479247	Anti-Hebbian	wake	nmdar
0.368334	Anti-Hebbian	wake	nmdar
0.443784	Anti-Hebbian	wake	nmdar
0.36025	Anti-Hebbian	wake	nmdar
0.318255	Anti-Hebbian	wake	nmdar
0.423537	Anti-Hebbian	wake	nmdar
0.423079	Anti-Hebbian	wake	nmdar
0.397089	Anti-Hebbian	wake	nmdar
0.403347	Anti-Hebbian	wake	nmdar
0.387671	Anti-Hebbian	wake	nmdar
0.516921	Anti-Hebbian	wake	nmdar
0.340757	Anti-Hebbian	wake	nmdar
0.496179	Anti-Hebbian	wake	nmdar
0.448651	Anti-Hebbian	wake	nmdar
0.379659	Anti-Hebbian	wake	nmdar
0.416957	Anti-Hebbian	wake	nmdar
0.404558	Anti-Hebbian	wake	nmdar
0.382124	Anti-Hebbian	wake	nmdar
0.375133	Anti-Hebbian	wake	nmdar
0.331198	Anti-Hebbian	wake	nmdar
0.247652	Anti-Hebbian	wake	nmdar
0.473163	Anti-Hebbian	wake	nmdar
0.343225	Anti-Hebbian	wake	nmdar
0.489641	Anti-Hebbian	wake	nmdar
0.404032	Anti-Hebbian	wake	nmdar
0.470713	Anti-Hebbian	wake	nmdar
0.32549	Anti-Hebbian	wake	nmdar
0.458797	Anti-Hebbian	wake	nmdar
0.397942	Anti-Hebbian	wake	nmdar
0.488871	Anti-Hebbian	wake	nmdar
0.424977	Anti-Hebbian	wake	nmdar
0.432509	Anti-Hebbian	wake	nmdar
0.391351	Anti-Hebbian	wake	nmdar
0.46285	Anti-Hebbian	wake	nmdar
0.449447	Anti-Hebbian	wake	nmdar
0.425839	Anti-Hebbian	wake	nmdar
0.211136	Anti-Hebbian	wake	nmdar
0.434641	Anti-Hebbian	wake	nmdar
0.338289	Anti-Hebbian	wake	nmdar
0.392253	Anti-Hebbian	wake	nmdar
0.500631	Anti-Hebbian	wake	nmdar
0.414542	Anti-Hebbian	wake	nmdar
0.393291	Anti-Hebbian	wake	nmdar
0.413123	Anti-Hebbian	wake	nmdar
0.401445	Anti-Hebbian	wake	nmdar
0.42738	Anti-Hebbian	wake	nmdar
0.31669	Anti-Hebbian	wake	nmdar
0.401498	Anti-Hebbian	wake	nmdar
0.402174	Anti-Hebbian	wake	nmdar
0.450931	Anti-Hebbian	wake	nmdar
0.38854	Anti-Hebbian	wake	nmdar
0.363236	Anti-Hebbian	wake	nmdar
0.376355	Anti-Hebbian	wake	nmdar
0.268249	Anti-Hebbian	wake	nmdar
0.2607	Anti-Hebbian	wake	nmdar
0.458573	Anti-Hebbian	wake	nmdar
0.342065	Anti-Hebbian	wake	nmdar
0.419186	Anti-Hebbian	wake	nmdar
0.276391	Anti-Hebbian	wake	nmdar
0.35085	Anti-Hebbian	wake	nmdar
0.539839	Anti-Hebbian	wake	nmdar
0.353251	Anti-Hebbian	wake	nmdar
0.305397	Anti-Hebbian	wake	nmdar
0.381643	Anti-Hebbian	wake	nmdar
0.50156	Anti-Hebbian	wake	nmdar
0.341578	Anti-Hebbian	wake	nmdar
0.443784	Anti-Hebbian	wake	nmdar
0.424197	Anti-Hebbian	wake	nmdar
0.434611	Anti-Hebbian	wake	nmdar
0.350844	Anti-Hebbian	wake	nmdar
0.380898	Anti-Hebbian	wake	nmdar
0.374784	Anti-Hebbian	wake	nmdar
0.525311	Anti-Hebbian	wake	nmdar
0.401559	Anti-Hebbian	wake	nmdar
0.433258	Anti-Hebbian	wake	nmdar
0.380467	Anti-Hebbian	wake	nmdar
0.224359	Anti-Hebbian	wake	nmdar
0.434172	Anti-Hebbian	wake	nmdar
0.420825	Anti-Hebbian	wake	nmdar
0.417215	Anti-Hebbian	wake	nmdar
0.669027	Anti-Hebbian	wake	nmdar
0.414444	Anti-Hebbian	wake	nmdar
0.382856	Anti-Hebbian	wake	nmdar
0.273629	Anti-Hebbian	wake	nmdar
0.472496	Anti-Hebbian	wake	nmdar
0.359473	Anti-Hebbian	wake	nmdar
0.450834	Anti-Hebbian	wake	nmdar
0.330512	Anti-Hebbian	wake	nmdar
0.439418	Anti-Hebbian	wake	nmdar
0.532288	Anti-Hebbian	wake	nmdar
0.246572	Anti-Hebbian	wake	nmdar
0.372708	Anti-Hebbian	wake	nmdar
0.387774	Anti-Hebbian	wake	nmdar
0.375549	Anti-Hebbian	wake	nmdar
0.198115	Anti-Hebbian	wake	nmdar
0.349063	Anti-Hebbian	wake	nmdar
0.370752	Anti-Hebbian	wake	nmdar
0.417976	Anti-Hebbian	wake	nmdar
0.421435	Anti-Hebbian	wake	nmdar
0.390434	Anti-Hebbian	wake	nmdar
0.470984	Anti-Hebbian	wake	nmdar
0.381498	Anti-Hebbian	wake	nmdar
0.455032	Anti-Hebbian	wake	nmdar
0.50696	Anti-Hebbian	wake	nmdar
0.434517	Anti-Hebbian	wake	nmdar
0.313531	Anti-Hebbian	wake	nmdar
0.332854	Anti-Hebbian	wake	nmdar
0.422562	Anti-Hebbian	wake	nmdar
0.478923	Anti-Hebbian	wake	nmdar
0.692609	Hebbian	sleep	cav
0.564925	Hebbian	sleep	cav
0.811871	Hebbian	sleep	cav
0.740807	Hebbian	sleep	cav
0.622866	Hebbian	sleep	cav
0.693347	Hebbian	sleep	cav
0.689992	Hebbian	sleep	cav
0.622101	Hebbian	sleep	cav
0.644103	Hebbian	sleep	cav
0.71144	Hebbian	sleep	cav
0.700232	Hebbian	sleep	cav
0.671669	Hebbian	sleep	cav
0.752473	Hebbian	sleep	cav
0.647976	Hebbian	sleep	cav
0.607661	Hebbian	sleep	cav
0.63828	Hebbian	sleep	cav
0.477248	Hebbian	sleep	cav
0.613747	Hebbian	sleep	cav
0.692109	Hebbian	sleep	cav
0.936929	Hebbian	sleep	cav
0.77045	Hebbian	sleep	cav
0.618262	Hebbian	sleep	cav
0.65921	Hebbian	sleep	cav
0.627519	Hebbian	sleep	cav
0.530972	Hebbian	sleep	cav
0.8063	Hebbian	sleep	cav
0.796745	Hebbian	sleep	cav
0.549495	Hebbian	sleep	cav
0.75265	Hebbian	sleep	cav
0.609116	Hebbian	sleep	cav
0.757078	Hebbian	sleep	cav
0.702132	Hebbian	sleep	cav
0.587688	Hebbian	sleep	cav
0.817493	Hebbian	sleep	cav
0.75265	Hebbian	sleep	cav
0.632365	Hebbian	sleep	cav
0.653349	Hebbian	sleep	cav
0.703064	Hebbian	sleep	cav
0.710815	Hebbian	sleep	cav
0.733293	Hebbian	sleep	cav
0.828799	Hebbian	sleep	cav
0.662371	Hebbian	sleep	cav
0.637805	Hebbian	wake	cav
0.524847	Hebbian	wake	cav
0.567447	Hebbian	wake	cav
0.740807	Hebbian	wake	cav
0.556935	Hebbian	wake	cav
0.512184	Hebbian	wake	cav
0.647564	Hebbian	wake	cav
0.567389	Hebbian	wake	cav
0.579986	Hebbian	wake	cav
0.591092	Hebbian	wake	cav
0.596107	Hebbian	wake	cav
0.561586	Hebbian	wake	cav
0.652043	Hebbian	wake	cav
0.569103	Hebbian	wake	cav
0.561494	Hebbian	wake	cav
0.580505	Hebbian	wake	cav
0.579703	Hebbian	wake	cav
0.549676	Hebbian	wake	cav
0.522086	Hebbian	wake	cav
0.922573	Hebbian	wake	cav
0.637274	Hebbian	wake	cav
0.562273	Hebbian	wake	cav
0.541893	Hebbian	wake	cav
0.598298	Hebbian	wake	cav
0.520776	Hebbian	wake	cav
0.664923	Hebbian	wake	cav
0.717573	Hebbian	wake	cav
0.519455	Hebbian	wake	cav
0.656496	Hebbian	wake	cav
0.584223	Hebbian	wake	cav
0.757514	Hebbian	wake	cav
0.611511	Hebbian	wake	cav
0.536293	Hebbian	wake	cav
0.765911	Hebbian	wake	cav
0.656496	Hebbian	wake	cav
0.588014	Hebbian	wake	cav
0.5444	Hebbian	wake	cav
0.665505	Hebbian	wake	cav
0.530785	Hebbian	wake	cav
0.693104	Hebbian	wake	cav
0.504146	Hebbian	wake	cav
0.65658	Hebbian	wake	cav
0.333963	Anti-Hebbian	sleep	cav
0.453176	Anti-Hebbian	sleep	cav
0.284938	Anti-Hebbian	sleep	cav
0.40015	Anti-Hebbian	sleep	cav
0.519499	Anti-Hebbian	sleep	cav
0.351952	Anti-Hebbian	sleep	cav
0.388815	Anti-Hebbian	sleep	cav
0.412708	Anti-Hebbian	sleep	cav
0.272635	Anti-Hebbian	sleep	cav
0.271521	Anti-Hebbian	sleep	cav
0.324613	Anti-Hebbian	sleep	cav
0.379816	Anti-Hebbian	sleep	cav
0.31317	Anti-Hebbian	sleep	cav
0.323982	Anti-Hebbian	sleep	cav
0.142761	Anti-Hebbian	sleep	cav
0.238942	Anti-Hebbian	sleep	cav
0.371033	Anti-Hebbian	sleep	cav
0.354223	Anti-Hebbian	sleep	cav
0.29846	Anti-Hebbian	sleep	cav
0.437308	Anti-Hebbian	sleep	cav
0.234784	Anti-Hebbian	sleep	cav
0.375433	Anti-Hebbian	sleep	cav
0.397394	Anti-Hebbian	sleep	cav
0.427201	Anti-Hebbian	sleep	cav
0.395215	Anti-Hebbian	sleep	cav
0.366872	Anti-Hebbian	sleep	cav
0.450058	Anti-Hebbian	sleep	cav
0.214827	Anti-Hebbian	sleep	cav
0.24048	Anti-Hebbian	sleep	cav
0.368263	Anti-Hebbian	sleep	cav
0.300016	Anti-Hebbian	sleep	cav
0.314102	Anti-Hebbian	sleep	cav
0.214827	Anti-Hebbian	sleep	cav
0.251062	Anti-Hebbian	sleep	cav
0.369595	Anti-Hebbian	sleep	cav
0.321054	Anti-Hebbian	sleep	cav
0.264848	Anti-Hebbian	sleep	cav
0.400584	Anti-Hebbian	sleep	cav
0.381322	Anti-Hebbian	wake	cav
0.471407	Anti-Hebbian	wake	cav
0.284938	Anti-Hebbian	wake	cav
0.453803	Anti-Hebbian	wake	cav
0.557378	Anti-Hebbian	wake	cav
0.37398	Anti-Hebbian	wake	cav
0.458188	Anti-Hebbian	wake	cav
0.459071	Anti-Hebbian	wake	cav
0.450661	Anti-Hebbian	wake	cav
0.37786	Anti-Hebbian	wake	cav
0.416334	Anti-Hebbian	wake	cav
0.470863	Anti-Hebbian	wake	cav
0.391677	Anti-Hebbian	wake	cav
0.360945	Anti-Hebbian	wake	cav
0.289544	Anti-Hebbian	wake	cav
0.326812	Anti-Hebbian	wake	cav
0.439495	Anti-Hebbian	wake	cav
0.486583	Anti-Hebbian	wake	cav
0.348916	Anti-Hebbian	wake	cav
0.460488	Anti-Hebbian	wake	cav
0.405687	Anti-Hebbian	wake	cav
0.395217	Anti-Hebbian	wake	cav
0.397394	Anti-Hebbian	wake	cav
0.460345	Anti-Hebbian	wake	cav
0.419669	Anti-Hebbian	wake	cav
0.379518	Anti-Hebbian	wake	cav
0.465042	Anti-Hebbian	wake	cav
0.228305	Anti-Hebbian	wake	cav
0.204635	Anti-Hebbian	wake	cav
0.445699	Anti-Hebbian	wake	cav
0.365069	Anti-Hebbian	wake	cav
0.353179	Anti-Hebbian	wake	cav
0.228305	Anti-Hebbian	wake	cav
0.364517	Anti-Hebbian	wake	cav
0.375678	Anti-Hebbian	wake	cav
0.479838	Anti-Hebbian	wake	cav
0.375693	Anti-Hebbian	wake	cav
0.41823	Anti-Hebbian	wake	cav
0.736308	Hebbian	sleep	pre
0.758594	Hebbian	sleep	pre
0.669364	Hebbian	sleep	pre
0.599063	Hebbian	sleep	pre
0.629622	Hebbian	sleep	pre
0.701972	Hebbian	sleep	pre
0.607352	Hebbian	sleep	pre
0.742823	Hebbian	sleep	pre
0.640843	Hebbian	sleep	pre
0.720344	Hebbian	sleep	pre
0.627203	Hebbian	sleep	pre
0.587632	Hebbian	sleep	pre
0.86344	Hebbian	sleep	pre
0.606685	Hebbian	sleep	pre
0.5485	Hebbian	sleep	pre
0.658661	Hebbian	sleep	pre
0.621117	Hebbian	sleep	pre
0.602717	Hebbian	sleep	pre
0.61478	Hebbian	sleep	pre
0.573028	Hebbian	sleep	pre
0.660097	Hebbian	sleep	pre
0.854493	Hebbian	sleep	pre
0.595147	Hebbian	sleep	pre
0.637754	Hebbian	sleep	pre
0.65342	Hebbian	sleep	pre
0.73048	Hebbian	sleep	pre
0.694833	Hebbian	sleep	pre
0.753595	Hebbian	sleep	pre
0.82754	Hebbian	sleep	pre
0.591461	Hebbian	sleep	pre
0.632777	Hebbian	sleep	pre
0.653965	Hebbian	sleep	pre
0.715239	Hebbian	sleep	pre
0.657119	Hebbian	sleep	pre
0.651551	Hebbian	sleep	pre
0.602805	Hebbian	sleep	pre
0.706952	Hebbian	sleep	pre
0.656321	Hebbian	sleep	pre
0.579214	Hebbian	sleep	pre
0.76735	Hebbian	sleep	pre
0.701745	Hebbian	sleep	pre
0.910672	Hebbian	sleep	pre
0.699879	Hebbian	sleep	pre
0.706137	Hebbian	sleep	pre
0.620812	Hebbian	sleep	pre
0.580603	Hebbian	sleep	pre
0.723346	Hebbian	sleep	pre
0.612321	Hebbian	sleep	pre
0.662772	Hebbian	sleep	pre
0.923121	Hebbian	sleep	pre
0.746242	Hebbian	sleep	pre
0.595521	Hebbian	sleep	pre
0.654696	Hebbian	sleep	pre
0.800383	Hebbian	sleep	pre
0.641992	Hebbian	sleep	pre
0.827594	Hebbian	sleep	pre
0.675661	Hebbian	sleep	pre
0.581804	Hebbian	sleep	pre
0.643043	Hebbian	sleep	pre
0.96304	Hebbian	sleep	pre
0.587102	Hebbian	sleep	pre
0.616193	Hebbian	sleep	pre
0.636528	Hebbian	sleep	pre
0.724484	Hebbian	sleep	pre
0.409321	Hebbian	sleep	pre
0.511965	Hebbian	sleep	pre
0.691115	Hebbian	sleep	pre
0.610063	Hebbian	sleep	pre
0.815202	Hebbian	sleep	pre
0.831525	Hebbian	sleep	pre
0.941183	Hebbian	sleep	pre
0.838374	Hebbian	sleep	pre
0.61026	Hebbian	sleep	pre
0.738463	Hebbian	sleep	pre
0.584493	Hebbian	sleep	pre
0.612754	Hebbian	sleep	pre
0.765901	Hebbian	sleep	pre
0.719883	Hebbian	sleep	pre
0.538681	Hebbian	sleep	pre
0.673247	Hebbian	sleep	pre
0.528225	Hebbian	sleep	pre
0.645178	Hebbian	sleep	pre
0.815548	Hebbian	sleep	pre
0.56145	Hebbian	sleep	pre
0.601373	Hebbian	sleep	pre
0.699879	Hebbian	sleep	pre
0.813014	Hebbian	sleep	pre
0.702036	Hebbian	sleep	pre
0.682462	Hebbian	sleep	pre
0.579701	Hebbian	sleep	pre
0.625272	Hebbian	sleep	pre
0.674513	Hebbian	sleep	pre
0.551457	Hebbian	sleep	pre
0.808681	Hebbian	sleep	pre
0.741482	Hebbian	sleep	pre
0.586855	Hebbian	sleep	pre
0.827245	Hebbian	sleep	pre
0.561894	Hebbian	sleep	pre
0.633261	Hebbian	sleep	pre
0.688053	Hebbian	sleep	pre
0.793303	Hebbian	sleep	pre
0.699822	Hebbian	sleep	pre
0.693729	Hebbian	sleep	pre
0.977558	Hebbian	sleep	pre
0.620019	Hebbian	sleep	pre
0.824287	Hebbian	sleep	pre
0.583114	Hebbian	sleep	pre
0.791147	Hebbian	sleep	pre
0.553201	Hebbian	sleep	pre
0.871504	Hebbian	sleep	pre
0.571606	Hebbian	sleep	pre
0.596804	Hebbian	sleep	pre
0.747058	Hebbian	sleep	pre
0.520793	Hebbian	sleep	pre
0.770188	Hebbian	sleep	pre
0.602203	Hebbian	sleep	pre
0.686938	Hebbian	sleep	pre
0.658884	Hebbian	sleep	pre
0.785964	Hebbian	sleep	pre
0.646588	Hebbian	sleep	pre
0.57034	Hebbian	sleep	pre
0.622347	Hebbian	sleep	pre
0.781903	Hebbian	sleep	pre
0.665542	Hebbian	sleep	pre
0.722194	Hebbian	sleep	pre
0.623962	Hebbian	sleep	pre
0.769381	Hebbian	sleep	pre
0.887876	Hebbian	sleep	pre
0.663044	Hebbian	sleep	pre
0.699879	Hebbian	sleep	pre
0.723546	Hebbian	sleep	pre
0.708137	Hebbian	sleep	pre
0.640081	Hebbian	sleep	pre
0.697767	Hebbian	sleep	pre
0.620266	Hebbian	sleep	pre
0.66872	Hebbian	sleep	pre
0.578412	Hebbian	sleep	pre
0.631252	Hebbian	sleep	pre
0.559021	Hebbian	sleep	pre
0.64417	Hebbian	sleep	pre
0.64228	Hebbian	sleep	pre
0.754129	Hebbian	sleep	pre
0.78792	Hebbian	sleep	pre
0.622928	Hebbian	sleep	pre
0.70831	Hebbian	sleep	pre
0.700544	Hebbian	sleep	pre
0.779218	Hebbian	sleep	pre
0.624592	Hebbian	sleep	pre
0.846591	Hebbian	sleep	pre
0.86184	Hebbian	sleep	pre
0.650373	Hebbian	sleep	pre
0.733168	Hebbian	wake	pre
0.633705	Hebbian	wake	pre
0.556674	Hebbian	wake	pre
0.379117	Hebbian	wake	pre
0.579721	Hebbian	wake	pre
0.644046	Hebbian	wake	pre
0.577574	Hebbian	wake	pre
0.65624	Hebbian	wake	pre
0.653578	Hebbian	wake	pre
0.720344	Hebbian	wake	pre
0.572941	Hebbian	wake	pre
0.518019	Hebbian	wake	pre
0.80922	Hebbian	wake	pre
0.573192	Hebbian	wake	pre
0.545216	Hebbian	wake	pre
0.607057	Hebbian	wake	pre
0.596746	Hebbian	wake	pre
0.569089	Hebbian	wake	pre
0.566619	Hebbian	wake	pre
0.552796	Hebbian	wake	pre
0.586241	Hebbian	wake	pre
0.556393	Hebbian	wake	pre
0.578617	Hebbian	wake	pre
0.584701	Hebbian	wake	pre
0.609587	Hebbian	wake	pre
0.725438	Hebbian	wake	pre
0.636591	Hebbian	wake	pre
0.689646	Hebbian	wake	pre
0.767771	Hebbian	wake	pre
0.580438	Hebbian	wake	pre
0.561702	Hebbian	wake	pre
0.68089	Hebbian	wake	pre
0.61584	Hebbian	wake	pre
0.6257	Hebbian	wake	pre
0.532813	Hebbian	wake	pre
0.54788	Hebbian	wake	pre
0.651042	Hebbian	wake	pre
0.559185	Hebbian	wake	pre
0.577292	Hebbian	wake	pre
0.695359	Hebbian	wake	pre
0.573996	Hebbian	wake	pre
0.895874	Hebbian	wake	pre
0.699798	Hebbian	wake	pre
0.597218	Hebbian	wake	pre
0.526043	Hebbian	wake	pre
0.561288	Hebbian	wake	pre
0.679453	Hebbian	wake	pre
0.572305	Hebbian	wake	pre
0.62791	Hebbian	wake	pre
0.862671	Hebbian	wake	pre
0.681983	Hebbian	wake	pre
0.534852	Hebbian	wake	pre
0.569015	Hebbian	wake	pre
0.738068	Hebbian	wake	pre
0.581845	Hebbian	wake	pre
0.673319	Hebbian	wake	pre
0.721293	Hebbian	wake	pre
0.547026	Hebbian	wake	pre
0.532809	Hebbian	wake	pre
0.954506	Hebbian	wake	pre
0.526529	Hebbian	wake	pre
0.546263	Hebbian	wake	pre
0.539441	Hebbian	wake	pre
0.6832	Hebbian	wake	pre
0.343398	Hebbian	wake	pre
0.49996	Hebbian	wake	pre
0.663765	Hebbian	wake	pre
0.527837	Hebbian	wake	pre
0.772905	Hebbian	wake	pre
0.797207	Hebbian	wake	pre
0.830057	Hebbian	wake	pre
0.779636	Hebbian	wake	pre
0.581766	Hebbian	wake	pre
0.667789	Hebbian	wake	pre
0.560715	Hebbian	wake	pre
0.612754	Hebbian	wake	pre
0.717702	Hebbian	wake	pre
0.628074	Hebbian	wake	pre
0.507203	Hebbian	wake	pre
0.609784	Hebbian	wake	pre
0.503728	Hebbian	wake	pre
0.551328	Hebbian	wake	pre
0.71357	Hebbian	wake	pre
0.53108	Hebbian	wake	pre
0.539438	Hebbian	wake	pre
0.699798	Hebbian	wake	pre
0.757086	Hebbian	wake	pre
0.662665	Hebbian	wake	pre
0.612905	Hebbian	wake	pre
0.551838	Hebbian	wake	pre
0.610098	Hebbian	wake	pre
0.666823	Hebbian	wake	pre
0.519966	Hebbian	wake	pre
0.789597	Hebbian	wake	pre
0.723256	Hebbian	wake	pre
0.55391	Hebbian	wake	pre
0.789875	Hebbian	wake	pre
0.541549	Hebbian	wake	pre
0.588042	Hebbian	wake	pre
0.633024	Hebbian	wake	pre
0.764654	Hebbian	wake	pre
0.644858	Hebbian	wake	pre
0.608641	Hebbian	wake	pre
0.969921	Hebbian	wake	pre
0.610309	Hebbian	wake	pre
0.800036	Hebbian	wake	pre
0.531394	Hebbian	wake	pre
0.654155	Hebbian	wake	pre
0.538167	Hebbian	wake	pre
0.851892	Hebbian	wake	pre
0.559518	Hebbian	wake	pre
0.553013	Hebbian	wake	pre
0.720863	Hebbian	wake	pre
0.50687	Hebbian	wake	pre
0.749014	Hebbian	wake	pre
0.590807	Hebbian	wake	pre
0.644716	Hebbian	wake	pre
0.60929	Hebbian	wake	pre
0.726829	Hebbian	wake	pre
0.587565	Hebbian	wake	pre
0.518222	Hebbian	wake	pre
0.595475	Hebbian	wake	pre
0.700503	Hebbian	wake	pre
0.57194	Hebbian	wake	pre
0.619563	Hebbian	wake	pre
0.571908	Hebbian	wake	pre
0.726418	Hebbian	wake	pre
0.875972	Hebbian	wake	pre
0.586879	Hebbian	wake	pre
0.699798	Hebbian	wake	pre
0.60417	Hebbian	wake	pre
0.59164	Hebbian	wake	pre
0.528882	Hebbian	wake	pre
0.656507	Hebbian	wake	pre
0.547843	Hebbian	wake	pre
0.593376	Hebbian	wake	pre
0.539724	Hebbian	wake	pre
0.582649	Hebbian	wake	pre
0.495615	Hebbian	wake	pre
0.573937	Hebbian	wake	pre
0.57662	Hebbian	wake	pre
0.694685	Hebbian	wake	pre
0.686022	Hebbian	wake	pre
0.555173	Hebbian	wake	pre
0.583774	Hebbian	wake	pre
0.688207	Hebbian	wake	pre
0.731329	Hebbian	wake	pre
0.556669	Hebbian	wake	pre
0.817711	Hebbian	wake	pre
0.824822	Hebbian	wake	pre
0.671491	Hebbian	wake	pre
0.405968	Anti-Hebbian	sleep	pre
0.400861	Anti-Hebbian	sleep	pre
0.388877	Anti-Hebbian	sleep	pre
0.550109	Anti-Hebbian	sleep	pre
0.402678	Anti-Hebbian	sleep	pre
0.421885	Anti-Hebbian	sleep	pre
0.319739	Anti-Hebbian	sleep	pre
0.39304	Anti-Hebbian	sleep	pre
0.424359	Anti-Hebbian	sleep	pre
0.351356	Anti-Hebbian	sleep	pre
0.423607	Anti-Hebbian	sleep	pre
0.520333	Anti-Hebbian	sleep	pre
0.342989	Anti-Hebbian	sleep	pre
0.341226	Anti-Hebbian	sleep	pre
0.303375	Anti-Hebbian	sleep	pre
0.42986	Anti-Hebbian	sleep	pre
0.373644	Anti-Hebbian	sleep	pre
0.405361	Anti-Hebbian	sleep	pre
0.423849	Anti-Hebbian	sleep	pre
0.389528	Anti-Hebbian	sleep	pre
0.104531	Anti-Hebbian	sleep	pre
0.254155	Anti-Hebbian	sleep	pre
0.300533	Anti-Hebbian	sleep	pre
0.334932	Anti-Hebbian	sleep	pre
0.400702	Anti-Hebbian	sleep	pre
0.296196	Anti-Hebbian	sleep	pre
0.340453	Anti-Hebbian	sleep	pre
0.412744	Anti-Hebbian	sleep	pre
0.4181	Anti-Hebbian	sleep	pre
0.224177	Anti-Hebbian	sleep	pre
0.729679	Anti-Hebbian	sleep	pre
0.310649	Anti-Hebbian	sleep	pre
0.286661	Anti-Hebbian	sleep	pre
0.408231	Anti-Hebbian	sleep	pre
0.257424	Anti-Hebbian	sleep	pre
0.437524	Anti-Hebbian	sleep	pre
0.159499	Anti-Hebbian	sleep	pre
0.317361	Anti-Hebbian	sleep	pre
0.328633	Anti-Hebbian	sleep	pre
0.468552	Anti-Hebbian	sleep	pre
0.42774	Anti-Hebbian	sleep	pre
0.432515	Anti-Hebbian	sleep	pre
0.331257	Anti-Hebbian	sleep	pre
0.293797	Anti-Hebbian	sleep	pre
0.238697	Anti-Hebbian	sleep	pre
0.374247	Anti-Hebbian	sleep	pre
0.401973	Anti-Hebbian	sleep	pre
0.30507	Anti-Hebbian	sleep	pre
0.384159	Anti-Hebbian	sleep	pre
0.351543	Anti-Hebbian	sleep	pre
0.375528	Anti-Hebbian	sleep	pre
0.351808	Anti-Hebbian	sleep	pre
0.392527	Anti-Hebbian	sleep	pre
0.32439	Anti-Hebbian	sleep	pre
0.353638	Anti-Hebbian	sleep	pre
0.369917	Anti-Hebbian	sleep	pre
0.210431	Anti-Hebbian	sleep	pre
0.265205	Anti-Hebbian	sleep	pre
0.423071	Anti-Hebbian	sleep	pre
0.366492	Anti-Hebbian	sleep	pre
0.359124	Anti-Hebbian	sleep	pre
0.389791	Anti-Hebbian	sleep	pre
0.391074	Anti-Hebbian	sleep	pre
0.406596	Anti-Hebbian	sleep	pre
0.310767	Anti-Hebbian	sleep	pre
0.354344	Anti-Hebbian	sleep	pre
0.427534	Anti-Hebbian	sleep	pre
0.286661	Anti-Hebbian	sleep	pre
0.349741	Anti-Hebbian	sleep	pre
0.379452	Anti-Hebbian	sleep	pre
0.264925	Anti-Hebbian	sleep	pre
0.447421	Anti-Hebbian	sleep	pre
0.36074	Anti-Hebbian	sleep	pre
0.338088	Anti-Hebbian	sleep	pre
0.362891	Anti-Hebbian	sleep	pre
0.444736	Anti-Hebbian	sleep	pre
0.404282	Anti-Hebbian	sleep	pre
0.3875	Anti-Hebbian	sleep	pre
0.44533	Anti-Hebbian	sleep	pre
0.442253	Anti-Hebbian	sleep	pre
0.635124	Anti-Hebbian	sleep	pre
0.278453	Anti-Hebbian	sleep	pre
0.287968	Anti-Hebbian	sleep	pre
0.450702	Anti-Hebbian	sleep	pre
0.406853	Anti-Hebbian	sleep	pre
0.392921	Anti-Hebbian	sleep	pre
0.413441	Anti-Hebbian	sleep	pre
0.363401	Anti-Hebbian	sleep	pre
0.293976	Anti-Hebbian	sleep	pre
0.347167	Anti-Hebbian	sleep	pre
0.412273	Anti-Hebbian	sleep	pre
0.300124	Anti-Hebbian	sleep	pre
0.390305	Anti-Hebbian	sleep	pre
0.33934	Anti-Hebbian	sleep	pre
0.392767	Anti-Hebbian	sleep	pre
0.308003	Anti-Hebbian	sleep	pre
0.11743	Anti-Hebbian	sleep	pre
0.432423	Anti-Hebbian	sleep	pre
0.403547	Anti-Hebbian	sleep	pre
0.33432	Anti-Hebbian	sleep	pre
0.238543	Anti-Hebbian	sleep	pre
0.334933	Anti-Hebbian	sleep	pre
0.408938	Anti-Hebbian	sleep	pre
0.286661	Anti-Hebbian	sleep	pre
0.441231	Anti-Hebbian	sleep	pre
0.355915	Anti-Hebbian	sleep	pre
0.316786	Anti-Hebbian	sleep	pre
0.37976	Anti-Hebbian	sleep	pre
0.361987	Anti-Hebbian	sleep	pre
0.471107	Anti-Hebbian	sleep	pre
0.380859	Anti-Hebbian	sleep	pre
0.396019	Anti-Hebbian	sleep	pre
0.320694	Anti-Hebbian	sleep	pre
0.379472	Anti-Hebbian	sleep	pre
0.20033	Anti-Hebbian	sleep	pre
0.32372	Anti-Hebbian	sleep	pre
0.34952	Anti-Hebbian	sleep	pre
0.404088	Anti-Hebbian	sleep	pre
0.413845	Anti-Hebbian	sleep	pre
0.363525	Anti-Hebbian	sleep	pre
0.262391	Anti-Hebbian	sleep	pre
0.366414	Anti-Hebbian	sleep	pre
0.290006	Anti-Hebbian	sleep	pre
0.424634	Anti-Hebbian	wake	pre
0.477446	Anti-Hebbian	wake	pre
0.433778	Anti-Hebbian	wake	pre
0.555736	Anti-Hebbian	wake	pre
0.44747	Anti-Hebbian	wake	pre
0.441293	Anti-Hebbian	wake	pre
0.324565	Anti-Hebbian	wake	pre
0.453288	Anti-Hebbian	wake	pre
0.494082	Anti-Hebbian	wake	pre
0.402491	Anti-Hebbian	wake	pre
0.462551	Anti-Hebbian	wake	pre
0.433464	Anti-Hebbian	wake	pre
0.384291	Anti-Hebbian	wake	pre
0.40469	Anti-Hebbian	wake	pre
0.365685	Anti-Hebbian	wake	pre
0.452361	Anti-Hebbian	wake	pre
0.410234	Anti-Hebbian	wake	pre
0.474524	Anti-Hebbian	wake	pre
0.447345	Anti-Hebbian	wake	pre
0.432698	Anti-Hebbian	wake	pre
0.169944	Anti-Hebbian	wake	pre
0.388956	Anti-Hebbian	wake	pre
0.449783	Anti-Hebbian	wake	pre
0.364508	Anti-Hebbian	wake	pre
0.428947	Anti-Hebbian	wake	pre
0.405878	Anti-Hebbian	wake	pre
0.445568	Anti-Hebbian	wake	pre
0.450184	Anti-Hebbian	wake	pre
0.45758	Anti-Hebbian	wake	pre
0.227452	Anti-Hebbian	wake	pre
0.811451	Anti-Hebbian	wake	pre
0.390487	Anti-Hebbian	wake	pre
0.311486	Anti-Hebbian	wake	pre
0.444737	Anti-Hebbian	wake	pre
0.435611	Anti-Hebbian	wake	pre
0.453696	Anti-Hebbian	wake	pre
0.290735	Anti-Hebbian	wake	pre
0.539902	Anti-Hebbian	wake	pre
0.476956	Anti-Hebbian	wake	pre
0.492628	Anti-Hebbian	wake	pre
0.459954	Anti-Hebbian	wake	pre
0.460991	Anti-Hebbian	wake	pre
0.430172	Anti-Hebbian	wake	pre
0.34332	Anti-Hebbian	wake	pre
0.335748	Anti-Hebbian	wake	pre
0.431388	Anti-Hebbian	wake	pre
0.458341	Anti-Hebbian	wake	pre
0.50598	Anti-Hebbian	wake	pre
0.44246	Anti-Hebbian	wake	pre
0.388535	Anti-Hebbian	wake	pre
0.459821	Anti-Hebbian	wake	pre
0.388917	Anti-Hebbian	wake	pre
0.393467	Anti-Hebbian	wake	pre
0.353325	Anti-Hebbian	wake	pre
0.389505	Anti-Hebbian	wake	pre
0.409979	Anti-Hebbian	wake	pre
0.302187	Anti-Hebbian	wake	pre
0.419862	Anti-Hebbian	wake	pre
0.454519	Anti-Hebbian	wake	pre
0.4449	Anti-Hebbian	wake	pre
0.336014	Anti-Hebbian	wake	pre
0.401978	Anti-Hebbian	wake	pre
0.437679	Anti-Hebbian	wake	pre
0.466981	Anti-Hebbian	wake	pre
0.388824	Anti-Hebbian	wake	pre
0.470398	Anti-Hebbian	wake	pre
0.474391	Anti-Hebbian	wake	pre
0.311486	Anti-Hebbian	wake	pre
0.39838	Anti-Hebbian	wake	pre
0.425995	Anti-Hebbian	wake	pre
0.32276	Anti-Hebbian	wake	pre
0.475663	Anti-Hebbian	wake	pre
0.396901	Anti-Hebbian	wake	pre
0.389178	Anti-Hebbian	wake	pre
0.379427	Anti-Hebbian	wake	pre
0.465528	Anti-Hebbian	wake	pre
0.436777	Anti-Hebbian	wake	pre
0.432558	Anti-Hebbian	wake	pre
0.516001	Anti-Hebbian	wake	pre
0.475441	Anti-Hebbian	wake	pre
0.531728	Anti-Hebbian	wake	pre
0.341213	Anti-Hebbian	wake	pre
0.33841	Anti-Hebbian	wake	pre
0.46813	Anti-Hebbian	wake	pre
0.473556	Anti-Hebbian	wake	pre
0.44443	Anti-Hebbian	wake	pre
0.426128	Anti-Hebbian	wake	pre
0.443123	Anti-Hebbian	wake	pre
0.393966	Anti-Hebbian	wake	pre
0.408611	Anti-Hebbian	wake	pre
0.451507	Anti-Hebbian	wake	pre
0.375787	Anti-Hebbian	wake	pre
0.438228	Anti-Hebbian	wake	pre
0.369636	Anti-Hebbian	wake	pre
0.433157	Anti-Hebbian	wake	pre
0.420143	Anti-Hebbian	wake	pre
0.164741	Anti-Hebbian	wake	pre
0.448274	Anti-Hebbian	wake	pre
0.437076	Anti-Hebbian	wake	pre
0.370354	Anti-Hebbian	wake	pre
0.255617	Anti-Hebbian	wake	pre
0.340862	Anti-Hebbian	wake	pre
0.42684	Anti-Hebbian	wake	pre
0.311486	Anti-Hebbian	wake	pre
0.478848	Anti-Hebbian	wake	pre
0.426955	Anti-Hebbian	wake	pre
0.356445	Anti-Hebbian	wake	pre
0.471417	Anti-Hebbian	wake	pre
0.385101	Anti-Hebbian	wake	pre
0.493388	Anti-Hebbian	wake	pre
0.436093	Anti-Hebbian	wake	pre
0.440412	Anti-Hebbian	wake	pre
0.370507	Anti-Hebbian	wake	pre
0.414707	Anti-Hebbian	wake	pre
0.318621	Anti-Hebbian	wake	pre
0.403966	Anti-Hebbian	wake	pre
0.403412	Anti-Hebbian	wake	pre
0.450967	Anti-Hebbian	wake	pre
0.420007	Anti-Hebbian	wake	pre
0.393541	Anti-Hebbian	wake	pre
0.365195	Anti-Hebbian	wake	pre
0.363252	Anti-Hebbian	wake	pre
0.281887	Anti-Hebbian	wake	pre

## Sheet: Table G
mean_effi	lr	state	Hz
0.839685	STDP	sleep	0-4Hz
0.601004	STDP	sleep	0-4Hz
0.718233	STDP	sleep	0-4Hz
0.771005	STDP	sleep	0-4Hz
0.69197	STDP	sleep	0-4Hz
0.651553	STDP	sleep	0-4Hz
0.669191	STDP	sleep	0-4Hz
0.742547	STDP	sleep	0-4Hz
0.800322	STDP	sleep	0-4Hz
0.694233	STDP	sleep	0-4Hz
0.787717	STDP	sleep	0-4Hz
0.856529	STDP	sleep	0-4Hz
0.703275	STDP	sleep	0-4Hz
0.76715	STDP	sleep	0-4Hz
0.66122	STDP	sleep	0-4Hz
0.755102	STDP	sleep	0-4Hz
0.731087	STDP	sleep	0-4Hz
0.812355	STDP	sleep	0-4Hz
0.624645	STDP	sleep	0-4Hz
0.816173	STDP	sleep	0-4Hz
0.828931	STDP	sleep	0-4Hz
0.653898	STDP	sleep	0-4Hz
0.580298	STDP	sleep	0-4Hz
0.746813	STDP	sleep	0-4Hz
0.771005	STDP	sleep	0-4Hz
0.705942	STDP	sleep	0-4Hz
0.686036	STDP	sleep	0-4Hz
0.748211	STDP	sleep	0-4Hz
0.702006	STDP	sleep	0-4Hz
0.664046	STDP	sleep	0-4Hz
0.792824	STDP	sleep	0-4Hz
0.860159	STDP	sleep	0-4Hz
0.768657	STDP	sleep	0-4Hz
0.772416	STDP	sleep	0-4Hz
0.689057	STDP	sleep	0-4Hz
0.620993	STDP	wake	0-4Hz
0.536542	STDP	wake	0-4Hz
0.662246	STDP	wake	0-4Hz
0.731161	STDP	wake	0-4Hz
0.56909	STDP	wake	0-4Hz
0.577183	STDP	wake	0-4Hz
0.554384	STDP	wake	0-4Hz
0.727702	STDP	wake	0-4Hz
0.627605	STDP	wake	0-4Hz
0.535202	STDP	wake	0-4Hz
0.656845	STDP	wake	0-4Hz
0.610859	STDP	wake	0-4Hz
0.578944	STDP	wake	0-4Hz
0.710563	STDP	wake	0-4Hz
0.616363	STDP	wake	0-4Hz
0.673297	STDP	wake	0-4Hz
0.508008	STDP	wake	0-4Hz
0.750529	STDP	wake	0-4Hz
0.618924	STDP	wake	0-4Hz
0.797432	STDP	wake	0-4Hz
0.641472	STDP	wake	0-4Hz
0.561483	STDP	wake	0-4Hz
0.540937	STDP	wake	0-4Hz
0.682825	STDP	wake	0-4Hz
0.731161	STDP	wake	0-4Hz
0.542066	STDP	wake	0-4Hz
0.58159	STDP	wake	0-4Hz
0.659573	STDP	wake	0-4Hz
0.657508	STDP	wake	0-4Hz
0.639736	STDP	wake	0-4Hz
0.718542	STDP	wake	0-4Hz
0.833694	STDP	wake	0-4Hz
0.68789	STDP	wake	0-4Hz
0.712196	STDP	wake	0-4Hz
0.54383	STDP	wake	0-4Hz
0.721422	STDP	sleep	4-8Hz
0.685787	STDP	sleep	4-8Hz
0.640683	STDP	sleep	4-8Hz
0.640273	STDP	sleep	4-8Hz
0.723403	STDP	sleep	4-8Hz
0.597961	STDP	sleep	4-8Hz
0.890208	STDP	sleep	4-8Hz
0.700319	STDP	sleep	4-8Hz
0.713919	STDP	sleep	4-8Hz
0.863786	STDP	sleep	4-8Hz
0.693439	STDP	sleep	4-8Hz
0.656373	STDP	sleep	4-8Hz
0.810569	STDP	sleep	4-8Hz
0.758727	STDP	sleep	4-8Hz
0.764674	STDP	sleep	4-8Hz
0.883311	STDP	sleep	4-8Hz
0.792735	STDP	sleep	4-8Hz
0.640912	STDP	sleep	4-8Hz
0.83795	STDP	sleep	4-8Hz
0.558528	STDP	sleep	4-8Hz
0.744466	STDP	sleep	4-8Hz
0.613918	STDP	sleep	4-8Hz
0.786606	STDP	sleep	4-8Hz
0.676115	STDP	sleep	4-8Hz
0.765933	STDP	sleep	4-8Hz
0.676224	STDP	sleep	4-8Hz
0.648965	STDP	sleep	4-8Hz
0.872544	STDP	sleep	4-8Hz
0.803953	STDP	sleep	4-8Hz
0.855302	STDP	sleep	4-8Hz
0.719992	STDP	sleep	4-8Hz
0.86315	STDP	sleep	4-8Hz
0.637152	STDP	sleep	4-8Hz
0.633333	STDP	sleep	4-8Hz
0.818881	STDP	sleep	4-8Hz
0.795087	STDP	sleep	4-8Hz
0.879515	STDP	sleep	4-8Hz
0.762671	STDP	sleep	4-8Hz
0.74792	STDP	sleep	4-8Hz
0.635472	STDP	sleep	4-8Hz
0.752626	STDP	sleep	4-8Hz
0.825853	STDP	sleep	4-8Hz
0.701462	STDP	sleep	4-8Hz
0.694788	STDP	sleep	4-8Hz
0.635376	STDP	sleep	4-8Hz
0.715917	STDP	sleep	4-8Hz
0.770273	STDP	sleep	4-8Hz
0.635014	STDP	sleep	4-8Hz
0.792704	STDP	sleep	4-8Hz
0.663666	STDP	sleep	4-8Hz
0.755112	STDP	sleep	4-8Hz
0.654959	STDP	sleep	4-8Hz
0.928406	STDP	sleep	4-8Hz
0.616044	STDP	sleep	4-8Hz
0.709008	STDP	sleep	4-8Hz
0.690506	STDP	sleep	4-8Hz
0.851056	STDP	sleep	4-8Hz
0.728876	STDP	sleep	4-8Hz
0.817724	STDP	sleep	4-8Hz
0.683761	STDP	sleep	4-8Hz
0.679238	STDP	sleep	4-8Hz
0.875355	STDP	sleep	4-8Hz
0.820049	STDP	sleep	4-8Hz
0.857852	STDP	sleep	4-8Hz
0.853813	STDP	sleep	4-8Hz
0.635134	STDP	sleep	4-8Hz
0.824451	STDP	sleep	4-8Hz
0.779915	STDP	sleep	4-8Hz
0.685345	STDP	sleep	4-8Hz
0.641997	STDP	sleep	4-8Hz
0.912209	STDP	sleep	4-8Hz
0.616617	STDP	sleep	4-8Hz
0.715161	STDP	sleep	4-8Hz
0.781914	STDP	sleep	4-8Hz
0.90314	STDP	sleep	4-8Hz
0.676224	STDP	sleep	4-8Hz
0.860146	STDP	sleep	4-8Hz
0.862584	STDP	sleep	4-8Hz
0.718013	STDP	sleep	4-8Hz
0.844742	STDP	sleep	4-8Hz
0.635732	STDP	sleep	4-8Hz
0.618704	STDP	sleep	4-8Hz
0.606116	STDP	sleep	4-8Hz
0.783514	STDP	sleep	4-8Hz
0.648244	STDP	sleep	4-8Hz
0.750555	STDP	sleep	4-8Hz
0.813932	STDP	sleep	4-8Hz
0.66453	STDP	sleep	4-8Hz
0.753781	STDP	sleep	4-8Hz
0.822688	STDP	sleep	4-8Hz
0.663483	STDP	sleep	4-8Hz
0.748148	STDP	sleep	4-8Hz
0.627327	STDP	sleep	4-8Hz
0.72796	STDP	sleep	4-8Hz
0.709532	STDP	sleep	4-8Hz
0.733743	STDP	sleep	4-8Hz
0.646175	STDP	sleep	4-8Hz
0.743581	STDP	sleep	4-8Hz
0.832659	STDP	sleep	4-8Hz
0.795189	STDP	sleep	4-8Hz
0.665552	STDP	sleep	4-8Hz
0.726658	STDP	sleep	4-8Hz
0.773965	STDP	sleep	4-8Hz
0.776318	STDP	sleep	4-8Hz
0.889992	STDP	sleep	4-8Hz
0.683884	STDP	sleep	4-8Hz
0.523174	STDP	wake	4-8Hz
0.670078	STDP	wake	4-8Hz
0.533612	STDP	wake	4-8Hz
0.646426	STDP	wake	4-8Hz
0.699228	STDP	wake	4-8Hz
0.620894	STDP	wake	4-8Hz
0.793977	STDP	wake	4-8Hz
0.53358	STDP	wake	4-8Hz
0.555887	STDP	wake	4-8Hz
0.845584	STDP	wake	4-8Hz
0.631551	STDP	wake	4-8Hz
0.528148	STDP	wake	4-8Hz
0.751868	STDP	wake	4-8Hz
0.611267	STDP	wake	4-8Hz
0.547317	STDP	wake	4-8Hz
0.835496	STDP	wake	4-8Hz
0.730115	STDP	wake	4-8Hz
0.601419	STDP	wake	4-8Hz
0.799616	STDP	wake	4-8Hz
0.499917	STDP	wake	4-8Hz
0.71947	STDP	wake	4-8Hz
0.535717	STDP	wake	4-8Hz
0.651553	STDP	wake	4-8Hz
0.612544	STDP	wake	4-8Hz
0.741452	STDP	wake	4-8Hz
0.529491	STDP	wake	4-8Hz
0.63915	STDP	wake	4-8Hz
0.83754	STDP	wake	4-8Hz
0.75735	STDP	wake	4-8Hz
0.758167	STDP	wake	4-8Hz
0.566425	STDP	wake	4-8Hz
0.711093	STDP	wake	4-8Hz
0.600346	STDP	wake	4-8Hz
0.50975	STDP	wake	4-8Hz
0.728658	STDP	wake	4-8Hz
0.71896	STDP	wake	4-8Hz
0.700052	STDP	wake	4-8Hz
0.707179	STDP	wake	4-8Hz
0.628583	STDP	wake	4-8Hz
0.602466	STDP	wake	4-8Hz
0.662138	STDP	wake	4-8Hz
0.780932	STDP	wake	4-8Hz
0.557362	STDP	wake	4-8Hz
0.522431	STDP	wake	4-8Hz
0.592948	STDP	wake	4-8Hz
0.595577	STDP	wake	4-8Hz
0.672342	STDP	wake	4-8Hz
0.564151	STDP	wake	4-8Hz
0.696599	STDP	wake	4-8Hz
0.597051	STDP	wake	4-8Hz
0.588043	STDP	wake	4-8Hz
0.544178	STDP	wake	4-8Hz
0.745644	STDP	wake	4-8Hz
0.504981	STDP	wake	4-8Hz
0.562705	STDP	wake	4-8Hz
0.590611	STDP	wake	4-8Hz
0.834064	STDP	wake	4-8Hz
0.624686	STDP	wake	4-8Hz
0.683786	STDP	wake	4-8Hz
0.533284	STDP	wake	4-8Hz
0.559453	STDP	wake	4-8Hz
0.785906	STDP	wake	4-8Hz
0.525391	STDP	wake	4-8Hz
0.845903	STDP	wake	4-8Hz
0.827158	STDP	wake	4-8Hz
0.605923	STDP	wake	4-8Hz
0.763704	STDP	wake	4-8Hz
0.74353	STDP	wake	4-8Hz
0.612058	STDP	wake	4-8Hz
0.582137	STDP	wake	4-8Hz
0.617641	STDP	wake	4-8Hz
0.543742	STDP	wake	4-8Hz
0.621895	STDP	wake	4-8Hz
0.686566	STDP	wake	4-8Hz
0.887184	STDP	wake	4-8Hz
0.529491	STDP	wake	4-8Hz
0.744445	STDP	wake	4-8Hz
0.653528	STDP	wake	4-8Hz
0.661384	STDP	wake	4-8Hz
0.823711	STDP	wake	4-8Hz
0.628298	STDP	wake	4-8Hz
0.511892	STDP	wake	4-8Hz
0.53247	STDP	wake	4-8Hz
0.684826	STDP	wake	4-8Hz
0.570838	STDP	wake	4-8Hz
0.700668	STDP	wake	4-8Hz
0.591916	STDP	wake	4-8Hz
0.531945	STDP	wake	4-8Hz
0.672508	STDP	wake	4-8Hz
0.624562	STDP	wake	4-8Hz
0.638038	STDP	wake	4-8Hz
0.659255	STDP	wake	4-8Hz
0.589192	STDP	wake	4-8Hz
0.688928	STDP	wake	4-8Hz
0.587744	STDP	wake	4-8Hz
0.558492	STDP	wake	4-8Hz
0.549866	STDP	wake	4-8Hz
0.575514	STDP	wake	4-8Hz
0.730155	STDP	wake	4-8Hz
0.712372	STDP	wake	4-8Hz
0.587697	STDP	wake	4-8Hz
0.590088	STDP	wake	4-8Hz
0.608231	STDP	wake	4-8Hz
0.736885	STDP	wake	4-8Hz
0.83204	STDP	wake	4-8Hz
0.626093	STDP	wake	4-8Hz
0.717173	STDP	sleep	8-12Hz
0.807019	STDP	sleep	8-12Hz
0.797053	STDP	sleep	8-12Hz
0.663462	STDP	sleep	8-12Hz
0.778931	STDP	sleep	8-12Hz
0.870815	STDP	sleep	8-12Hz
0.677893	STDP	sleep	8-12Hz
0.818978	STDP	sleep	8-12Hz
0.713614	STDP	sleep	8-12Hz
0.763355	STDP	sleep	8-12Hz
0.485809	STDP	sleep	8-12Hz
0.907553	STDP	sleep	8-12Hz
0.703923	STDP	sleep	8-12Hz
0.77431	STDP	sleep	8-12Hz
0.653947	STDP	sleep	8-12Hz
0.767016	STDP	sleep	8-12Hz
0.658967	STDP	sleep	8-12Hz
0.830462	STDP	sleep	8-12Hz
0.617178	STDP	sleep	8-12Hz
0.818028	STDP	sleep	8-12Hz
0.774547	STDP	sleep	8-12Hz
0.764276	STDP	sleep	8-12Hz
0.883597	STDP	sleep	8-12Hz
0.746733	STDP	sleep	8-12Hz
0.753592	STDP	sleep	8-12Hz
0.794064	STDP	sleep	8-12Hz
0.65585	STDP	sleep	8-12Hz
0.75201	STDP	sleep	8-12Hz
0.756383	STDP	sleep	8-12Hz
0.709293	STDP	wake	8-12Hz
0.738938	STDP	wake	8-12Hz
0.785012	STDP	wake	8-12Hz
0.635261	STDP	wake	8-12Hz
0.789753	STDP	wake	8-12Hz
0.641373	STDP	wake	8-12Hz
0.509793	STDP	wake	8-12Hz
0.672563	STDP	wake	8-12Hz
0.688022	STDP	wake	8-12Hz
0.639823	STDP	wake	8-12Hz
0.525968	STDP	wake	8-12Hz
0.89992	STDP	wake	8-12Hz
0.603722	STDP	wake	8-12Hz
0.765048	STDP	wake	8-12Hz
0.573733	STDP	wake	8-12Hz
0.482144	STDP	wake	8-12Hz
0.595695	STDP	wake	8-12Hz
0.468483	STDP	wake	8-12Hz
0.606358	STDP	wake	8-12Hz
0.67843	STDP	wake	8-12Hz
0.730033	STDP	wake	8-12Hz
0.669048	STDP	wake	8-12Hz
0.839969	STDP	wake	8-12Hz
0.67607	STDP	wake	8-12Hz
0.736273	STDP	wake	8-12Hz
0.678642	STDP	wake	8-12Hz
0.538248	STDP	wake	8-12Hz
0.742952	STDP	wake	8-12Hz
0.74233	STDP	wake	8-12Hz

## Sheet: Table H
cv	lr	state	Hz
0.104913	STDP	sleep	0-4Hz
0.423948	STDP	sleep	0-4Hz
0.225095	STDP	sleep	0-4Hz
0.180578	STDP	sleep	0-4Hz
0.265984	STDP	sleep	0-4Hz
0.276463	STDP	sleep	0-4Hz
0.12555	STDP	sleep	0-4Hz
0.187365	STDP	sleep	0-4Hz
0.160076	STDP	sleep	0-4Hz
0.203243	STDP	sleep	0-4Hz
0.138541	STDP	sleep	0-4Hz
0.101002	STDP	sleep	0-4Hz
0.117675	STDP	sleep	0-4Hz
0.131386	STDP	sleep	0-4Hz
0.262915	STDP	sleep	0-4Hz
0.207026	STDP	sleep	0-4Hz
0.117913	STDP	sleep	0-4Hz
0.137155	STDP	sleep	0-4Hz
0.234261	STDP	sleep	0-4Hz
0.130821	STDP	sleep	0-4Hz
0.0501631	STDP	sleep	0-4Hz
0.349141	STDP	sleep	0-4Hz
0.124721	STDP	sleep	0-4Hz
0.206047	STDP	sleep	0-4Hz
0.180578	STDP	sleep	0-4Hz
0.235831	STDP	sleep	0-4Hz
0.252712	STDP	sleep	0-4Hz
0.147161	STDP	sleep	0-4Hz
0.299564	STDP	sleep	0-4Hz
0.310604	STDP	sleep	0-4Hz
0.166014	STDP	sleep	0-4Hz
0.111867	STDP	sleep	0-4Hz
0.195226	STDP	sleep	0-4Hz
0.159254	STDP	sleep	0-4Hz
0.208616	STDP	sleep	0-4Hz
0.211602	STDP	wake	0-4Hz
0.501519	STDP	wake	0-4Hz
0.273148	STDP	wake	0-4Hz
0.21237	STDP	wake	0-4Hz
0.375613	STDP	wake	0-4Hz
0.343133	STDP	wake	0-4Hz
0.186589	STDP	wake	0-4Hz
0.209224	STDP	wake	0-4Hz
0.369424	STDP	wake	0-4Hz
0.278643	STDP	wake	0-4Hz
0.238544	STDP	wake	0-4Hz
0.30116	STDP	wake	0-4Hz
0.196368	STDP	wake	0-4Hz
0.159649	STDP	wake	0-4Hz
0.289965	STDP	wake	0-4Hz
0.285183	STDP	wake	0-4Hz
0.278346	STDP	wake	0-4Hz
0.177404	STDP	wake	0-4Hz
0.23793	STDP	wake	0-4Hz
0.141908	STDP	wake	0-4Hz
0.189357	STDP	wake	0-4Hz
0.460343	STDP	wake	0-4Hz
0.140688	STDP	wake	0-4Hz
0.268211	STDP	wake	0-4Hz
0.21237	STDP	wake	0-4Hz
0.351955	STDP	wake	0-4Hz
0.345978	STDP	wake	0-4Hz
0.194155	STDP	wake	0-4Hz
0.355126	STDP	wake	0-4Hz
0.34021	STDP	wake	0-4Hz
0.241371	STDP	wake	0-4Hz
0.133519	STDP	wake	0-4Hz
0.263682	STDP	wake	0-4Hz
0.202837	STDP	wake	0-4Hz
0.285148	STDP	wake	0-4Hz
0.0773019	STDP	sleep	4-8Hz
0.286657	STDP	sleep	4-8Hz
0.276572	STDP	sleep	4-8Hz
0.310407	STDP	sleep	4-8Hz
0.0647271	STDP	sleep	4-8Hz
0.391895	STDP	sleep	4-8Hz
0.0663678	STDP	sleep	4-8Hz
0.152375	STDP	sleep	4-8Hz
0.20849	STDP	sleep	4-8Hz
0.108201	STDP	sleep	4-8Hz
0.304532	STDP	sleep	4-8Hz
0.199983	STDP	sleep	4-8Hz
0.0463544	STDP	sleep	4-8Hz
0.201674	STDP	sleep	4-8Hz
0.210466	STDP	sleep	4-8Hz
0.0893604	STDP	sleep	4-8Hz
0.175169	STDP	sleep	4-8Hz
0.141445	STDP	sleep	4-8Hz
0.093682	STDP	sleep	4-8Hz
0.0629463	STDP	sleep	4-8Hz
0.244277	STDP	sleep	4-8Hz
0.36517	STDP	sleep	4-8Hz
0.130853	STDP	sleep	4-8Hz
0.280494	STDP	sleep	4-8Hz
0.227734	STDP	sleep	4-8Hz
0.26713	STDP	sleep	4-8Hz
0.261815	STDP	sleep	4-8Hz
0.0971196	STDP	sleep	4-8Hz
0.160347	STDP	sleep	4-8Hz
0.102271	STDP	sleep	4-8Hz
0.114005	STDP	sleep	4-8Hz
0.0541327	STDP	sleep	4-8Hz
0.351711	STDP	sleep	4-8Hz
0.299744	STDP	sleep	4-8Hz
0.101164	STDP	sleep	4-8Hz
0.172229	STDP	sleep	4-8Hz
0.0369167	STDP	sleep	4-8Hz
0.108004	STDP	sleep	4-8Hz
0.210495	STDP	sleep	4-8Hz
0.376638	STDP	sleep	4-8Hz
0.169682	STDP	sleep	4-8Hz
0.1442	STDP	sleep	4-8Hz
0.263199	STDP	sleep	4-8Hz
0.199889	STDP	sleep	4-8Hz
0.267425	STDP	sleep	4-8Hz
0.247491	STDP	sleep	4-8Hz
0.177812	STDP	sleep	4-8Hz
0.253032	STDP	sleep	4-8Hz
0.177624	STDP	sleep	4-8Hz
0.327645	STDP	sleep	4-8Hz
0.202621	STDP	sleep	4-8Hz
0.135833	STDP	sleep	4-8Hz
0.042212	STDP	sleep	4-8Hz
0.326127	STDP	sleep	4-8Hz
0.112287	STDP	sleep	4-8Hz
0.316129	STDP	sleep	4-8Hz
0.107195	STDP	sleep	4-8Hz
0.208521	STDP	sleep	4-8Hz
0.136627	STDP	sleep	4-8Hz
0.296029	STDP	sleep	4-8Hz
0.308146	STDP	sleep	4-8Hz
0.0657666	STDP	sleep	4-8Hz
0.0818315	STDP	sleep	4-8Hz
0.0316097	STDP	sleep	4-8Hz
0.0762542	STDP	sleep	4-8Hz
0.362971	STDP	sleep	4-8Hz
0.141667	STDP	sleep	4-8Hz
0.139255	STDP	sleep	4-8Hz
0.318126	STDP	sleep	4-8Hz
0.362691	STDP	sleep	4-8Hz
0.0625873	STDP	sleep	4-8Hz
0.363438	STDP	sleep	4-8Hz
0.277796	STDP	sleep	4-8Hz
0.0359362	STDP	sleep	4-8Hz
0.0673112	STDP	sleep	4-8Hz
0.26713	STDP	sleep	4-8Hz
0.0894988	STDP	sleep	4-8Hz
0.0269755	STDP	sleep	4-8Hz
0.154408	STDP	sleep	4-8Hz
0.0526973	STDP	sleep	4-8Hz
0.374818	STDP	sleep	4-8Hz
0.0574587	STDP	sleep	4-8Hz
0.140012	STDP	sleep	4-8Hz
0.171826	STDP	sleep	4-8Hz
0.345144	STDP	sleep	4-8Hz
0.200957	STDP	sleep	4-8Hz
0.108439	STDP	sleep	4-8Hz
0.293908	STDP	sleep	4-8Hz
0.197028	STDP	sleep	4-8Hz
0.0454626	STDP	sleep	4-8Hz
0.298447	STDP	sleep	4-8Hz
0.138851	STDP	sleep	4-8Hz
0.361216	STDP	sleep	4-8Hz
0.225961	STDP	sleep	4-8Hz
0.17724	STDP	sleep	4-8Hz
0.193822	STDP	sleep	4-8Hz
0.352925	STDP	sleep	4-8Hz
0.222645	STDP	sleep	4-8Hz
0.12669	STDP	sleep	4-8Hz
0.157068	STDP	sleep	4-8Hz
0.225757	STDP	sleep	4-8Hz
0.245086	STDP	sleep	4-8Hz
0.172805	STDP	sleep	4-8Hz
0.186844	STDP	sleep	4-8Hz
0.0569427	STDP	sleep	4-8Hz
0.288271	STDP	sleep	4-8Hz
0.258546	STDP	wake	4-8Hz
0.29935	STDP	wake	4-8Hz
0.379104	STDP	wake	4-8Hz
0.307544	STDP	wake	4-8Hz
0.0694255	STDP	wake	4-8Hz
0.376333	STDP	wake	4-8Hz
0.129324	STDP	wake	4-8Hz
0.276595	STDP	wake	4-8Hz
0.336859	STDP	wake	4-8Hz
0.123214	STDP	wake	4-8Hz
0.37765	STDP	wake	4-8Hz
0.297673	STDP	wake	4-8Hz
0.0549149	STDP	wake	4-8Hz
0.336231	STDP	wake	4-8Hz
0.460702	STDP	wake	4-8Hz
0.137099	STDP	wake	4-8Hz
0.226394	STDP	wake	4-8Hz
0.158977	STDP	wake	4-8Hz
0.109463	STDP	wake	4-8Hz
0.0738219	STDP	wake	4-8Hz
0.276934	STDP	wake	4-8Hz
0.458709	STDP	wake	4-8Hz
0.211574	STDP	wake	4-8Hz
0.359049	STDP	wake	4-8Hz
0.257165	STDP	wake	4-8Hz
0.41104	STDP	wake	4-8Hz
0.27128	STDP	wake	4-8Hz
0.134463	STDP	wake	4-8Hz
0.19606	STDP	wake	4-8Hz
0.154695	STDP	wake	4-8Hz
0.212858	STDP	wake	4-8Hz
0.0882779	STDP	wake	4-8Hz
0.382931	STDP	wake	4-8Hz
0.456713	STDP	wake	4-8Hz
0.139062	STDP	wake	4-8Hz
0.242091	STDP	wake	4-8Hz
0.072946	STDP	wake	4-8Hz
0.1194	STDP	wake	4-8Hz
0.330454	STDP	wake	4-8Hz
0.412335	STDP	wake	4-8Hz
0.254873	STDP	wake	4-8Hz
0.186543	STDP	wake	4-8Hz
0.401004	STDP	wake	4-8Hz
0.36847	STDP	wake	4-8Hz
0.303804	STDP	wake	4-8Hz
0.372443	STDP	wake	4-8Hz
0.25463	STDP	wake	4-8Hz
0.319175	STDP	wake	4-8Hz
0.269826	STDP	wake	4-8Hz
0.401182	STDP	wake	4-8Hz
0.394535	STDP	wake	4-8Hz
0.212397	STDP	wake	4-8Hz
0.134736	STDP	wake	4-8Hz
0.456353	STDP	wake	4-8Hz
0.206461	STDP	wake	4-8Hz
0.449552	STDP	wake	4-8Hz
0.118172	STDP	wake	4-8Hz
0.283776	STDP	wake	4-8Hz
0.270483	STDP	wake	4-8Hz
0.468749	STDP	wake	4-8Hz
0.449525	STDP	wake	4-8Hz
0.154664	STDP	wake	4-8Hz
0.181711	STDP	wake	4-8Hz
0.0327474	STDP	wake	4-8Hz
0.0844689	STDP	wake	4-8Hz
0.398312	STDP	wake	4-8Hz
0.208225	STDP	wake	4-8Hz
0.157177	STDP	wake	4-8Hz
0.414434	STDP	wake	4-8Hz
0.434106	STDP	wake	4-8Hz
0.402592	STDP	wake	4-8Hz
0.445433	STDP	wake	4-8Hz
0.391913	STDP	wake	4-8Hz
0.0739224	STDP	wake	4-8Hz
0.0673128	STDP	wake	4-8Hz
0.41104	STDP	wake	4-8Hz
0.146904	STDP	wake	4-8Hz
0.167093	STDP	wake	4-8Hz
0.174999	STDP	wake	4-8Hz
0.0558183	STDP	wake	4-8Hz
0.381899	STDP	wake	4-8Hz
0.139907	STDP	wake	4-8Hz
0.182015	STDP	wake	4-8Hz
0.264947	STDP	wake	4-8Hz
0.438497	STDP	wake	4-8Hz
0.244695	STDP	wake	4-8Hz
0.255765	STDP	wake	4-8Hz
0.426846	STDP	wake	4-8Hz
0.267378	STDP	wake	4-8Hz
0.116789	STDP	wake	4-8Hz
0.324377	STDP	wake	4-8Hz
0.207947	STDP	wake	4-8Hz
0.404471	STDP	wake	4-8Hz
0.262166	STDP	wake	4-8Hz
0.231381	STDP	wake	4-8Hz
0.364656	STDP	wake	4-8Hz
0.459477	STDP	wake	4-8Hz
0.427741	STDP	wake	4-8Hz
0.207758	STDP	wake	4-8Hz
0.218187	STDP	wake	4-8Hz
0.277071	STDP	wake	4-8Hz
0.402595	STDP	wake	4-8Hz
0.352672	STDP	wake	4-8Hz
0.230025	STDP	wake	4-8Hz
0.0745419	STDP	wake	4-8Hz
0.347271	STDP	wake	4-8Hz
0.261809	STDP	sleep	8-12Hz
0.166695	STDP	sleep	8-12Hz
0.170098	STDP	sleep	8-12Hz
0.0863825	STDP	sleep	8-12Hz
0.0788295	STDP	sleep	8-12Hz
0.0714261	STDP	sleep	8-12Hz
0.331173	STDP	sleep	8-12Hz
0.0420043	STDP	sleep	8-12Hz
0.26664	STDP	sleep	8-12Hz
0.213214	STDP	sleep	8-12Hz
0.530193	STDP	sleep	8-12Hz
0.0732455	STDP	sleep	8-12Hz
0.306155	STDP	sleep	8-12Hz
0.194014	STDP	sleep	8-12Hz
0.35631	STDP	sleep	8-12Hz
0.0443472	STDP	sleep	8-12Hz
0.100786	STDP	sleep	8-12Hz
0.112002	STDP	sleep	8-12Hz
0.366225	STDP	sleep	8-12Hz
0.0973458	STDP	sleep	8-12Hz
0.175701	STDP	sleep	8-12Hz
0.217924	STDP	sleep	8-12Hz
0.0635477	STDP	sleep	8-12Hz
0.224995	STDP	sleep	8-12Hz
0.228151	STDP	sleep	8-12Hz
0.171916	STDP	sleep	8-12Hz
0.266064	STDP	sleep	8-12Hz
0.106578	STDP	sleep	8-12Hz
0.172691	STDP	sleep	8-12Hz
0.271223	STDP	wake	8-12Hz
0.243712	STDP	wake	8-12Hz
0.179492	STDP	wake	8-12Hz
0.0917536	STDP	wake	8-12Hz
0.0762715	STDP	wake	8-12Hz
0.309056	STDP	wake	8-12Hz
0.540957	STDP	wake	8-12Hz
0.218913	STDP	wake	8-12Hz
0.295343	STDP	wake	8-12Hz
0.352523	STDP	wake	8-12Hz
0.411967	STDP	wake	8-12Hz
0.0793915	STDP	wake	8-12Hz
0.432263	STDP	wake	8-12Hz
0.203896	STDP	wake	8-12Hz
0.458724	STDP	wake	8-12Hz
0.257118	STDP	wake	8-12Hz
0.118139	STDP	wake	8-12Hz
0.390328	STDP	wake	8-12Hz
0.378386	STDP	wake	8-12Hz
0.156038	STDP	wake	8-12Hz
0.211818	STDP	wake	8-12Hz
0.33309	STDP	wake	8-12Hz
0.079526	STDP	wake	8-12Hz
0.300129	STDP	wake	8-12Hz
0.248496	STDP	wake	8-12Hz
0.278303	STDP	wake	8-12Hz
0.379792	STDP	wake	8-12Hz
0.108548	STDP	wake	8-12Hz
0.180873	STDP	wake	8-12Hz

## Sheet: Table I
mean_effi	lr	log	state	bifur
0.721422	STDP	0.01	sleep	nmdar
0.685787	STDP	0.01	sleep	nmdar
0.839685	STDP	0.01	sleep	nmdar
0.601004	STDP	0.01	sleep	nmdar
0.718233	STDP	0.01	sleep	nmdar
0.717173	STDP	0.01	sleep	nmdar
0.640683	STDP	0.01	sleep	nmdar
0.640273	STDP	0.01	sleep	nmdar
0.807019	STDP	0.01	sleep	nmdar
0.723403	STDP	0.01	sleep	nmdar
0.797053	STDP	0.01	sleep	nmdar
0.771005	STDP	0.01	sleep	nmdar
0.597961	STDP	0.01	sleep	nmdar
0.890208	STDP	0.01	sleep	nmdar
0.700319	STDP	0.01	sleep	nmdar
0.713919	STDP	0.01	sleep	nmdar
0.69197	STDP	0.01	sleep	nmdar
0.663462	STDP	0.01	sleep	nmdar
0.778931	STDP	0.01	sleep	nmdar
0.863786	STDP	0.01	sleep	nmdar
0.693439	STDP	0.01	sleep	nmdar
0.656373	STDP	0.01	sleep	nmdar
0.810569	STDP	0.01	sleep	nmdar
0.758727	STDP	0.01	sleep	nmdar
0.651553	STDP	0.01	sleep	nmdar
0.764674	STDP	0.01	sleep	nmdar
0.883311	STDP	0.01	sleep	nmdar
0.792735	STDP	0.01	sleep	nmdar
0.669191	STDP	0.01	sleep	nmdar
0.640912	STDP	0.01	sleep	nmdar
0.742547	STDP	0.01	sleep	nmdar
0.800322	STDP	0.01	sleep	nmdar
0.83795	STDP	0.01	sleep	nmdar
0.558528	STDP	0.01	sleep	nmdar
0.870815	STDP	0.01	sleep	nmdar
0.744466	STDP	0.01	sleep	nmdar
0.613918	STDP	0.01	sleep	nmdar
0.786606	STDP	0.01	sleep	nmdar
0.694233	STDP	0.01	sleep	nmdar
0.676115	STDP	0.01	sleep	nmdar
0.765933	STDP	0.01	sleep	nmdar
0.676224	STDP	0.01	sleep	nmdar
0.621647	STDP	0.01	sleep	nmdar
0.787717	STDP	0.01	sleep	nmdar
0.795328	STDP	0.01	sleep	nmdar
0.648965	STDP	0.01	sleep	nmdar
0.677893	STDP	0.01	sleep	nmdar
0.872544	STDP	0.01	sleep	nmdar
0.856529	STDP	0.01	sleep	nmdar
0.803953	STDP	0.01	sleep	nmdar
0.855302	STDP	0.01	sleep	nmdar
0.703275	STDP	0.01	sleep	nmdar
0.741774	STDP	0.01	sleep	nmdar
0.76715	STDP	0.01	sleep	nmdar
0.719992	STDP	0.01	sleep	nmdar
0.86315	STDP	0.01	sleep	nmdar
0.637152	STDP	0.01	sleep	nmdar
0.66122	STDP	0.01	sleep	nmdar
0.633333	STDP	0.01	sleep	nmdar
0.818978	STDP	0.01	sleep	nmdar
0.818881	STDP	0.01	sleep	nmdar
0.795087	STDP	0.01	sleep	nmdar
0.755102	STDP	0.01	sleep	nmdar
0.879515	STDP	0.01	sleep	nmdar
0.713614	STDP	0.01	sleep	nmdar
0.762671	STDP	0.01	sleep	nmdar
0.74792	STDP	0.01	sleep	nmdar
0.635472	STDP	0.01	sleep	nmdar
0.763355	STDP	0.01	sleep	nmdar
0.752626	STDP	0.01	sleep	nmdar
0.834505	STDP	0.01	sleep	nmdar
0.825853	STDP	0.01	sleep	nmdar
0.731087	STDP	0.01	sleep	nmdar
0.701462	STDP	0.01	sleep	nmdar
0.812355	STDP	0.01	sleep	nmdar
0.694788	STDP	0.01	sleep	nmdar
0.635376	STDP	0.01	sleep	nmdar
0.485809	STDP	0.01	sleep	nmdar
0.676576	STDP	0.01	sleep	nmdar
0.624645	STDP	0.01	sleep	nmdar
0.907553	STDP	0.01	sleep	nmdar
0.816173	STDP	0.01	sleep	nmdar
0.750936	STDP	0.01	sleep	nmdar
0.686867	STDP	0.01	sleep	nmdar
0.715917	STDP	0.01	sleep	nmdar
0.703923	STDP	0.01	sleep	nmdar
0.782162	STDP	0.01	sleep	nmdar
0.895345	STDP	0.01	sleep	nmdar
0.828931	STDP	0.01	sleep	nmdar
0.770273	STDP	0.01	sleep	nmdar
0.653898	STDP	0.01	sleep	nmdar
0.635014	STDP	0.01	sleep	nmdar
0.792704	STDP	0.01	sleep	nmdar
0.663666	STDP	0.01	sleep	nmdar
0.755112	STDP	0.01	sleep	nmdar
0.654959	STDP	0.01	sleep	nmdar
0.928406	STDP	0.01	sleep	nmdar
0.77431	STDP	0.01	sleep	nmdar
0.766024	STDP	0.01	sleep	nmdar
0.616044	STDP	0.01	sleep	nmdar
0.709008	STDP	0.01	sleep	nmdar
0.690506	STDP	0.01	sleep	nmdar
0.851056	STDP	0.01	sleep	nmdar
0.728876	STDP	0.01	sleep	nmdar
0.580298	STDP	0.01	sleep	nmdar
0.826946	STDP	0.01	sleep	nmdar
0.817724	STDP	0.01	sleep	nmdar
0.683761	STDP	0.01	sleep	nmdar
0.783241	STDP	0.01	sleep	nmdar
0.679238	STDP	0.01	sleep	nmdar
0.875355	STDP	0.01	sleep	nmdar
0.820049	STDP	0.01	sleep	nmdar
0.857852	STDP	0.01	sleep	nmdar
0.853813	STDP	0.01	sleep	nmdar
0.635134	STDP	0.01	sleep	nmdar
0.824451	STDP	0.01	sleep	nmdar
0.779915	STDP	0.01	sleep	nmdar
0.653947	STDP	0.01	sleep	nmdar
0.685345	STDP	0.01	sleep	nmdar
0.641997	STDP	0.01	sleep	nmdar
0.912209	STDP	0.01	sleep	nmdar
0.616617	STDP	0.01	sleep	nmdar
0.715161	STDP	0.01	sleep	nmdar
0.781914	STDP	0.01	sleep	nmdar
0.90314	STDP	0.01	sleep	nmdar
0.746813	STDP	0.01	sleep	nmdar
0.771005	STDP	0.01	sleep	nmdar
0.676224	STDP	0.01	sleep	nmdar
0.860146	STDP	0.01	sleep	nmdar
0.705942	STDP	0.01	sleep	nmdar
0.862584	STDP	0.01	sleep	nmdar
0.718013	STDP	0.01	sleep	nmdar
0.844742	STDP	0.01	sleep	nmdar
0.635732	STDP	0.01	sleep	nmdar
0.618704	STDP	0.01	sleep	nmdar
0.606116	STDP	0.01	sleep	nmdar
0.767016	STDP	0.01	sleep	nmdar
0.783514	STDP	0.01	sleep	nmdar
0.648244	STDP	0.01	sleep	nmdar
0.750555	STDP	0.01	sleep	nmdar
0.813932	STDP	0.01	sleep	nmdar
0.686036	STDP	0.01	sleep	nmdar
0.841285	STDP	0.01	sleep	nmdar
0.748211	STDP	0.01	sleep	nmdar
0.66453	STDP	0.01	sleep	nmdar
0.702006	STDP	0.01	sleep	nmdar
0.664046	STDP	0.01	sleep	nmdar
0.658967	STDP	0.01	sleep	nmdar
0.753781	STDP	0.01	sleep	nmdar
0.657665	STDP	0.01	sleep	nmdar
0.792824	STDP	0.01	sleep	nmdar
0.822688	STDP	0.01	sleep	nmdar
0.784094	STDP	0.01	sleep	nmdar
0.830462	STDP	0.01	sleep	nmdar
0.617178	STDP	0.01	sleep	nmdar
0.818028	STDP	0.01	sleep	nmdar
0.663483	STDP	0.01	sleep	nmdar
0.748148	STDP	0.01	sleep	nmdar
0.68414	STDP	0.01	sleep	nmdar
0.627327	STDP	0.01	sleep	nmdar
0.72796	STDP	0.01	sleep	nmdar
0.709532	STDP	0.01	sleep	nmdar
0.774547	STDP	0.01	sleep	nmdar
0.733743	STDP	0.01	sleep	nmdar
0.764276	STDP	0.01	sleep	nmdar
0.646175	STDP	0.01	sleep	nmdar
0.883597	STDP	0.01	sleep	nmdar
0.746733	STDP	0.01	sleep	nmdar
0.860159	STDP	0.01	sleep	nmdar
0.654989	STDP	0.01	sleep	nmdar
0.73699	STDP	0.01	sleep	nmdar
0.753592	STDP	0.01	sleep	nmdar
0.743581	STDP	0.01	sleep	nmdar
0.768657	STDP	0.01	sleep	nmdar
0.832659	STDP	0.01	sleep	nmdar
0.772416	STDP	0.01	sleep	nmdar
0.809303	STDP	0.01	sleep	nmdar
0.795189	STDP	0.01	sleep	nmdar
0.794064	STDP	0.01	sleep	nmdar
0.665552	STDP	0.01	sleep	nmdar
0.726658	STDP	0.01	sleep	nmdar
0.689057	STDP	0.01	sleep	nmdar
0.652042	STDP	0.01	sleep	nmdar
0.65585	STDP	0.01	sleep	nmdar
0.773965	STDP	0.01	sleep	nmdar
0.776318	STDP	0.01	sleep	nmdar
0.56483	STDP	0.01	sleep	nmdar
0.889992	STDP	0.01	sleep	nmdar
0.75201	STDP	0.01	sleep	nmdar
0.756383	STDP	0.01	sleep	nmdar
0.683884	STDP	0.01	sleep	nmdar
0.523174	STDP	0.01	wake	nmdar
0.670078	STDP	0.01	wake	nmdar
0.620993	STDP	0.01	wake	nmdar
0.536542	STDP	0.01	wake	nmdar
0.662246	STDP	0.01	wake	nmdar
0.709293	STDP	0.01	wake	nmdar
0.533612	STDP	0.01	wake	nmdar
0.646426	STDP	0.01	wake	nmdar
0.738938	STDP	0.01	wake	nmdar
0.699228	STDP	0.01	wake	nmdar
0.785012	STDP	0.01	wake	nmdar
0.731161	STDP	0.01	wake	nmdar
0.620894	STDP	0.01	wake	nmdar
0.793977	STDP	0.01	wake	nmdar
0.53358	STDP	0.01	wake	nmdar
0.555887	STDP	0.01	wake	nmdar
0.56909	STDP	0.01	wake	nmdar
0.635261	STDP	0.01	wake	nmdar
0.789753	STDP	0.01	wake	nmdar
0.845584	STDP	0.01	wake	nmdar
0.631551	STDP	0.01	wake	nmdar
0.528148	STDP	0.01	wake	nmdar
0.751868	STDP	0.01	wake	nmdar
0.611267	STDP	0.01	wake	nmdar
0.577183	STDP	0.01	wake	nmdar
0.547317	STDP	0.01	wake	nmdar
0.835496	STDP	0.01	wake	nmdar
0.730115	STDP	0.01	wake	nmdar
0.554384	STDP	0.01	wake	nmdar
0.601419	STDP	0.01	wake	nmdar
0.727702	STDP	0.01	wake	nmdar
0.627605	STDP	0.01	wake	nmdar
0.799616	STDP	0.01	wake	nmdar
0.499917	STDP	0.01	wake	nmdar
0.641373	STDP	0.01	wake	nmdar
0.71947	STDP	0.01	wake	nmdar
0.535717	STDP	0.01	wake	nmdar
0.651553	STDP	0.01	wake	nmdar
0.535202	STDP	0.01	wake	nmdar
0.612544	STDP	0.01	wake	nmdar
0.741452	STDP	0.01	wake	nmdar
0.529491	STDP	0.01	wake	nmdar
0.553829	STDP	0.01	wake	nmdar
0.656845	STDP	0.01	wake	nmdar
0.795792	STDP	0.01	wake	nmdar
0.63915	STDP	0.01	wake	nmdar
0.509793	STDP	0.01	wake	nmdar
0.83754	STDP	0.01	wake	nmdar
0.610859	STDP	0.01	wake	nmdar
0.75735	STDP	0.01	wake	nmdar
0.758167	STDP	0.01	wake	nmdar
0.578944	STDP	0.01	wake	nmdar
0.664785	STDP	0.01	wake	nmdar
0.710563	STDP	0.01	wake	nmdar
0.566425	STDP	0.01	wake	nmdar
0.711093	STDP	0.01	wake	nmdar
0.600346	STDP	0.01	wake	nmdar
0.616363	STDP	0.01	wake	nmdar
0.50975	STDP	0.01	wake	nmdar
0.672563	STDP	0.01	wake	nmdar
0.728658	STDP	0.01	wake	nmdar
0.71896	STDP	0.01	wake	nmdar
0.673297	STDP	0.01	wake	nmdar
0.700052	STDP	0.01	wake	nmdar
0.688022	STDP	0.01	wake	nmdar
0.707179	STDP	0.01	wake	nmdar
0.628583	STDP	0.01	wake	nmdar
0.602466	STDP	0.01	wake	nmdar
0.639823	STDP	0.01	wake	nmdar
0.662138	STDP	0.01	wake	nmdar
0.660123	STDP	0.01	wake	nmdar
0.780932	STDP	0.01	wake	nmdar
0.508008	STDP	0.01	wake	nmdar
0.557362	STDP	0.01	wake	nmdar
0.750529	STDP	0.01	wake	nmdar
0.522431	STDP	0.01	wake	nmdar
0.592948	STDP	0.01	wake	nmdar
0.525968	STDP	0.01	wake	nmdar
0.497915	STDP	0.01	wake	nmdar
0.618924	STDP	0.01	wake	nmdar
0.89992	STDP	0.01	wake	nmdar
0.797432	STDP	0.01	wake	nmdar
0.663607	STDP	0.01	wake	nmdar
0.686867	STDP	0.01	wake	nmdar
0.595577	STDP	0.01	wake	nmdar
0.603722	STDP	0.01	wake	nmdar
0.6121	STDP	0.01	wake	nmdar
0.778129	STDP	0.01	wake	nmdar
0.641472	STDP	0.01	wake	nmdar
0.672342	STDP	0.01	wake	nmdar
0.561483	STDP	0.01	wake	nmdar
0.564151	STDP	0.01	wake	nmdar
0.696599	STDP	0.01	wake	nmdar
0.597051	STDP	0.01	wake	nmdar
0.588043	STDP	0.01	wake	nmdar
0.544178	STDP	0.01	wake	nmdar
0.745644	STDP	0.01	wake	nmdar
0.765048	STDP	0.01	wake	nmdar
0.639702	STDP	0.01	wake	nmdar
0.504981	STDP	0.01	wake	nmdar
0.562705	STDP	0.01	wake	nmdar
0.590611	STDP	0.01	wake	nmdar
0.834064	STDP	0.01	wake	nmdar
0.624686	STDP	0.01	wake	nmdar
0.540937	STDP	0.01	wake	nmdar
0.799899	STDP	0.01	wake	nmdar
0.683786	STDP	0.01	wake	nmdar
0.533284	STDP	0.01	wake	nmdar
0.783241	STDP	0.01	wake	nmdar
0.559453	STDP	0.01	wake	nmdar
0.785906	STDP	0.01	wake	nmdar
0.525391	STDP	0.01	wake	nmdar
0.845903	STDP	0.01	wake	nmdar
0.827158	STDP	0.01	wake	nmdar
0.605923	STDP	0.01	wake	nmdar
0.763704	STDP	0.01	wake	nmdar
0.74353	STDP	0.01	wake	nmdar
0.573733	STDP	0.01	wake	nmdar
0.612058	STDP	0.01	wake	nmdar
0.582137	STDP	0.01	wake	nmdar
0.617641	STDP	0.01	wake	nmdar
0.543742	STDP	0.01	wake	nmdar
0.621895	STDP	0.01	wake	nmdar
0.686566	STDP	0.01	wake	nmdar
0.887184	STDP	0.01	wake	nmdar
0.682825	STDP	0.01	wake	nmdar
0.731161	STDP	0.01	wake	nmdar
0.529491	STDP	0.01	wake	nmdar
0.744445	STDP	0.01	wake	nmdar
0.542066	STDP	0.01	wake	nmdar
0.653528	STDP	0.01	wake	nmdar
0.661384	STDP	0.01	wake	nmdar
0.823711	STDP	0.01	wake	nmdar
0.628298	STDP	0.01	wake	nmdar
0.511892	STDP	0.01	wake	nmdar
0.53247	STDP	0.01	wake	nmdar
0.482144	STDP	0.01	wake	nmdar
0.684826	STDP	0.01	wake	nmdar
0.570838	STDP	0.01	wake	nmdar
0.700668	STDP	0.01	wake	nmdar
0.591916	STDP	0.01	wake	nmdar
0.58159	STDP	0.01	wake	nmdar
0.800137	STDP	0.01	wake	nmdar
0.659573	STDP	0.01	wake	nmdar
0.531945	STDP	0.01	wake	nmdar
0.657508	STDP	0.01	wake	nmdar
0.639736	STDP	0.01	wake	nmdar
0.595695	STDP	0.01	wake	nmdar
0.672508	STDP	0.01	wake	nmdar
0.552957	STDP	0.01	wake	nmdar
0.718542	STDP	0.01	wake	nmdar
0.624562	STDP	0.01	wake	nmdar
0.644735	STDP	0.01	wake	nmdar
0.468483	STDP	0.01	wake	nmdar
0.606358	STDP	0.01	wake	nmdar
0.67843	STDP	0.01	wake	nmdar
0.638038	STDP	0.01	wake	nmdar
0.659255	STDP	0.01	wake	nmdar
0.638144	STDP	0.01	wake	nmdar
0.589192	STDP	0.01	wake	nmdar
0.688928	STDP	0.01	wake	nmdar
0.587744	STDP	0.01	wake	nmdar
0.730033	STDP	0.01	wake	nmdar
0.558492	STDP	0.01	wake	nmdar
0.669048	STDP	0.01	wake	nmdar
0.549866	STDP	0.01	wake	nmdar
0.839969	STDP	0.01	wake	nmdar
0.67607	STDP	0.01	wake	nmdar
0.833694	STDP	0.01	wake	nmdar
0.566011	STDP	0.01	wake	nmdar
0.731455	STDP	0.01	wake	nmdar
0.736273	STDP	0.01	wake	nmdar
0.575514	STDP	0.01	wake	nmdar
0.68789	STDP	0.01	wake	nmdar
0.730155	STDP	0.01	wake	nmdar
0.712196	STDP	0.01	wake	nmdar
0.73898	STDP	0.01	wake	nmdar
0.712372	STDP	0.01	wake	nmdar
0.678642	STDP	0.01	wake	nmdar
0.587697	STDP	0.01	wake	nmdar
0.590088	STDP	0.01	wake	nmdar
0.54383	STDP	0.01	wake	nmdar
0.625752	STDP	0.01	wake	nmdar
0.538248	STDP	0.01	wake	nmdar
0.608231	STDP	0.01	wake	nmdar
0.736885	STDP	0.01	wake	nmdar
0.428412	STDP	0.01	wake	nmdar
0.83204	STDP	0.01	wake	nmdar
0.742952	STDP	0.01	wake	nmdar
0.74233	STDP	0.01	wake	nmdar
0.626093	STDP	0.01	wake	nmdar
0.582811	STDP	0.1	sleep	nmdar
0.824185	STDP	0.1	sleep	nmdar
0.722038	STDP	0.1	sleep	nmdar
0.812758	STDP	0.1	sleep	nmdar
0.70626	STDP	0.1	sleep	nmdar
0.619392	STDP	0.1	sleep	nmdar
0.660438	STDP	0.1	sleep	nmdar
0.68066	STDP	0.1	sleep	nmdar
0.673077	STDP	0.1	sleep	nmdar
0.654233	STDP	0.1	sleep	nmdar
0.680891	STDP	0.1	sleep	nmdar
0.634978	STDP	0.1	sleep	nmdar
0.690531	STDP	0.1	sleep	nmdar
0.747334	STDP	0.1	sleep	nmdar
0.625902	STDP	0.1	sleep	nmdar
0.788079	STDP	0.1	sleep	nmdar
0.719331	STDP	0.1	sleep	nmdar
0.658453	STDP	0.1	sleep	nmdar
0.817758	STDP	0.1	sleep	nmdar
0.867793	STDP	0.1	sleep	nmdar
0.659726	STDP	0.1	sleep	nmdar
0.75572	STDP	0.1	sleep	nmdar
0.6674	STDP	0.1	sleep	nmdar
0.63536	STDP	0.1	sleep	nmdar
0.796526	STDP	0.1	sleep	nmdar
0.577248	STDP	0.1	sleep	nmdar
0.752233	STDP	0.1	sleep	nmdar
0.676791	STDP	0.1	sleep	nmdar
0.700786	STDP	0.1	sleep	nmdar
0.600367	STDP	0.1	sleep	nmdar
0.661071	STDP	0.1	sleep	nmdar
0.739088	STDP	0.1	sleep	nmdar
0.669862	STDP	0.1	sleep	nmdar
0.678884	STDP	0.1	sleep	nmdar
0.578767	STDP	0.1	sleep	nmdar
0.67118	STDP	0.1	sleep	nmdar
0.748534	STDP	0.1	sleep	nmdar
0.631233	STDP	0.1	sleep	nmdar
0.709619	STDP	0.1	sleep	nmdar
0.705574	STDP	0.1	sleep	nmdar
0.798562	STDP	0.1	sleep	nmdar
0.701269	STDP	0.1	sleep	nmdar
0.874042	STDP	0.1	sleep	nmdar
0.87222	STDP	0.1	sleep	nmdar
0.75345	STDP	0.1	sleep	nmdar
0.604556	STDP	0.1	sleep	nmdar
0.672753	STDP	0.1	sleep	nmdar
0.687987	STDP	0.1	sleep	nmdar
0.856047	STDP	0.1	sleep	nmdar
0.627675	STDP	0.1	sleep	nmdar
0.840945	STDP	0.1	sleep	nmdar
0.579027	STDP	0.1	sleep	nmdar
0.915366	STDP	0.1	sleep	nmdar
0.675892	STDP	0.1	sleep	nmdar
0.699882	STDP	0.1	sleep	nmdar
0.659643	STDP	0.1	sleep	nmdar
0.657119	STDP	0.1	sleep	nmdar
0.854727	STDP	0.1	sleep	nmdar
0.670853	STDP	0.1	sleep	nmdar
0.598739	STDP	0.1	sleep	nmdar
0.743773	STDP	0.1	sleep	nmdar
0.884588	STDP	0.1	sleep	nmdar
0.72697	STDP	0.1	sleep	nmdar
0.824083	STDP	0.1	sleep	nmdar
0.823716	STDP	0.1	sleep	nmdar
0.654233	STDP	0.1	sleep	nmdar
0.752233	STDP	0.1	sleep	nmdar
0.874471	STDP	0.1	sleep	nmdar
0.778016	STDP	0.1	sleep	nmdar
0.877693	STDP	0.1	sleep	nmdar
0.724223	STDP	0.1	sleep	nmdar
0.623351	STDP	0.1	sleep	nmdar
0.714995	STDP	0.1	sleep	nmdar
0.843395	STDP	0.1	sleep	nmdar
0.565238	STDP	0.1	wake	nmdar
0.729545	STDP	0.1	wake	nmdar
0.582793	STDP	0.1	wake	nmdar
0.63474	STDP	0.1	wake	nmdar
0.681912	STDP	0.1	wake	nmdar
0.563844	STDP	0.1	wake	nmdar
0.539337	STDP	0.1	wake	nmdar
0.571696	STDP	0.1	wake	nmdar
0.507245	STDP	0.1	wake	nmdar
0.474783	STDP	0.1	wake	nmdar
0.658417	STDP	0.1	wake	nmdar
0.554929	STDP	0.1	wake	nmdar
0.575866	STDP	0.1	wake	nmdar
0.630407	STDP	0.1	wake	nmdar
0.601321	STDP	0.1	wake	nmdar
0.63261	STDP	0.1	wake	nmdar
0.683659	STDP	0.1	wake	nmdar
0.531521	STDP	0.1	wake	nmdar
0.622183	STDP	0.1	wake	nmdar
0.813551	STDP	0.1	wake	nmdar
0.583243	STDP	0.1	wake	nmdar
0.587766	STDP	0.1	wake	nmdar
0.538884	STDP	0.1	wake	nmdar
0.556785	STDP	0.1	wake	nmdar
0.595122	STDP	0.1	wake	nmdar
0.514544	STDP	0.1	wake	nmdar
0.673759	STDP	0.1	wake	nmdar
0.511887	STDP	0.1	wake	nmdar
0.53123	STDP	0.1	wake	nmdar
0.557377	STDP	0.1	wake	nmdar
0.599397	STDP	0.1	wake	nmdar
0.579912	STDP	0.1	wake	nmdar
0.537851	STDP	0.1	wake	nmdar
0.555298	STDP	0.1	wake	nmdar
0.525898	STDP	0.1	wake	nmdar
0.585395	STDP	0.1	wake	nmdar
0.694411	STDP	0.1	wake	nmdar
0.594367	STDP	0.1	wake	nmdar
0.582013	STDP	0.1	wake	nmdar
0.659861	STDP	0.1	wake	nmdar
0.43503	STDP	0.1	wake	nmdar
0.559629	STDP	0.1	wake	nmdar
0.860337	STDP	0.1	wake	nmdar
0.710592	STDP	0.1	wake	nmdar
0.550453	STDP	0.1	wake	nmdar
0.562319	STDP	0.1	wake	nmdar
0.547262	STDP	0.1	wake	nmdar
0.578865	STDP	0.1	wake	nmdar
0.695442	STDP	0.1	wake	nmdar
0.583595	STDP	0.1	wake	nmdar
0.662197	STDP	0.1	wake	nmdar
0.558538	STDP	0.1	wake	nmdar
0.845701	STDP	0.1	wake	nmdar
0.526521	STDP	0.1	wake	nmdar
0.574258	STDP	0.1	wake	nmdar
0.453095	STDP	0.1	wake	nmdar
0.576935	STDP	0.1	wake	nmdar
0.742009	STDP	0.1	wake	nmdar
0.572005	STDP	0.1	wake	nmdar
0.531563	STDP	0.1	wake	nmdar
0.575259	STDP	0.1	wake	nmdar
0.712241	STDP	0.1	wake	nmdar
0.698453	STDP	0.1	wake	nmdar
0.667382	STDP	0.1	wake	nmdar
0.620101	STDP	0.1	wake	nmdar
0.474783	STDP	0.1	wake	nmdar
0.673759	STDP	0.1	wake	nmdar
0.844651	STDP	0.1	wake	nmdar
0.585541	STDP	0.1	wake	nmdar
0.80682	STDP	0.1	wake	nmdar
0.670309	STDP	0.1	wake	nmdar
0.622378	STDP	0.1	wake	nmdar
0.584947	STDP	0.1	wake	nmdar
0.702983	STDP	0.1	wake	nmdar
0.599698	STDP	0.5	sleep	nmdar
0.793246	STDP	0.5	sleep	nmdar
0.800535	STDP	0.5	sleep	nmdar
0.596244	STDP	0.5	sleep	nmdar
0.662898	STDP	0.5	sleep	nmdar
0.636308	STDP	0.5	sleep	nmdar
0.654109	STDP	0.5	sleep	nmdar
0.617322	STDP	0.5	sleep	nmdar
0.637309	STDP	0.5	sleep	nmdar
0.580477	STDP	0.5	sleep	nmdar
0.731377	STDP	0.5	sleep	nmdar
0.750739	STDP	0.5	sleep	nmdar
0.775158	STDP	0.5	sleep	nmdar
0.695547	STDP	0.5	sleep	nmdar
0.779244	STDP	0.5	sleep	nmdar
0.618934	STDP	0.5	sleep	nmdar
0.696967	STDP	0.5	sleep	nmdar
0.629106	STDP	0.5	sleep	nmdar
0.684018	STDP	0.5	sleep	nmdar
0.640971	STDP	0.5	sleep	nmdar
0.706409	STDP	0.5	sleep	nmdar
0.701918	STDP	0.5	sleep	nmdar
0.913344	STDP	0.5	sleep	nmdar
0.806039	STDP	0.5	sleep	nmdar
0.733934	STDP	0.5	sleep	nmdar
0.799286	STDP	0.5	sleep	nmdar
0.756839	STDP	0.5	sleep	nmdar
0.770692	STDP	0.5	sleep	nmdar
0.671602	STDP	0.5	sleep	nmdar
0.773317	STDP	0.5	sleep	nmdar
0.689206	STDP	0.5	sleep	nmdar
0.736655	STDP	0.5	sleep	nmdar
0.772314	STDP	0.5	sleep	nmdar
0.765429	STDP	0.5	sleep	nmdar
0.644929	STDP	0.5	sleep	nmdar
0.656166	STDP	0.5	sleep	nmdar
0.577898	STDP	0.5	sleep	nmdar
0.773593	STDP	0.5	sleep	nmdar
0.881762	STDP	0.5	sleep	nmdar
0.650418	STDP	0.5	sleep	nmdar
0.676627	STDP	0.5	sleep	nmdar
0.654109	STDP	0.5	sleep	nmdar
0.701682	STDP	0.5	sleep	nmdar
0.646086	STDP	0.5	sleep	nmdar
0.738873	STDP	0.5	sleep	nmdar
0.7605	STDP	0.5	sleep	nmdar
0.589506	STDP	0.5	wake	nmdar
0.5851	STDP	0.5	wake	nmdar
0.586247	STDP	0.5	wake	nmdar
0.520807	STDP	0.5	wake	nmdar
0.555058	STDP	0.5	wake	nmdar
0.556154	STDP	0.5	wake	nmdar
0.506225	STDP	0.5	wake	nmdar
0.580433	STDP	0.5	wake	nmdar
0.538596	STDP	0.5	wake	nmdar
0.5631	STDP	0.5	wake	nmdar
0.555391	STDP	0.5	wake	nmdar
0.625905	STDP	0.5	wake	nmdar
0.706444	STDP	0.5	wake	nmdar
0.550587	STDP	0.5	wake	nmdar
0.636019	STDP	0.5	wake	nmdar
0.586057	STDP	0.5	wake	nmdar
0.62858	STDP	0.5	wake	nmdar
0.553815	STDP	0.5	wake	nmdar
0.649521	STDP	0.5	wake	nmdar
0.463131	STDP	0.5	wake	nmdar
0.570389	STDP	0.5	wake	nmdar
0.552151	STDP	0.5	wake	nmdar
0.88368	STDP	0.5	wake	nmdar
0.69406	STDP	0.5	wake	nmdar
0.698103	STDP	0.5	wake	nmdar
0.642294	STDP	0.5	wake	nmdar
0.641372	STDP	0.5	wake	nmdar
0.562641	STDP	0.5	wake	nmdar
0.532103	STDP	0.5	wake	nmdar
0.736933	STDP	0.5	wake	nmdar
0.571173	STDP	0.5	wake	nmdar
0.617177	STDP	0.5	wake	nmdar
0.576875	STDP	0.5	wake	nmdar
0.586474	STDP	0.5	wake	nmdar
0.546547	STDP	0.5	wake	nmdar
0.559033	STDP	0.5	wake	nmdar
0.536599	STDP	0.5	wake	nmdar
0.555621	STDP	0.5	wake	nmdar
0.693933	STDP	0.5	wake	nmdar
0.557317	STDP	0.5	wake	nmdar
0.620386	STDP	0.5	wake	nmdar
0.506225	STDP	0.5	wake	nmdar
0.540568	STDP	0.5	wake	nmdar
0.620416	STDP	0.5	wake	nmdar
0.682266	STDP	0.5	wake	nmdar
0.56658	STDP	0.5	wake	nmdar
0.549672	STDP	1	sleep	nmdar
0.726438	STDP	1	sleep	nmdar
0.58362	STDP	1	sleep	nmdar
0.54832	STDP	1	sleep	nmdar
0.578893	STDP	1	sleep	nmdar
0.668937	STDP	1	sleep	nmdar
0.550294	STDP	1	sleep	nmdar
0.692286	STDP	1	sleep	nmdar
0.59653	STDP	1	sleep	nmdar
0.765619	STDP	1	sleep	nmdar
0.670437	STDP	1	sleep	nmdar
0.697201	STDP	1	sleep	nmdar
0.657212	STDP	1	sleep	nmdar
0.429891	STDP	1	sleep	nmdar
0.699871	STDP	1	sleep	nmdar
0.638689	STDP	1	sleep	nmdar
0.555278	STDP	1	sleep	nmdar
0.656465	STDP	1	sleep	nmdar
0.682206	STDP	1	sleep	nmdar
0.795403	STDP	1	sleep	nmdar
0.690381	STDP	1	sleep	nmdar
0.710839	STDP	1	sleep	nmdar
0.681799	STDP	1	sleep	nmdar
0.71547	STDP	1	sleep	nmdar
0.727871	STDP	1	sleep	nmdar
0.758088	STDP	1	sleep	nmdar
0.636739	STDP	1	sleep	nmdar
0.818862	STDP	1	sleep	nmdar
0.757405	STDP	1	sleep	nmdar
0.609244	STDP	1	sleep	nmdar
0.677296	STDP	1	sleep	nmdar
0.801403	STDP	1	sleep	nmdar
0.830556	STDP	1	sleep	nmdar
0.673643	STDP	1	sleep	nmdar
0.747134	STDP	1	sleep	nmdar
0.846518	STDP	1	sleep	nmdar
0.621318	STDP	1	sleep	nmdar
0.88064	STDP	1	sleep	nmdar
0.668937	STDP	1	sleep	nmdar
0.837535	STDP	1	sleep	nmdar
0.793302	STDP	1	sleep	nmdar
0.802145	STDP	1	sleep	nmdar
0.690571	STDP	1	sleep	nmdar
0.574974	STDP	1	wake	nmdar
0.505495	STDP	1	wake	nmdar
0.520331	STDP	1	wake	nmdar
0.544472	STDP	1	wake	nmdar
0.589065	STDP	1	wake	nmdar
0.616836	STDP	1	wake	nmdar
0.559171	STDP	1	wake	nmdar
0.516174	STDP	1	wake	nmdar
0.523702	STDP	1	wake	nmdar
0.690177	STDP	1	wake	nmdar
0.565716	STDP	1	wake	nmdar
0.641171	STDP	1	wake	nmdar
0.485171	STDP	1	wake	nmdar
0.464639	STDP	1	wake	nmdar
0.566755	STDP	1	wake	nmdar
0.565865	STDP	1	wake	nmdar
0.503138	STDP	1	wake	nmdar
0.622039	STDP	1	wake	nmdar
0.651682	STDP	1	wake	nmdar
0.719135	STDP	1	wake	nmdar
0.54163	STDP	1	wake	nmdar
0.639943	STDP	1	wake	nmdar
0.639172	STDP	1	wake	nmdar
0.639462	STDP	1	wake	nmdar
0.617256	STDP	1	wake	nmdar
0.588521	STDP	1	wake	nmdar
0.537388	STDP	1	wake	nmdar
0.749246	STDP	1	wake	nmdar
0.714297	STDP	1	wake	nmdar
0.582081	STDP	1	wake	nmdar
0.59699	STDP	1	wake	nmdar
0.733988	STDP	1	wake	nmdar
0.716127	STDP	1	wake	nmdar
0.574106	STDP	1	wake	nmdar
0.602772	STDP	1	wake	nmdar
0.69213	STDP	1	wake	nmdar
0.485748	STDP	1	wake	nmdar
0.742202	STDP	1	wake	nmdar
0.616836	STDP	1	wake	nmdar
0.802061	STDP	1	wake	nmdar
0.745654	STDP	1	wake	nmdar
0.70617	STDP	1	wake	nmdar
0.582129	STDP	1	wake	nmdar
0.32358	Anti-STDP	0.01	sleep	nmdar
0.229513	Anti-STDP	0.01	sleep	nmdar
0.367816	Anti-STDP	0.01	sleep	nmdar
0.275576	Anti-STDP	0.01	sleep	nmdar
0.251264	Anti-STDP	0.01	sleep	nmdar
0.340601	Anti-STDP	0.01	sleep	nmdar
0.297145	Anti-STDP	0.01	sleep	nmdar
0.167814	Anti-STDP	0.01	sleep	nmdar
0.143073	Anti-STDP	0.01	sleep	nmdar
0.526203	Anti-STDP	0.01	sleep	nmdar
0.197665	Anti-STDP	0.01	sleep	nmdar
0.292662	Anti-STDP	0.01	sleep	nmdar
0.306113	Anti-STDP	0.01	sleep	nmdar
0.330031	Anti-STDP	0.01	sleep	nmdar
0.288259	Anti-STDP	0.01	sleep	nmdar
0.248736	Anti-STDP	0.01	sleep	nmdar
0.201239	Anti-STDP	0.01	sleep	nmdar
0.164641	Anti-STDP	0.01	sleep	nmdar
0.25634	Anti-STDP	0.01	sleep	nmdar
0.141221	Anti-STDP	0.01	sleep	nmdar
0.322244	Anti-STDP	0.01	sleep	nmdar
0.376882	Anti-STDP	0.01	sleep	nmdar
0.134645	Anti-STDP	0.01	sleep	nmdar
0.340985	Anti-STDP	0.01	sleep	nmdar
0.245247	Anti-STDP	0.01	sleep	nmdar
0.276018	Anti-STDP	0.01	sleep	nmdar
0.378659	Anti-STDP	0.01	sleep	nmdar
0.2213	Anti-STDP	0.01	sleep	nmdar
0.234154	Anti-STDP	0.01	sleep	nmdar
0.21862	Anti-STDP	0.01	sleep	nmdar
0.219995	Anti-STDP	0.01	sleep	nmdar
0.362028	Anti-STDP	0.01	sleep	nmdar
0.358777	Anti-STDP	0.01	sleep	nmdar
0.396456	Anti-STDP	0.01	sleep	nmdar
0.251822	Anti-STDP	0.01	sleep	nmdar
0.198994	Anti-STDP	0.01	sleep	nmdar
0.198236	Anti-STDP	0.01	sleep	nmdar
0.249761	Anti-STDP	0.01	sleep	nmdar
0.399392	Anti-STDP	0.01	sleep	nmdar
0.381741	Anti-STDP	0.01	sleep	nmdar
0.10007	Anti-STDP	0.01	sleep	nmdar
0.132997	Anti-STDP	0.01	sleep	nmdar
0.236415	Anti-STDP	0.01	sleep	nmdar
0.22074	Anti-STDP	0.01	sleep	nmdar
0.229371	Anti-STDP	0.01	sleep	nmdar
0.151629	Anti-STDP	0.01	sleep	nmdar
0.210773	Anti-STDP	0.01	sleep	nmdar
0.36608	Anti-STDP	0.01	sleep	nmdar
0.366694	Anti-STDP	0.01	sleep	nmdar
0.232723	Anti-STDP	0.01	sleep	nmdar
0.252845	Anti-STDP	0.01	sleep	nmdar
0.340248	Anti-STDP	0.01	sleep	nmdar
0.195201	Anti-STDP	0.01	sleep	nmdar
0.248598	Anti-STDP	0.01	sleep	nmdar
0.31545	Anti-STDP	0.01	sleep	nmdar
0.263587	Anti-STDP	0.01	sleep	nmdar
0.252843	Anti-STDP	0.01	sleep	nmdar
0.241514	Anti-STDP	0.01	sleep	nmdar
0.374513	Anti-STDP	0.01	sleep	nmdar
0.267936	Anti-STDP	0.01	sleep	nmdar
0.364936	Anti-STDP	0.01	sleep	nmdar
0.424891	Anti-STDP	0.01	sleep	nmdar
0.313165	Anti-STDP	0.01	sleep	nmdar
0.269256	Anti-STDP	0.01	sleep	nmdar
0.212262	Anti-STDP	0.01	sleep	nmdar
0.344134	Anti-STDP	0.01	sleep	nmdar
0.270823	Anti-STDP	0.01	sleep	nmdar
0.303426	Anti-STDP	0.01	sleep	nmdar
0.152268	Anti-STDP	0.01	sleep	nmdar
0.277953	Anti-STDP	0.01	sleep	nmdar
0.394677	Anti-STDP	0.01	sleep	nmdar
0.382879	Anti-STDP	0.01	sleep	nmdar
0.423243	Anti-STDP	0.01	sleep	nmdar
0.259649	Anti-STDP	0.01	sleep	nmdar
0.0570712	Anti-STDP	0.01	sleep	nmdar
0.287633	Anti-STDP	0.01	sleep	nmdar
0.215215	Anti-STDP	0.01	sleep	nmdar
0.303001	Anti-STDP	0.01	sleep	nmdar
0.294067	Anti-STDP	0.01	sleep	nmdar
0.210092	Anti-STDP	0.01	sleep	nmdar
0.296817	Anti-STDP	0.01	sleep	nmdar
0.261699	Anti-STDP	0.01	sleep	nmdar
0.290497	Anti-STDP	0.01	sleep	nmdar
0.285851	Anti-STDP	0.01	sleep	nmdar
0.153729	Anti-STDP	0.01	sleep	nmdar
0.242568	Anti-STDP	0.01	sleep	nmdar
0.198994	Anti-STDP	0.01	sleep	nmdar
0.330364	Anti-STDP	0.01	sleep	nmdar
0.14127	Anti-STDP	0.01	sleep	nmdar
0.241051	Anti-STDP	0.01	sleep	nmdar
0.252504	Anti-STDP	0.01	sleep	nmdar
0.174263	Anti-STDP	0.01	sleep	nmdar
0.366168	Anti-STDP	0.01	sleep	nmdar
0.355379	Anti-STDP	0.01	sleep	nmdar
0.30615	Anti-STDP	0.01	sleep	nmdar
0.244044	Anti-STDP	0.01	sleep	nmdar
0.25848	Anti-STDP	0.01	sleep	nmdar
0.381199	Anti-STDP	0.01	sleep	nmdar
0.382851	Anti-STDP	0.01	sleep	nmdar
0.263964	Anti-STDP	0.01	sleep	nmdar
0.194114	Anti-STDP	0.01	sleep	nmdar
0.31812	Anti-STDP	0.01	sleep	nmdar
0.429866	Anti-STDP	0.01	sleep	nmdar
0.317705	Anti-STDP	0.01	sleep	nmdar
0.38139	Anti-STDP	0.01	sleep	nmdar
0.289762	Anti-STDP	0.01	sleep	nmdar
0.251645	Anti-STDP	0.01	sleep	nmdar
0.323406	Anti-STDP	0.01	sleep	nmdar
0.306508	Anti-STDP	0.01	sleep	nmdar
0.309686	Anti-STDP	0.01	sleep	nmdar
0.167482	Anti-STDP	0.01	sleep	nmdar
0.26624	Anti-STDP	0.01	sleep	nmdar
0.154886	Anti-STDP	0.01	sleep	nmdar
0.228868	Anti-STDP	0.01	sleep	nmdar
0.182816	Anti-STDP	0.01	sleep	nmdar
0.268127	Anti-STDP	0.01	sleep	nmdar
0.154422	Anti-STDP	0.01	sleep	nmdar
0.272092	Anti-STDP	0.01	sleep	nmdar
0.266623	Anti-STDP	0.01	sleep	nmdar
0.289804	Anti-STDP	0.01	sleep	nmdar
0.311024	Anti-STDP	0.01	sleep	nmdar
0.43998	Anti-STDP	0.01	wake	nmdar
0.250658	Anti-STDP	0.01	wake	nmdar
0.504255	Anti-STDP	0.01	wake	nmdar
0.345865	Anti-STDP	0.01	wake	nmdar
0.312865	Anti-STDP	0.01	wake	nmdar
0.445424	Anti-STDP	0.01	wake	nmdar
0.295919	Anti-STDP	0.01	wake	nmdar
0.261921	Anti-STDP	0.01	wake	nmdar
0.158245	Anti-STDP	0.01	wake	nmdar
0.488633	Anti-STDP	0.01	wake	nmdar
0.297404	Anti-STDP	0.01	wake	nmdar
0.468762	Anti-STDP	0.01	wake	nmdar
0.472978	Anti-STDP	0.01	wake	nmdar
0.344841	Anti-STDP	0.01	wake	nmdar
0.288375	Anti-STDP	0.01	wake	nmdar
0.292287	Anti-STDP	0.01	wake	nmdar
0.292802	Anti-STDP	0.01	wake	nmdar
0.343714	Anti-STDP	0.01	wake	nmdar
0.296232	Anti-STDP	0.01	wake	nmdar
0.327047	Anti-STDP	0.01	wake	nmdar
0.386192	Anti-STDP	0.01	wake	nmdar
0.48875	Anti-STDP	0.01	wake	nmdar
0.228216	Anti-STDP	0.01	wake	nmdar
0.452816	Anti-STDP	0.01	wake	nmdar
0.295335	Anti-STDP	0.01	wake	nmdar
0.322335	Anti-STDP	0.01	wake	nmdar
0.46771	Anti-STDP	0.01	wake	nmdar
0.261949	Anti-STDP	0.01	wake	nmdar
0.515068	Anti-STDP	0.01	wake	nmdar
0.392913	Anti-STDP	0.01	wake	nmdar
0.369688	Anti-STDP	0.01	wake	nmdar
0.451512	Anti-STDP	0.01	wake	nmdar
0.457133	Anti-STDP	0.01	wake	nmdar
0.436091	Anti-STDP	0.01	wake	nmdar
0.285915	Anti-STDP	0.01	wake	nmdar
0.339774	Anti-STDP	0.01	wake	nmdar
0.243533	Anti-STDP	0.01	wake	nmdar
0.239102	Anti-STDP	0.01	wake	nmdar
0.412444	Anti-STDP	0.01	wake	nmdar
0.405206	Anti-STDP	0.01	wake	nmdar
0.184206	Anti-STDP	0.01	wake	nmdar
0.258474	Anti-STDP	0.01	wake	nmdar
0.364329	Anti-STDP	0.01	wake	nmdar
0.307104	Anti-STDP	0.01	wake	nmdar
0.426066	Anti-STDP	0.01	wake	nmdar
0.283758	Anti-STDP	0.01	wake	nmdar
0.269088	Anti-STDP	0.01	wake	nmdar
0.447068	Anti-STDP	0.01	wake	nmdar
0.485232	Anti-STDP	0.01	wake	nmdar
0.458845	Anti-STDP	0.01	wake	nmdar
0.327086	Anti-STDP	0.01	wake	nmdar
0.409962	Anti-STDP	0.01	wake	nmdar
0.406133	Anti-STDP	0.01	wake	nmdar
0.453595	Anti-STDP	0.01	wake	nmdar
0.35714	Anti-STDP	0.01	wake	nmdar
0.401555	Anti-STDP	0.01	wake	nmdar
0.519312	Anti-STDP	0.01	wake	nmdar
0.380417	Anti-STDP	0.01	wake	nmdar
0.479511	Anti-STDP	0.01	wake	nmdar
0.548214	Anti-STDP	0.01	wake	nmdar
0.408691	Anti-STDP	0.01	wake	nmdar
0.422193	Anti-STDP	0.01	wake	nmdar
0.36447	Anti-STDP	0.01	wake	nmdar
0.379192	Anti-STDP	0.01	wake	nmdar
0.280852	Anti-STDP	0.01	wake	nmdar
0.433206	Anti-STDP	0.01	wake	nmdar
0.384177	Anti-STDP	0.01	wake	nmdar
0.396162	Anti-STDP	0.01	wake	nmdar
0.249492	Anti-STDP	0.01	wake	nmdar
0.352147	Anti-STDP	0.01	wake	nmdar
0.464508	Anti-STDP	0.01	wake	nmdar
0.470143	Anti-STDP	0.01	wake	nmdar
0.404232	Anti-STDP	0.01	wake	nmdar
0.385767	Anti-STDP	0.01	wake	nmdar
0.252865	Anti-STDP	0.01	wake	nmdar
0.428382	Anti-STDP	0.01	wake	nmdar
0.265431	Anti-STDP	0.01	wake	nmdar
0.410853	Anti-STDP	0.01	wake	nmdar
0.294049	Anti-STDP	0.01	wake	nmdar
0.370007	Anti-STDP	0.01	wake	nmdar
0.381262	Anti-STDP	0.01	wake	nmdar
0.321346	Anti-STDP	0.01	wake	nmdar
0.386035	Anti-STDP	0.01	wake	nmdar
0.365489	Anti-STDP	0.01	wake	nmdar
0.239719	Anti-STDP	0.01	wake	nmdar
0.364426	Anti-STDP	0.01	wake	nmdar
0.339774	Anti-STDP	0.01	wake	nmdar
0.484421	Anti-STDP	0.01	wake	nmdar
0.329056	Anti-STDP	0.01	wake	nmdar
0.26092	Anti-STDP	0.01	wake	nmdar
0.274397	Anti-STDP	0.01	wake	nmdar
0.354774	Anti-STDP	0.01	wake	nmdar
0.504038	Anti-STDP	0.01	wake	nmdar
0.443318	Anti-STDP	0.01	wake	nmdar
0.384202	Anti-STDP	0.01	wake	nmdar
0.337682	Anti-STDP	0.01	wake	nmdar
0.34014	Anti-STDP	0.01	wake	nmdar
0.408352	Anti-STDP	0.01	wake	nmdar
0.455787	Anti-STDP	0.01	wake	nmdar
0.350838	Anti-STDP	0.01	wake	nmdar
0.513119	Anti-STDP	0.01	wake	nmdar
0.330339	Anti-STDP	0.01	wake	nmdar
0.495358	Anti-STDP	0.01	wake	nmdar
0.357199	Anti-STDP	0.01	wake	nmdar
0.417987	Anti-STDP	0.01	wake	nmdar
0.340888	Anti-STDP	0.01	wake	nmdar
0.348113	Anti-STDP	0.01	wake	nmdar
0.447015	Anti-STDP	0.01	wake	nmdar
0.366277	Anti-STDP	0.01	wake	nmdar
0.377508	Anti-STDP	0.01	wake	nmdar
0.174428	Anti-STDP	0.01	wake	nmdar
0.467725	Anti-STDP	0.01	wake	nmdar
0.281777	Anti-STDP	0.01	wake	nmdar
0.308523	Anti-STDP	0.01	wake	nmdar
0.256134	Anti-STDP	0.01	wake	nmdar
0.3686	Anti-STDP	0.01	wake	nmdar
0.171072	Anti-STDP	0.01	wake	nmdar
0.353767	Anti-STDP	0.01	wake	nmdar
0.292965	Anti-STDP	0.01	wake	nmdar
0.298793	Anti-STDP	0.01	wake	nmdar
0.366557	Anti-STDP	0.01	wake	nmdar
0.436096	Anti-STDP	0.1	sleep	nmdar
0.381422	Anti-STDP	0.1	sleep	nmdar
0.340537	Anti-STDP	0.1	sleep	nmdar
0.276777	Anti-STDP	0.1	sleep	nmdar
0.380696	Anti-STDP	0.1	sleep	nmdar
0.368215	Anti-STDP	0.1	sleep	nmdar
0.41191	Anti-STDP	0.1	sleep	nmdar
0.371622	Anti-STDP	0.1	sleep	nmdar
0.353343	Anti-STDP	0.1	sleep	nmdar
0.481717	Anti-STDP	0.1	sleep	nmdar
0.216473	Anti-STDP	0.1	sleep	nmdar
0.251359	Anti-STDP	0.1	sleep	nmdar
0.240047	Anti-STDP	0.1	sleep	nmdar
0.449893	Anti-STDP	0.1	sleep	nmdar
0.453087	Anti-STDP	0.1	sleep	nmdar
0.189353	Anti-STDP	0.1	sleep	nmdar
0.280585	Anti-STDP	0.1	sleep	nmdar
0.359546	Anti-STDP	0.1	sleep	nmdar
0.196213	Anti-STDP	0.1	sleep	nmdar
0.266422	Anti-STDP	0.1	sleep	nmdar
0.226155	Anti-STDP	0.1	sleep	nmdar
0.218469	Anti-STDP	0.1	sleep	nmdar
0.345818	Anti-STDP	0.1	sleep	nmdar
0.355194	Anti-STDP	0.1	sleep	nmdar
0.362852	Anti-STDP	0.1	sleep	nmdar
0.330931	Anti-STDP	0.1	sleep	nmdar
0.350789	Anti-STDP	0.1	sleep	nmdar
0.384373	Anti-STDP	0.1	sleep	nmdar
0.344864	Anti-STDP	0.1	sleep	nmdar
0.355205	Anti-STDP	0.1	sleep	nmdar
0.320604	Anti-STDP	0.1	sleep	nmdar
0.31911	Anti-STDP	0.1	sleep	nmdar
0.2509	Anti-STDP	0.1	sleep	nmdar
0.232096	Anti-STDP	0.1	sleep	nmdar
0.251215	Anti-STDP	0.1	sleep	nmdar
0.254377	Anti-STDP	0.1	sleep	nmdar
0.431977	Anti-STDP	0.1	sleep	nmdar
0.27459	Anti-STDP	0.1	sleep	nmdar
0.375103	Anti-STDP	0.1	sleep	nmdar
0.335981	Anti-STDP	0.1	sleep	nmdar
0.246931	Anti-STDP	0.1	sleep	nmdar
0.342915	Anti-STDP	0.1	sleep	nmdar
0.317444	Anti-STDP	0.1	sleep	nmdar
0.308467	Anti-STDP	0.1	sleep	nmdar
0.14965	Anti-STDP	0.1	sleep	nmdar
0.355966	Anti-STDP	0.1	sleep	nmdar
0.357319	Anti-STDP	0.1	sleep	nmdar
0.360623	Anti-STDP	0.1	sleep	nmdar
0.350659	Anti-STDP	0.1	sleep	nmdar
0.134649	Anti-STDP	0.1	sleep	nmdar
0.325171	Anti-STDP	0.1	sleep	nmdar
0.401548	Anti-STDP	0.1	sleep	nmdar
0.173013	Anti-STDP	0.1	sleep	nmdar
0.246128	Anti-STDP	0.1	sleep	nmdar
0.389349	Anti-STDP	0.1	sleep	nmdar
0.180369	Anti-STDP	0.1	sleep	nmdar
0.445217	Anti-STDP	0.1	sleep	nmdar
0.11149	Anti-STDP	0.1	sleep	nmdar
0.241999	Anti-STDP	0.1	sleep	nmdar
0.327789	Anti-STDP	0.1	sleep	nmdar
0.309284	Anti-STDP	0.1	sleep	nmdar
0.321553	Anti-STDP	0.1	sleep	nmdar
0.324224	Anti-STDP	0.1	sleep	nmdar
0.177644	Anti-STDP	0.1	sleep	nmdar
0.274164	Anti-STDP	0.1	sleep	nmdar
0.376343	Anti-STDP	0.1	sleep	nmdar
0.339741	Anti-STDP	0.1	sleep	nmdar
0.309474	Anti-STDP	0.1	sleep	nmdar
0.364758	Anti-STDP	0.1	sleep	nmdar
0.44014	Anti-STDP	0.1	sleep	nmdar
0.305861	Anti-STDP	0.1	sleep	nmdar
0.0915939	Anti-STDP	0.1	sleep	nmdar
0.18299	Anti-STDP	0.1	sleep	nmdar
0.402153	Anti-STDP	0.1	sleep	nmdar
0.326011	Anti-STDP	0.1	sleep	nmdar
0.228974	Anti-STDP	0.1	sleep	nmdar
0.23054	Anti-STDP	0.1	sleep	nmdar
0.305276	Anti-STDP	0.1	sleep	nmdar
0.30357	Anti-STDP	0.1	sleep	nmdar
0.245255	Anti-STDP	0.1	sleep	nmdar
0.353343	Anti-STDP	0.1	sleep	nmdar
0.344864	Anti-STDP	0.1	sleep	nmdar
0.398364	Anti-STDP	0.1	wake	nmdar
0.475404	Anti-STDP	0.1	wake	nmdar
0.45051	Anti-STDP	0.1	wake	nmdar
0.322306	Anti-STDP	0.1	wake	nmdar
0.421208	Anti-STDP	0.1	wake	nmdar
0.459667	Anti-STDP	0.1	wake	nmdar
0.456998	Anti-STDP	0.1	wake	nmdar
0.469758	Anti-STDP	0.1	wake	nmdar
0.502149	Anti-STDP	0.1	wake	nmdar
0.492115	Anti-STDP	0.1	wake	nmdar
0.360798	Anti-STDP	0.1	wake	nmdar
0.412022	Anti-STDP	0.1	wake	nmdar
0.352995	Anti-STDP	0.1	wake	nmdar
0.420309	Anti-STDP	0.1	wake	nmdar
0.557684	Anti-STDP	0.1	wake	nmdar
0.264142	Anti-STDP	0.1	wake	nmdar
0.436402	Anti-STDP	0.1	wake	nmdar
0.484825	Anti-STDP	0.1	wake	nmdar
0.25676	Anti-STDP	0.1	wake	nmdar
0.380237	Anti-STDP	0.1	wake	nmdar
0.352171	Anti-STDP	0.1	wake	nmdar
0.303029	Anti-STDP	0.1	wake	nmdar
0.510824	Anti-STDP	0.1	wake	nmdar
0.426197	Anti-STDP	0.1	wake	nmdar
0.543717	Anti-STDP	0.1	wake	nmdar
0.38978	Anti-STDP	0.1	wake	nmdar
0.47179	Anti-STDP	0.1	wake	nmdar
0.445369	Anti-STDP	0.1	wake	nmdar
0.436109	Anti-STDP	0.1	wake	nmdar
0.540071	Anti-STDP	0.1	wake	nmdar
0.502288	Anti-STDP	0.1	wake	nmdar
0.361436	Anti-STDP	0.1	wake	nmdar
0.345647	Anti-STDP	0.1	wake	nmdar
0.373317	Anti-STDP	0.1	wake	nmdar
0.47593	Anti-STDP	0.1	wake	nmdar
0.483035	Anti-STDP	0.1	wake	nmdar
0.504867	Anti-STDP	0.1	wake	nmdar
0.441143	Anti-STDP	0.1	wake	nmdar
0.449155	Anti-STDP	0.1	wake	nmdar
0.402232	Anti-STDP	0.1	wake	nmdar
0.361755	Anti-STDP	0.1	wake	nmdar
0.407836	Anti-STDP	0.1	wake	nmdar
0.552091	Anti-STDP	0.1	wake	nmdar
0.469387	Anti-STDP	0.1	wake	nmdar
0.164576	Anti-STDP	0.1	wake	nmdar
0.461407	Anti-STDP	0.1	wake	nmdar
0.473815	Anti-STDP	0.1	wake	nmdar
0.447903	Anti-STDP	0.1	wake	nmdar
0.416594	Anti-STDP	0.1	wake	nmdar
0.340357	Anti-STDP	0.1	wake	nmdar
0.455633	Anti-STDP	0.1	wake	nmdar
0.481291	Anti-STDP	0.1	wake	nmdar
0.408915	Anti-STDP	0.1	wake	nmdar
0.298441	Anti-STDP	0.1	wake	nmdar
0.52041	Anti-STDP	0.1	wake	nmdar
0.288832	Anti-STDP	0.1	wake	nmdar
0.406177	Anti-STDP	0.1	wake	nmdar
0.186346	Anti-STDP	0.1	wake	nmdar
0.348444	Anti-STDP	0.1	wake	nmdar
0.435484	Anti-STDP	0.1	wake	nmdar
0.442423	Anti-STDP	0.1	wake	nmdar
0.433266	Anti-STDP	0.1	wake	nmdar
0.417759	Anti-STDP	0.1	wake	nmdar
0.299601	Anti-STDP	0.1	wake	nmdar
0.392271	Anti-STDP	0.1	wake	nmdar
0.420027	Anti-STDP	0.1	wake	nmdar
0.356137	Anti-STDP	0.1	wake	nmdar
0.506744	Anti-STDP	0.1	wake	nmdar
0.464527	Anti-STDP	0.1	wake	nmdar
0.459926	Anti-STDP	0.1	wake	nmdar
0.420805	Anti-STDP	0.1	wake	nmdar
0.235596	Anti-STDP	0.1	wake	nmdar
0.333403	Anti-STDP	0.1	wake	nmdar
0.531527	Anti-STDP	0.1	wake	nmdar
0.441205	Anti-STDP	0.1	wake	nmdar
0.235875	Anti-STDP	0.1	wake	nmdar
0.389778	Anti-STDP	0.1	wake	nmdar
0.479222	Anti-STDP	0.1	wake	nmdar
0.467062	Anti-STDP	0.1	wake	nmdar
0.435607	Anti-STDP	0.1	wake	nmdar
0.502149	Anti-STDP	0.1	wake	nmdar
0.436109	Anti-STDP	0.1	wake	nmdar
0.401562	Anti-STDP	0.5	sleep	nmdar
0.309343	Anti-STDP	0.5	sleep	nmdar
0.330181	Anti-STDP	0.5	sleep	nmdar
0.400196	Anti-STDP	0.5	sleep	nmdar
0.35574	Anti-STDP	0.5	sleep	nmdar
0.395621	Anti-STDP	0.5	sleep	nmdar
0.131412	Anti-STDP	0.5	sleep	nmdar
0.424026	Anti-STDP	0.5	sleep	nmdar
0.235291	Anti-STDP	0.5	sleep	nmdar
0.436183	Anti-STDP	0.5	sleep	nmdar
0.376454	Anti-STDP	0.5	sleep	nmdar
0.299653	Anti-STDP	0.5	sleep	nmdar
0.222522	Anti-STDP	0.5	sleep	nmdar
0.225771	Anti-STDP	0.5	sleep	nmdar
0.586466	Anti-STDP	0.5	sleep	nmdar
0.399576	Anti-STDP	0.5	sleep	nmdar
0.256705	Anti-STDP	0.5	sleep	nmdar
0.348638	Anti-STDP	0.5	sleep	nmdar
0.293942	Anti-STDP	0.5	sleep	nmdar
0.401233	Anti-STDP	0.5	sleep	nmdar
0.344209	Anti-STDP	0.5	sleep	nmdar
0.443081	Anti-STDP	0.5	sleep	nmdar
0.404377	Anti-STDP	0.5	sleep	nmdar
0.345796	Anti-STDP	0.5	sleep	nmdar
0.313461	Anti-STDP	0.5	sleep	nmdar
0.371764	Anti-STDP	0.5	sleep	nmdar
0.219177	Anti-STDP	0.5	sleep	nmdar
0.361251	Anti-STDP	0.5	sleep	nmdar
0.197282	Anti-STDP	0.5	sleep	nmdar
0.168243	Anti-STDP	0.5	sleep	nmdar
0.414712	Anti-STDP	0.5	sleep	nmdar
0.130817	Anti-STDP	0.5	sleep	nmdar
0.372456	Anti-STDP	0.5	sleep	nmdar
0.281824	Anti-STDP	0.5	sleep	nmdar
0.230297	Anti-STDP	0.5	sleep	nmdar
0.222778	Anti-STDP	0.5	sleep	nmdar
0.305124	Anti-STDP	0.5	sleep	nmdar
0.381617	Anti-STDP	0.5	sleep	nmdar
0.228442	Anti-STDP	0.5	sleep	nmdar
0.180715	Anti-STDP	0.5	sleep	nmdar
0.247877	Anti-STDP	0.5	sleep	nmdar
0.161809	Anti-STDP	0.5	sleep	nmdar
0.265578	Anti-STDP	0.5	sleep	nmdar
0.499989	Anti-STDP	0.5	sleep	nmdar
0.349056	Anti-STDP	0.5	sleep	nmdar
0.302534	Anti-STDP	0.5	sleep	nmdar
0.362387	Anti-STDP	0.5	sleep	nmdar
0.219154	Anti-STDP	0.5	sleep	nmdar
0.336747	Anti-STDP	0.5	sleep	nmdar
0.34357	Anti-STDP	0.5	sleep	nmdar
0.348176	Anti-STDP	0.5	sleep	nmdar
0.253081	Anti-STDP	0.5	sleep	nmdar
0.365512	Anti-STDP	0.5	sleep	nmdar
0.230711	Anti-STDP	0.5	sleep	nmdar
0.285455	Anti-STDP	0.5	sleep	nmdar
0.322413	Anti-STDP	0.5	sleep	nmdar
0.131412	Anti-STDP	0.5	sleep	nmdar
0.325791	Anti-STDP	0.5	wake	nmdar
0.461023	Anti-STDP	0.5	wake	nmdar
0.493242	Anti-STDP	0.5	wake	nmdar
0.48714	Anti-STDP	0.5	wake	nmdar
0.443194	Anti-STDP	0.5	wake	nmdar
0.535519	Anti-STDP	0.5	wake	nmdar
0.319203	Anti-STDP	0.5	wake	nmdar
0.455399	Anti-STDP	0.5	wake	nmdar
0.421636	Anti-STDP	0.5	wake	nmdar
0.45586	Anti-STDP	0.5	wake	nmdar
0.485844	Anti-STDP	0.5	wake	nmdar
0.372403	Anti-STDP	0.5	wake	nmdar
0.377006	Anti-STDP	0.5	wake	nmdar
0.29727	Anti-STDP	0.5	wake	nmdar
0.646654	Anti-STDP	0.5	wake	nmdar
0.498616	Anti-STDP	0.5	wake	nmdar
0.323857	Anti-STDP	0.5	wake	nmdar
0.388328	Anti-STDP	0.5	wake	nmdar
0.365415	Anti-STDP	0.5	wake	nmdar
0.442176	Anti-STDP	0.5	wake	nmdar
0.38249	Anti-STDP	0.5	wake	nmdar
0.540294	Anti-STDP	0.5	wake	nmdar
0.497687	Anti-STDP	0.5	wake	nmdar
0.434686	Anti-STDP	0.5	wake	nmdar
0.472132	Anti-STDP	0.5	wake	nmdar
0.415668	Anti-STDP	0.5	wake	nmdar
0.3564	Anti-STDP	0.5	wake	nmdar
0.392781	Anti-STDP	0.5	wake	nmdar
0.311413	Anti-STDP	0.5	wake	nmdar
0.321799	Anti-STDP	0.5	wake	nmdar
0.465166	Anti-STDP	0.5	wake	nmdar
0.278448	Anti-STDP	0.5	wake	nmdar
0.495849	Anti-STDP	0.5	wake	nmdar
0.448774	Anti-STDP	0.5	wake	nmdar
0.300144	Anti-STDP	0.5	wake	nmdar
0.326208	Anti-STDP	0.5	wake	nmdar
0.459587	Anti-STDP	0.5	wake	nmdar
0.435682	Anti-STDP	0.5	wake	nmdar
0.387895	Anti-STDP	0.5	wake	nmdar
0.403583	Anti-STDP	0.5	wake	nmdar
0.436909	Anti-STDP	0.5	wake	nmdar
0.296966	Anti-STDP	0.5	wake	nmdar
0.334713	Anti-STDP	0.5	wake	nmdar
0.530133	Anti-STDP	0.5	wake	nmdar
0.423833	Anti-STDP	0.5	wake	nmdar
0.447563	Anti-STDP	0.5	wake	nmdar
0.438345	Anti-STDP	0.5	wake	nmdar
0.491744	Anti-STDP	0.5	wake	nmdar
0.500359	Anti-STDP	0.5	wake	nmdar
0.470231	Anti-STDP	0.5	wake	nmdar
0.487451	Anti-STDP	0.5	wake	nmdar
0.338205	Anti-STDP	0.5	wake	nmdar
0.483435	Anti-STDP	0.5	wake	nmdar
0.342463	Anti-STDP	0.5	wake	nmdar
0.460754	Anti-STDP	0.5	wake	nmdar
0.379967	Anti-STDP	0.5	wake	nmdar
0.319203	Anti-STDP	0.5	wake	nmdar
0.461462	Anti-STDP	1	sleep	nmdar
0.338716	Anti-STDP	1	sleep	nmdar
0.445475	Anti-STDP	1	sleep	nmdar
0.481613	Anti-STDP	1	sleep	nmdar
0.473959	Anti-STDP	1	sleep	nmdar
0.406377	Anti-STDP	1	sleep	nmdar
0.524494	Anti-STDP	1	sleep	nmdar
0.478981	Anti-STDP	1	sleep	nmdar
0.396227	Anti-STDP	1	sleep	nmdar
0.375737	Anti-STDP	1	sleep	nmdar
0.141043	Anti-STDP	1	sleep	nmdar
0.318839	Anti-STDP	1	sleep	nmdar
0.617708	Anti-STDP	1	sleep	nmdar
0.367924	Anti-STDP	1	sleep	nmdar
0.276714	Anti-STDP	1	sleep	nmdar
0.336259	Anti-STDP	1	sleep	nmdar
0.407128	Anti-STDP	1	sleep	nmdar
0.420212	Anti-STDP	1	sleep	nmdar
0.317678	Anti-STDP	1	sleep	nmdar
0.334913	Anti-STDP	1	sleep	nmdar
0.296881	Anti-STDP	1	sleep	nmdar
0.278675	Anti-STDP	1	sleep	nmdar
0.255457	Anti-STDP	1	sleep	nmdar
0.251802	Anti-STDP	1	sleep	nmdar
0.368478	Anti-STDP	1	sleep	nmdar
0.251157	Anti-STDP	1	sleep	nmdar
0.169724	Anti-STDP	1	sleep	nmdar
0.275244	Anti-STDP	1	sleep	nmdar
0.313942	Anti-STDP	1	sleep	nmdar
0.170405	Anti-STDP	1	sleep	nmdar
0.275481	Anti-STDP	1	sleep	nmdar
0.374027	Anti-STDP	1	sleep	nmdar
0.480622	Anti-STDP	1	sleep	nmdar
0.271547	Anti-STDP	1	sleep	nmdar
0.463529	Anti-STDP	1	sleep	nmdar
0.377178	Anti-STDP	1	sleep	nmdar
0.304721	Anti-STDP	1	sleep	nmdar
0.117841	Anti-STDP	1	sleep	nmdar
0.200224	Anti-STDP	1	sleep	nmdar
0.207482	Anti-STDP	1	sleep	nmdar
0.297753	Anti-STDP	1	sleep	nmdar
0.31202	Anti-STDP	1	sleep	nmdar
0.276165	Anti-STDP	1	sleep	nmdar
0.277942	Anti-STDP	1	sleep	nmdar
0.203768	Anti-STDP	1	sleep	nmdar
0.256179	Anti-STDP	1	sleep	nmdar
0.121904	Anti-STDP	1	sleep	nmdar
0.351272	Anti-STDP	1	sleep	nmdar
0.406377	Anti-STDP	1	sleep	nmdar
0.488377	Anti-STDP	1	wake	nmdar
0.390962	Anti-STDP	1	wake	nmdar
0.566928	Anti-STDP	1	wake	nmdar
0.46769	Anti-STDP	1	wake	nmdar
0.44456	Anti-STDP	1	wake	nmdar
0.454707	Anti-STDP	1	wake	nmdar
0.513128	Anti-STDP	1	wake	nmdar
0.46885	Anti-STDP	1	wake	nmdar
0.507697	Anti-STDP	1	wake	nmdar
0.441513	Anti-STDP	1	wake	nmdar
0.318729	Anti-STDP	1	wake	nmdar
0.466964	Anti-STDP	1	wake	nmdar
0.650837	Anti-STDP	1	wake	nmdar
0.519459	Anti-STDP	1	wake	nmdar
0.409997	Anti-STDP	1	wake	nmdar
0.428409	Anti-STDP	1	wake	nmdar
0.447545	Anti-STDP	1	wake	nmdar
0.51615	Anti-STDP	1	wake	nmdar
0.354521	Anti-STDP	1	wake	nmdar
0.412554	Anti-STDP	1	wake	nmdar
0.37558	Anti-STDP	1	wake	nmdar
0.383056	Anti-STDP	1	wake	nmdar
0.362506	Anti-STDP	1	wake	nmdar
0.348157	Anti-STDP	1	wake	nmdar
0.486272	Anti-STDP	1	wake	nmdar
0.29445	Anti-STDP	1	wake	nmdar
0.203607	Anti-STDP	1	wake	nmdar
0.366194	Anti-STDP	1	wake	nmdar
0.453163	Anti-STDP	1	wake	nmdar
0.281308	Anti-STDP	1	wake	nmdar
0.328645	Anti-STDP	1	wake	nmdar
0.427257	Anti-STDP	1	wake	nmdar
0.478835	Anti-STDP	1	wake	nmdar
0.392796	Anti-STDP	1	wake	nmdar
0.485706	Anti-STDP	1	wake	nmdar
0.397815	Anti-STDP	1	wake	nmdar
0.447788	Anti-STDP	1	wake	nmdar
0.335311	Anti-STDP	1	wake	nmdar
0.241272	Anti-STDP	1	wake	nmdar
0.314834	Anti-STDP	1	wake	nmdar
0.361142	Anti-STDP	1	wake	nmdar
0.428614	Anti-STDP	1	wake	nmdar
0.415386	Anti-STDP	1	wake	nmdar
0.407528	Anti-STDP	1	wake	nmdar
0.414318	Anti-STDP	1	wake	nmdar
0.412277	Anti-STDP	1	wake	nmdar
0.187928	Anti-STDP	1	wake	nmdar
0.43487	Anti-STDP	1	wake	nmdar
0.454707	Anti-STDP	1	wake	nmdar
0.72432	STDP	0.01	sleep	cav
0.669138	STDP	0.01	sleep	cav
0.654392	STDP	0.01	sleep	cav
0.737398	STDP	0.01	sleep	cav
0.783946	STDP	0.01	sleep	cav
0.845567	STDP	0.01	sleep	cav
0.777767	STDP	0.01	sleep	cav
0.683536	STDP	0.01	sleep	cav
0.731168	STDP	0.01	sleep	cav
0.745863	STDP	0.01	sleep	cav
0.772429	STDP	0.01	sleep	cav
0.832026	STDP	0.01	sleep	cav
0.645601	STDP	0.01	sleep	cav
0.82394	STDP	0.01	sleep	cav
0.691698	STDP	0.01	sleep	cav
0.59165	STDP	0.01	sleep	cav
0.691219	STDP	0.01	sleep	cav
0.841526	STDP	0.01	sleep	cav
0.648576	STDP	0.01	sleep	cav
0.758524	STDP	0.01	sleep	cav
0.706142	STDP	0.01	sleep	cav
0.722804	STDP	0.01	sleep	cav
0.672656	STDP	0.01	sleep	cav
0.8369	STDP	0.01	sleep	cav
0.841539	STDP	0.01	sleep	cav
0.711372	STDP	0.01	sleep	cav
0.732364	STDP	0.01	sleep	cav
0.684692	STDP	0.01	sleep	cav
0.601525	STDP	0.01	sleep	cav
0.80023	STDP	0.01	sleep	cav
0.862901	STDP	0.01	sleep	cav
0.796906	STDP	0.01	sleep	cav
0.663947	STDP	0.01	sleep	cav
0.642551	STDP	0.01	sleep	cav
0.86776	STDP	0.01	sleep	cav
0.755387	STDP	0.01	sleep	cav
0.649763	STDP	0.01	sleep	cav
0.738367	STDP	0.01	sleep	cav
0.615785	STDP	0.01	sleep	cav
0.686315	STDP	0.01	sleep	cav
0.665221	STDP	0.01	sleep	cav
0.659935	STDP	0.01	sleep	cav
0.683928	STDP	0.01	sleep	cav
0.63811	STDP	0.01	sleep	cav
0.686315	STDP	0.01	sleep	cav
0.666724	STDP	0.01	sleep	cav
0.814559	STDP	0.01	sleep	cav
0.771435	STDP	0.01	sleep	cav
0.836722	STDP	0.01	sleep	cav
0.901538	STDP	0.01	sleep	cav
0.677179	STDP	0.01	sleep	cav
0.7003	STDP	0.01	sleep	cav
0.588015	STDP	0.01	wake	cav
0.542162	STDP	0.01	wake	cav
0.500461	STDP	0.01	wake	cav
0.737398	STDP	0.01	wake	cav
0.608862	STDP	0.01	wake	cav
0.430667	STDP	0.01	wake	cav
0.697652	STDP	0.01	wake	cav
0.556757	STDP	0.01	wake	cav
0.59219	STDP	0.01	wake	cav
0.528367	STDP	0.01	wake	cav
0.450337	STDP	0.01	wake	cav
0.551246	STDP	0.01	wake	cav
0.568976	STDP	0.01	wake	cav
0.561799	STDP	0.01	wake	cav
0.506457	STDP	0.01	wake	cav
0.494211	STDP	0.01	wake	cav
0.590294	STDP	0.01	wake	cav
0.637907	STDP	0.01	wake	cav
0.633076	STDP	0.01	wake	cav
0.623753	STDP	0.01	wake	cav
0.706142	STDP	0.01	wake	cav
0.497284	STDP	0.01	wake	cav
0.578959	STDP	0.01	wake	cav
0.821686	STDP	0.01	wake	cav
0.826189	STDP	0.01	wake	cav
0.59861	STDP	0.01	wake	cav
0.563392	STDP	0.01	wake	cav
0.667441	STDP	0.01	wake	cav
0.530588	STDP	0.01	wake	cav
0.501394	STDP	0.01	wake	cav
0.733103	STDP	0.01	wake	cav
0.543105	STDP	0.01	wake	cav
0.601754	STDP	0.01	wake	cav
0.530621	STDP	0.01	wake	cav
0.710248	STDP	0.01	wake	cav
0.581321	STDP	0.01	wake	cav
0.525215	STDP	0.01	wake	cav
0.582452	STDP	0.01	wake	cav
0.518216	STDP	0.01	wake	cav
0.538723	STDP	0.01	wake	cav
0.532817	STDP	0.01	wake	cav
0.535475	STDP	0.01	wake	cav
0.587772	STDP	0.01	wake	cav
0.523827	STDP	0.01	wake	cav
0.538723	STDP	0.01	wake	cav
0.536342	STDP	0.01	wake	cav
0.722129	STDP	0.01	wake	cav
0.501822	STDP	0.01	wake	cav
0.58979	STDP	0.01	wake	cav
0.89715	STDP	0.01	wake	cav
0.481877	STDP	0.01	wake	cav
0.660577	STDP	0.01	wake	cav
0.743316	STDP	0.1	sleep	cav
0.583314	STDP	0.1	sleep	cav
0.758055	STDP	0.1	sleep	cav
0.783148	STDP	0.1	sleep	cav
0.866549	STDP	0.1	sleep	cav
0.712218	STDP	0.1	sleep	cav
0.827213	STDP	0.1	sleep	cav
0.624769	STDP	0.1	sleep	cav
0.773818	STDP	0.1	sleep	cav
0.638298	STDP	0.1	sleep	cav
0.765929	STDP	0.1	sleep	cav
0.710096	STDP	0.1	sleep	cav
0.633779	STDP	0.1	sleep	cav
0.815444	STDP	0.1	sleep	cav
0.691943	STDP	0.1	sleep	cav
0.833812	STDP	0.1	sleep	cav
0.773967	STDP	0.1	sleep	cav
0.614366	STDP	0.1	sleep	cav
0.657893	STDP	0.1	sleep	cav
0.596646	STDP	0.1	sleep	cav
0.785865	STDP	0.1	sleep	cav
0.861474	STDP	0.1	sleep	cav
0.748565	STDP	0.1	sleep	cav
0.653096	STDP	0.1	sleep	cav
0.765529	STDP	0.1	sleep	cav
0.679696	STDP	0.1	sleep	cav
0.660347	STDP	0.1	sleep	cav
0.677966	STDP	0.1	sleep	cav
0.653096	STDP	0.1	sleep	cav
0.776496	STDP	0.1	sleep	cav
0.783947	STDP	0.1	sleep	cav
0.776496	STDP	0.1	sleep	cav
0.700963	STDP	0.1	sleep	cav
0.627188	STDP	0.1	sleep	cav
0.551921	STDP	0.1	wake	cav
0.513114	STDP	0.1	wake	cav
0.5495	STDP	0.1	wake	cav
0.634603	STDP	0.1	wake	cav
0.65771	STDP	0.1	wake	cav
0.49936	STDP	0.1	wake	cav
0.604463	STDP	0.1	wake	cav
0.529145	STDP	0.1	wake	cav
0.610927	STDP	0.1	wake	cav
0.512492	STDP	0.1	wake	cav
0.548891	STDP	0.1	wake	cav
0.537583	STDP	0.1	wake	cav
0.549824	STDP	0.1	wake	cav
0.685031	STDP	0.1	wake	cav
0.579904	STDP	0.1	wake	cav
0.600253	STDP	0.1	wake	cav
0.765963	STDP	0.1	wake	cav
0.428737	STDP	0.1	wake	cav
0.586914	STDP	0.1	wake	cav
0.535432	STDP	0.1	wake	cav
0.538016	STDP	0.1	wake	cav
0.632272	STDP	0.1	wake	cav
0.572186	STDP	0.1	wake	cav
0.534355	STDP	0.1	wake	cav
0.613914	STDP	0.1	wake	cav
0.539427	STDP	0.1	wake	cav
0.564187	STDP	0.1	wake	cav
0.565751	STDP	0.1	wake	cav
0.534355	STDP	0.1	wake	cav
0.504403	STDP	0.1	wake	cav
0.666606	STDP	0.1	wake	cav
0.504403	STDP	0.1	wake	cav
0.461848	STDP	0.1	wake	cav
0.45509	STDP	0.1	wake	cav
0.651497	STDP	0.5	sleep	cav
0.714085	STDP	0.5	sleep	cav
0.636049	STDP	0.5	sleep	cav
0.64751	STDP	0.5	sleep	cav
0.847214	STDP	0.5	sleep	cav
0.642463	STDP	0.5	sleep	cav
0.718387	STDP	0.5	sleep	cav
0.793719	STDP	0.5	sleep	cav
0.747573	STDP	0.5	sleep	cav
0.720801	STDP	0.5	sleep	cav
0.908521	STDP	0.5	sleep	cav
0.62549	STDP	0.5	sleep	cav
0.716231	STDP	0.5	sleep	cav
0.854912	STDP	0.5	sleep	cav
0.696632	STDP	0.5	sleep	cav
0.6798	STDP	0.5	sleep	cav
0.633661	STDP	0.5	sleep	cav
0.719867	STDP	0.5	sleep	cav
0.694726	STDP	0.5	sleep	cav
0.602181	STDP	0.5	sleep	cav
0.683365	STDP	0.5	sleep	cav
0.662723	STDP	0.5	sleep	cav
0.62215	STDP	0.5	sleep	cav
0.662723	STDP	0.5	sleep	cav
0.679518	STDP	0.5	sleep	cav
0.63221	STDP	0.5	sleep	cav
0.549845	STDP	0.5	wake	cav
0.61341	STDP	0.5	wake	cav
0.559071	STDP	0.5	wake	cav
0.535328	STDP	0.5	wake	cav
0.721627	STDP	0.5	wake	cav
0.485181	STDP	0.5	wake	cav
0.551129	STDP	0.5	wake	cav
0.794963	STDP	0.5	wake	cav
0.563534	STDP	0.5	wake	cav
0.521389	STDP	0.5	wake	cav
0.542239	STDP	0.5	wake	cav
0.537203	STDP	0.5	wake	cav
0.520776	STDP	0.5	wake	cav
0.567603	STDP	0.5	wake	cav
0.534824	STDP	0.5	wake	cav
0.531246	STDP	0.5	wake	cav
0.523874	STDP	0.5	wake	cav
0.700552	STDP	0.5	wake	cav
0.586516	STDP	0.5	wake	cav
0.524032	STDP	0.5	wake	cav
0.565919	STDP	0.5	wake	cav
0.467647	STDP	0.5	wake	cav
0.514569	STDP	0.5	wake	cav
0.467647	STDP	0.5	wake	cav
0.54157	STDP	0.5	wake	cav
0.525456	STDP	0.5	wake	cav
0.605298	STDP	1	sleep	cav
0.759318	STDP	1	sleep	cav
0.639266	STDP	1	sleep	cav
0.663407	STDP	1	sleep	cav
0.609438	STDP	1	sleep	cav
0.690174	STDP	1	sleep	cav
0.817225	STDP	1	sleep	cav
0.732108	STDP	1	sleep	cav
0.60841	STDP	1	sleep	cav
0.848927	STDP	1	sleep	cav
0.716035	STDP	1	sleep	cav
0.81369	STDP	1	sleep	cav
0.713524	STDP	1	sleep	cav
0.626659	STDP	1	sleep	cav
0.608664	STDP	1	sleep	cav
0.653447	STDP	1	sleep	cav
0.848525	STDP	1	sleep	cav
0.659574	STDP	1	sleep	cav
0.688649	STDP	1	sleep	cav
0.570547	STDP	1	sleep	cav
0.732552	STDP	1	sleep	cav
0.720159	STDP	1	sleep	cav
0.712316	STDP	1	sleep	cav
0.781805	STDP	1	sleep	cav
0.905474	STDP	1	sleep	cav
0.470599	STDP	1	wake	cav
0.512471	STDP	1	wake	cav
0.545745	STDP	1	wake	cav
0.514407	STDP	1	wake	cav
0.518573	STDP	1	wake	cav
0.640971	STDP	1	wake	cav
0.60259	STDP	1	wake	cav
0.517515	STDP	1	wake	cav
0.485932	STDP	1	wake	cav
0.62437	STDP	1	wake	cav
0.567128	STDP	1	wake	cav
0.583344	STDP	1	wake	cav
0.694225	STDP	1	wake	cav
0.51306	STDP	1	wake	cav
0.475151	STDP	1	wake	cav
0.491396	STDP	1	wake	cav
0.566908	STDP	1	wake	cav
0.523595	STDP	1	wake	cav
0.675974	STDP	1	wake	cav
0.512467	STDP	1	wake	cav
0.578783	STDP	1	wake	cav
0.579285	STDP	1	wake	cav
0.51263	STDP	1	wake	cav
0.529093	STDP	1	wake	cav
0.902473	STDP	1	wake	cav
0.22332	Anti-STDP	0.01	sleep	cav
0.602713	Anti-STDP	0.01	sleep	cav
0.379358	Anti-STDP	0.01	sleep	cav
0.285908	Anti-STDP	0.01	sleep	cav
0.420823	Anti-STDP	0.01	sleep	cav
0.269002	Anti-STDP	0.01	sleep	cav
0.358777	Anti-STDP	0.01	sleep	cav
0.300871	Anti-STDP	0.01	sleep	cav
0.212905	Anti-STDP	0.01	sleep	cav
0.30717	Anti-STDP	0.01	sleep	cav
0.327418	Anti-STDP	0.01	sleep	cav
0.216556	Anti-STDP	0.01	sleep	cav
0.241594	Anti-STDP	0.01	sleep	cav
0.438636	Anti-STDP	0.01	sleep	cav
0.252045	Anti-STDP	0.01	sleep	cav
0.368684	Anti-STDP	0.01	sleep	cav
0.364344	Anti-STDP	0.01	sleep	cav
0.283552	Anti-STDP	0.01	sleep	cav
0.148962	Anti-STDP	0.01	sleep	cav
0.38641	Anti-STDP	0.01	sleep	cav
0.27183	Anti-STDP	0.01	sleep	cav
0.356028	Anti-STDP	0.01	sleep	cav
0.273079	Anti-STDP	0.01	sleep	cav
0.267227	Anti-STDP	0.01	sleep	cav
0.253169	Anti-STDP	0.01	sleep	cav
0.173236	Anti-STDP	0.01	sleep	cav
0.266686	Anti-STDP	0.01	sleep	cav
0.209478	Anti-STDP	0.01	sleep	cav
0.223654	Anti-STDP	0.01	sleep	cav
0.353182	Anti-STDP	0.01	sleep	cav
0.41515	Anti-STDP	0.01	sleep	cav
0.209478	Anti-STDP	0.01	sleep	cav
0.290083	Anti-STDP	0.01	sleep	cav
0.249566	Anti-STDP	0.01	sleep	cav
0.279792	Anti-STDP	0.01	sleep	cav
0.474935	Anti-STDP	0.01	sleep	cav
0.367425	Anti-STDP	0.01	wake	cav
0.724	Anti-STDP	0.01	wake	cav
0.481123	Anti-STDP	0.01	wake	cav
0.627855	Anti-STDP	0.01	wake	cav
0.452515	Anti-STDP	0.01	wake	cav
0.436373	Anti-STDP	0.01	wake	cav
0.474694	Anti-STDP	0.01	wake	cav
0.477487	Anti-STDP	0.01	wake	cav
0.440027	Anti-STDP	0.01	wake	cav
0.450395	Anti-STDP	0.01	wake	cav
0.416499	Anti-STDP	0.01	wake	cav
0.407862	Anti-STDP	0.01	wake	cav
0.430047	Anti-STDP	0.01	wake	cav
0.497394	Anti-STDP	0.01	wake	cav
0.363582	Anti-STDP	0.01	wake	cav
0.455494	Anti-STDP	0.01	wake	cav
0.453424	Anti-STDP	0.01	wake	cav
0.495006	Anti-STDP	0.01	wake	cav
0.48951	Anti-STDP	0.01	wake	cav
0.499566	Anti-STDP	0.01	wake	cav
0.494245	Anti-STDP	0.01	wake	cav
0.41568	Anti-STDP	0.01	wake	cav
0.414763	Anti-STDP	0.01	wake	cav
0.507908	Anti-STDP	0.01	wake	cav
0.424827	Anti-STDP	0.01	wake	cav
0.2988	Anti-STDP	0.01	wake	cav
0.413442	Anti-STDP	0.01	wake	cav
0.331848	Anti-STDP	0.01	wake	cav
0.377634	Anti-STDP	0.01	wake	cav
0.504156	Anti-STDP	0.01	wake	cav
0.474288	Anti-STDP	0.01	wake	cav
0.331848	Anti-STDP	0.01	wake	cav
0.454532	Anti-STDP	0.01	wake	cav
0.451541	Anti-STDP	0.01	wake	cav
0.451121	Anti-STDP	0.01	wake	cav
0.496265	Anti-STDP	0.01	wake	cav
0.311919	Anti-STDP	0.1	sleep	cav
0.235812	Anti-STDP	0.1	sleep	cav
0.247109	Anti-STDP	0.1	sleep	cav
0.212526	Anti-STDP	0.1	sleep	cav
0.189084	Anti-STDP	0.1	sleep	cav
0.401411	Anti-STDP	0.1	sleep	cav
0.376816	Anti-STDP	0.1	sleep	cav
0.429243	Anti-STDP	0.1	sleep	cav
0.34515	Anti-STDP	0.1	sleep	cav
0.332498	Anti-STDP	0.1	sleep	cav
0.164208	Anti-STDP	0.1	sleep	cav
0.445203	Anti-STDP	0.1	sleep	cav
0.204447	Anti-STDP	0.1	sleep	cav
0.149885	Anti-STDP	0.1	sleep	cav
0.336362	Anti-STDP	0.1	sleep	cav
0.245171	Anti-STDP	0.1	sleep	cav
0.130134	Anti-STDP	0.1	sleep	cav
0.322434	Anti-STDP	0.1	sleep	cav
0.34793	Anti-STDP	0.1	sleep	cav
0.357164	Anti-STDP	0.1	sleep	cav
0.290949	Anti-STDP	0.1	sleep	cav
0.263224	Anti-STDP	0.1	sleep	cav
0.351673	Anti-STDP	0.1	sleep	cav
0.130794	Anti-STDP	0.1	sleep	cav
0.251486	Anti-STDP	0.1	sleep	cav
0.354121	Anti-STDP	0.1	sleep	cav
0.237552	Anti-STDP	0.1	sleep	cav
0.130794	Anti-STDP	0.1	sleep	cav
0.268664	Anti-STDP	0.1	sleep	cav
0.238187	Anti-STDP	0.1	sleep	cav
0.252847	Anti-STDP	0.1	sleep	cav
0.268664	Anti-STDP	0.1	sleep	cav
0.330982	Anti-STDP	0.1	sleep	cav
0.306817	Anti-STDP	0.1	sleep	cav
0.383744	Anti-STDP	0.1	wake	cav
0.420326	Anti-STDP	0.1	wake	cav
0.415475	Anti-STDP	0.1	wake	cav
0.356218	Anti-STDP	0.1	wake	cav
0.345069	Anti-STDP	0.1	wake	cav
0.477563	Anti-STDP	0.1	wake	cav
0.477787	Anti-STDP	0.1	wake	cav
0.498006	Anti-STDP	0.1	wake	cav
0.462664	Anti-STDP	0.1	wake	cav
0.481861	Anti-STDP	0.1	wake	cav
0.353281	Anti-STDP	0.1	wake	cav
0.521491	Anti-STDP	0.1	wake	cav
0.432941	Anti-STDP	0.1	wake	cav
0.284696	Anti-STDP	0.1	wake	cav
0.44549	Anti-STDP	0.1	wake	cav
0.503149	Anti-STDP	0.1	wake	cav
0.349451	Anti-STDP	0.1	wake	cav
0.597086	Anti-STDP	0.1	wake	cav
0.425137	Anti-STDP	0.1	wake	cav
0.487049	Anti-STDP	0.1	wake	cav
0.468092	Anti-STDP	0.1	wake	cav
0.309743	Anti-STDP	0.1	wake	cav
0.524432	Anti-STDP	0.1	wake	cav
0.410552	Anti-STDP	0.1	wake	cav
0.407512	Anti-STDP	0.1	wake	cav
0.522909	Anti-STDP	0.1	wake	cav
0.39456	Anti-STDP	0.1	wake	cav
0.410552	Anti-STDP	0.1	wake	cav
0.504111	Anti-STDP	0.1	wake	cav
0.567482	Anti-STDP	0.1	wake	cav
0.405603	Anti-STDP	0.1	wake	cav
0.504111	Anti-STDP	0.1	wake	cav
0.57419	Anti-STDP	0.1	wake	cav
0.463798	Anti-STDP	0.1	wake	cav
0.312279	Anti-STDP	0.5	sleep	cav
0.341284	Anti-STDP	0.5	sleep	cav
0.258201	Anti-STDP	0.5	sleep	cav
0.354941	Anti-STDP	0.5	sleep	cav
0.269183	Anti-STDP	0.5	sleep	cav
0.18024	Anti-STDP	0.5	sleep	cav
0.17167	Anti-STDP	0.5	sleep	cav
0.212825	Anti-STDP	0.5	sleep	cav
0.346823	Anti-STDP	0.5	sleep	cav
0.298703	Anti-STDP	0.5	sleep	cav
0.367889	Anti-STDP	0.5	sleep	cav
0.28868	Anti-STDP	0.5	sleep	cav
0.446279	Anti-STDP	0.5	sleep	cav
0.159732	Anti-STDP	0.5	sleep	cav
0.298219	Anti-STDP	0.5	sleep	cav
0.304896	Anti-STDP	0.5	sleep	cav
0.119069	Anti-STDP	0.5	sleep	cav
0.306732	Anti-STDP	0.5	sleep	cav
0.278381	Anti-STDP	0.5	sleep	cav
0.368657	Anti-STDP	0.5	sleep	cav
0.434347	Anti-STDP	0.5	sleep	cav
0.254216	Anti-STDP	0.5	sleep	cav
0.319159	Anti-STDP	0.5	sleep	cav
0.36284	Anti-STDP	0.5	sleep	cav
0.300783	Anti-STDP	0.5	sleep	cav
0.364363	Anti-STDP	0.5	sleep	cav
0.275087	Anti-STDP	0.5	sleep	cav
0.300783	Anti-STDP	0.5	sleep	cav
0.308403	Anti-STDP	0.5	sleep	cav
0.334363	Anti-STDP	0.5	sleep	cav
0.259393	Anti-STDP	0.5	sleep	cav
0.308403	Anti-STDP	0.5	sleep	cav
0.310404	Anti-STDP	0.5	sleep	cav
0.295382	Anti-STDP	0.5	sleep	cav
0.503064	Anti-STDP	0.5	wake	cav
0.454872	Anti-STDP	0.5	wake	cav
0.400206	Anti-STDP	0.5	wake	cav
0.497513	Anti-STDP	0.5	wake	cav
0.398458	Anti-STDP	0.5	wake	cav
0.662255	Anti-STDP	0.5	wake	cav
0.458227	Anti-STDP	0.5	wake	cav
0.403678	Anti-STDP	0.5	wake	cav
0.519769	Anti-STDP	0.5	wake	cav
0.468899	Anti-STDP	0.5	wake	cav
0.514977	Anti-STDP	0.5	wake	cav
0.462663	Anti-STDP	0.5	wake	cav
0.498107	Anti-STDP	0.5	wake	cav
0.24985	Anti-STDP	0.5	wake	cav
0.461784	Anti-STDP	0.5	wake	cav
0.407525	Anti-STDP	0.5	wake	cav
0.133962	Anti-STDP	0.5	wake	cav
0.442575	Anti-STDP	0.5	wake	cav
0.423849	Anti-STDP	0.5	wake	cav
0.486655	Anti-STDP	0.5	wake	cav
0.442333	Anti-STDP	0.5	wake	cav
0.422064	Anti-STDP	0.5	wake	cav
0.468188	Anti-STDP	0.5	wake	cav
0.442287	Anti-STDP	0.5	wake	cav
0.370625	Anti-STDP	0.5	wake	cav
0.464011	Anti-STDP	0.5	wake	cav
0.476883	Anti-STDP	0.5	wake	cav
0.370625	Anti-STDP	0.5	wake	cav
0.49308	Anti-STDP	0.5	wake	cav
0.475777	Anti-STDP	0.5	wake	cav
0.42073	Anti-STDP	0.5	wake	cav
0.49308	Anti-STDP	0.5	wake	cav
0.479243	Anti-STDP	0.5	wake	cav
0.463721	Anti-STDP	0.5	wake	cav
0.333077	Anti-STDP	1	sleep	cav
0.234451	Anti-STDP	1	sleep	cav
0.167914	Anti-STDP	1	sleep	cav
0.347134	Anti-STDP	1	sleep	cav
0.359007	Anti-STDP	1	sleep	cav
0.335227	Anti-STDP	1	sleep	cav
0.139715	Anti-STDP	1	sleep	cav
0.342352	Anti-STDP	1	sleep	cav
0.376871	Anti-STDP	1	sleep	cav
0.275231	Anti-STDP	1	sleep	cav
0.341237	Anti-STDP	1	sleep	cav
0.359336	Anti-STDP	1	sleep	cav
0.317522	Anti-STDP	1	sleep	cav
0.28794	Anti-STDP	1	sleep	cav
0.342833	Anti-STDP	1	sleep	cav
0.325001	Anti-STDP	1	sleep	cav
0.319446	Anti-STDP	1	sleep	cav
0.177326	Anti-STDP	1	sleep	cav
0.444032	Anti-STDP	1	sleep	cav
0.310065	Anti-STDP	1	sleep	cav
0.617257	Anti-STDP	1	sleep	cav
0.328286	Anti-STDP	1	sleep	cav
0.254294	Anti-STDP	1	sleep	cav
0.301611	Anti-STDP	1	sleep	cav
0.260876	Anti-STDP	1	sleep	cav
0.276499	Anti-STDP	1	sleep	cav
0.198386	Anti-STDP	1	sleep	cav
0.266187	Anti-STDP	1	sleep	cav
0.225526	Anti-STDP	1	sleep	cav
0.354009	Anti-STDP	1	sleep	cav
0.376095	Anti-STDP	1	sleep	cav
0.45952	Anti-STDP	1	wake	cav
0.49535	Anti-STDP	1	wake	cav
0.36947	Anti-STDP	1	wake	cav
0.458181	Anti-STDP	1	wake	cav
0.46096	Anti-STDP	1	wake	cav
0.474283	Anti-STDP	1	wake	cav
0.649411	Anti-STDP	1	wake	cav
0.365796	Anti-STDP	1	wake	cav
0.510028	Anti-STDP	1	wake	cav
0.422615	Anti-STDP	1	wake	cav
0.533733	Anti-STDP	1	wake	cav
0.49818	Anti-STDP	1	wake	cav
0.501303	Anti-STDP	1	wake	cav
0.476202	Anti-STDP	1	wake	cav
0.354094	Anti-STDP	1	wake	cav
0.481637	Anti-STDP	1	wake	cav
0.324686	Anti-STDP	1	wake	cav
0.366206	Anti-STDP	1	wake	cav
0.566889	Anti-STDP	1	wake	cav
0.41018	Anti-STDP	1	wake	cav
0.688931	Anti-STDP	1	wake	cav
0.375481	Anti-STDP	1	wake	cav
0.479687	Anti-STDP	1	wake	cav
0.468026	Anti-STDP	1	wake	cav
0.302263	Anti-STDP	1	wake	cav
0.370312	Anti-STDP	1	wake	cav
0.465604	Anti-STDP	1	wake	cav
0.420193	Anti-STDP	1	wake	cav
0.34746	Anti-STDP	1	wake	cav
0.489221	Anti-STDP	1	wake	cav
0.540261	Anti-STDP	1	wake	cav
0.764385	STDP	0.01	sleep	pre
0.5	STDP	0.01	sleep	pre
0.858928	STDP	0.01	sleep	pre
0.740059	STDP	0.01	sleep	pre
0.745677	STDP	0.01	sleep	pre
0.805873	STDP	0.01	sleep	pre
0.663377	STDP	0.01	sleep	pre
0.707083	STDP	0.01	sleep	pre
0.69424	STDP	0.01	sleep	pre
0.763548	STDP	0.01	sleep	pre
0.606886	STDP	0.01	sleep	pre
0.799129	STDP	0.01	sleep	pre
0.653686	STDP	0.01	sleep	pre
0.784769	STDP	0.01	sleep	pre
0.753058	STDP	0.01	sleep	pre
0.733928	STDP	0.01	sleep	pre
0.750829	STDP	0.01	sleep	pre
0.706742	STDP	0.01	sleep	pre
0.923403	STDP	0.01	sleep	pre
0.72552	STDP	0.01	sleep	pre
0.724295	STDP	0.01	sleep	pre
0.689303	STDP	0.01	sleep	pre
0.775368	STDP	0.01	sleep	pre
0.694047	STDP	0.01	sleep	pre
0.705971	STDP	0.01	sleep	pre
0.839708	STDP	0.01	sleep	pre
0.757139	STDP	0.01	sleep	pre
0.629006	STDP	0.01	sleep	pre
0.720222	STDP	0.01	sleep	pre
0.730036	STDP	0.01	sleep	pre
0.763599	STDP	0.01	sleep	pre
0.830587	STDP	0.01	sleep	pre
0.653507	STDP	0.01	sleep	pre
0.884647	STDP	0.01	sleep	pre
0.683344	STDP	0.01	sleep	pre
0.86845	STDP	0.01	sleep	pre
0.817575	STDP	0.01	sleep	pre
0.687107	STDP	0.01	sleep	pre
0.863578	STDP	0.01	sleep	pre
0.836045	STDP	0.01	sleep	pre
0.839208	STDP	0.01	sleep	pre
0.862143	STDP	0.01	sleep	pre
0.673621	STDP	0.01	sleep	pre
0.560596	STDP	0.01	sleep	pre
0.768122	STDP	0.01	sleep	pre
0.672184	STDP	0.01	sleep	pre
0.771565	STDP	0.01	sleep	pre
0.754344	STDP	0.01	sleep	pre
0.693548	STDP	0.01	sleep	pre
0.642967	STDP	0.01	sleep	pre
0.67818	STDP	0.01	sleep	pre
0.752271	STDP	0.01	sleep	pre
0.759293	STDP	0.01	sleep	pre
0.707463	STDP	0.01	sleep	pre
0.766082	STDP	0.01	sleep	pre
0.634789	STDP	0.01	sleep	pre
0.704731	STDP	0.01	sleep	pre
0.888878	STDP	0.01	sleep	pre
0.62679	STDP	0.01	sleep	pre
0.707771	STDP	0.01	sleep	pre
0.752823	STDP	0.01	sleep	pre
0.717666	STDP	0.01	sleep	pre
0.911405	STDP	0.01	sleep	pre
0.668429	STDP	0.01	sleep	pre
0.709089	STDP	0.01	sleep	pre
0.643838	STDP	0.01	sleep	pre
0.869888	STDP	0.01	sleep	pre
0.506061	STDP	0.01	sleep	pre
0.803285	STDP	0.01	sleep	pre
0.633572	STDP	0.01	sleep	pre
0.660953	STDP	0.01	sleep	pre
0.815762	STDP	0.01	sleep	pre
0.64146	STDP	0.01	sleep	pre
0.721865	STDP	0.01	sleep	pre
0.670197	STDP	0.01	sleep	pre
0.7319	STDP	0.01	sleep	pre
0.66922	STDP	0.01	sleep	pre
0.631224	STDP	0.01	sleep	pre
0.816659	STDP	0.01	sleep	pre
0.830784	STDP	0.01	sleep	pre
0.658311	STDP	0.01	sleep	pre
0.64861	STDP	0.01	sleep	pre
0.727034	STDP	0.01	sleep	pre
0.839208	STDP	0.01	sleep	pre
0.807876	STDP	0.01	sleep	pre
0.841985	STDP	0.01	sleep	pre
0.658028	STDP	0.01	sleep	pre
0.69782	STDP	0.01	sleep	pre
0.625404	STDP	0.01	sleep	pre
0.757182	STDP	0.01	sleep	pre
0.729669	STDP	0.01	sleep	pre
0.42889	STDP	0.01	sleep	pre
0.687072	STDP	0.01	sleep	pre
0.81384	STDP	0.01	sleep	pre
0.650272	STDP	0.01	sleep	pre
0.830921	STDP	0.01	sleep	pre
0.654106	STDP	0.01	sleep	pre
0.892758	STDP	0.01	sleep	pre
0.820602	STDP	0.01	sleep	pre
0.733993	STDP	0.01	sleep	pre
0.641147	STDP	0.01	sleep	pre
0.683446	STDP	0.01	sleep	pre
0.698422	STDP	0.01	sleep	pre
0.607325	STDP	0.01	sleep	pre
0.763282	STDP	0.01	sleep	pre
0.897317	STDP	0.01	sleep	pre
0.767364	STDP	0.01	sleep	pre
0.606305	STDP	0.01	sleep	pre
0.677909	STDP	0.01	sleep	pre
0.777671	STDP	0.01	sleep	pre
0.601187	STDP	0.01	sleep	pre
0.86442	STDP	0.01	sleep	pre
0.833718	STDP	0.01	sleep	pre
0.811349	STDP	0.01	sleep	pre
0.914486	STDP	0.01	sleep	pre
0.562921	STDP	0.01	sleep	pre
0.643343	STDP	0.01	sleep	pre
0.757982	STDP	0.01	sleep	pre
0.765383	STDP	0.01	sleep	pre
0.616787	STDP	0.01	sleep	pre
0.79072	STDP	0.01	sleep	pre
0.664064	STDP	0.01	sleep	pre
0.867394	STDP	0.01	sleep	pre
0.921319	STDP	0.01	sleep	pre
0.749136	STDP	0.01	sleep	pre
0.839208	STDP	0.01	sleep	pre
0.665045	STDP	0.01	sleep	pre
0.566306	STDP	0.01	sleep	pre
0.660526	STDP	0.01	sleep	pre
[truncated: 1,201 more rows]

## Sheet: Table J
mean_effi	lr	syn	state	bifur
0.673558	STDP	1	sleep	nmdar
0.67445	STDP	1	sleep	nmdar
0.789746	STDP	1	sleep	nmdar
0.690746	STDP	1	sleep	nmdar
0.624797	STDP	1	sleep	nmdar
0.759447	STDP	1	sleep	nmdar
0.711818	STDP	1	sleep	nmdar
0.674817	STDP	1	sleep	nmdar
0.738237	STDP	1	sleep	nmdar
0.662986	STDP	1	sleep	nmdar
0.63179	STDP	1	sleep	nmdar
0.788415	STDP	1	sleep	nmdar
0.694945	STDP	1	sleep	nmdar
0.63654	STDP	1	sleep	nmdar
0.605787	STDP	1	sleep	nmdar
0.712402	STDP	1	sleep	nmdar
0.866839	STDP	1	sleep	nmdar
0.66137	STDP	1	sleep	nmdar
0.905813	STDP	1	sleep	nmdar
0.742387	STDP	1	sleep	nmdar
0.653109	STDP	1	sleep	nmdar
0.655705	STDP	1	sleep	nmdar
0.702305	STDP	1	sleep	nmdar
0.663872	STDP	1	sleep	nmdar
0.648636	STDP	1	sleep	nmdar
0.712123	STDP	1	sleep	nmdar
0.750209	STDP	1	sleep	nmdar
0.792208	STDP	1	sleep	nmdar
0.649471	STDP	1	sleep	nmdar
0.808406	STDP	1	sleep	nmdar
0.64497	STDP	1	sleep	nmdar
0.662963	STDP	1	sleep	nmdar
0.706003	STDP	1	sleep	nmdar
0.756495	STDP	1	sleep	nmdar
0.821721	STDP	1	sleep	nmdar
0.673602	STDP	1	sleep	nmdar
0.791396	STDP	1	sleep	nmdar
0.828943	STDP	1	sleep	nmdar
0.618835	STDP	1	sleep	nmdar
0.514551	STDP	1	sleep	nmdar
0.822295	STDP	1	sleep	nmdar
0.916157	STDP	1	sleep	nmdar
0.684294	STDP	1	sleep	nmdar
0.937988	STDP	1	sleep	nmdar
0.695188	STDP	1	sleep	nmdar
0.860947	STDP	1	sleep	nmdar
0.697395	STDP	1	sleep	nmdar
0.71838	STDP	1	sleep	nmdar
0.745368	STDP	1	sleep	nmdar
0.716963	STDP	1	sleep	nmdar
0.693982	STDP	1	sleep	nmdar
0.825193	STDP	1	sleep	nmdar
0.928698	STDP	1	sleep	nmdar
0.630702	STDP	1	sleep	nmdar
0.686978	STDP	1	sleep	nmdar
0.633213	STDP	1	sleep	nmdar
0.81475	STDP	1	sleep	nmdar
0.794582	STDP	1	sleep	nmdar
0.638524	STDP	1	sleep	nmdar
0.643294	STDP	1	sleep	nmdar
0.590594	STDP	1	sleep	nmdar
0.674703	STDP	1	sleep	nmdar
0.671857	STDP	1	sleep	nmdar
0.64104	STDP	1	sleep	nmdar
0.675128	STDP	1	sleep	nmdar
0.710612	STDP	1	sleep	nmdar
0.867533	STDP	1	sleep	nmdar
0.83054	STDP	1	sleep	nmdar
0.78892	STDP	1	sleep	nmdar
0.732006	STDP	1	sleep	nmdar
0.914053	STDP	1	sleep	nmdar
0.739863	STDP	1	sleep	nmdar
0.543999	STDP	1	sleep	nmdar
0.877747	STDP	1	sleep	nmdar
0.789801	STDP	1	sleep	nmdar
0.668812	STDP	1	sleep	nmdar
0.646694	STDP	1	sleep	nmdar
0.701518	STDP	1	sleep	nmdar
0.672965	STDP	1	sleep	nmdar
0.777872	STDP	1	sleep	nmdar
0.738237	STDP	1	sleep	nmdar
0.948898	STDP	1	sleep	nmdar
0.604164	STDP	1	sleep	nmdar
0.64846	STDP	1	sleep	nmdar
0.634937	STDP	1	sleep	nmdar
0.741838	STDP	1	sleep	nmdar
0.884743	STDP	1	sleep	nmdar
0.725479	STDP	1	sleep	nmdar
0.735671	STDP	1	sleep	nmdar
0.601214	STDP	1	wake	nmdar
0.624591	STDP	1	wake	nmdar
0.670026	STDP	1	wake	nmdar
0.630492	STDP	1	wake	nmdar
0.522252	STDP	1	wake	nmdar
0.710812	STDP	1	wake	nmdar
0.654584	STDP	1	wake	nmdar
0.620717	STDP	1	wake	nmdar
0.601008	STDP	1	wake	nmdar
0.608687	STDP	1	wake	nmdar
0.514328	STDP	1	wake	nmdar
0.704183	STDP	1	wake	nmdar
0.620914	STDP	1	wake	nmdar
0.530913	STDP	1	wake	nmdar
0.562854	STDP	1	wake	nmdar
0.636477	STDP	1	wake	nmdar
0.703578	STDP	1	wake	nmdar
0.60073	STDP	1	wake	nmdar
0.710273	STDP	1	wake	nmdar
0.651881	STDP	1	wake	nmdar
0.578318	STDP	1	wake	nmdar
0.602368	STDP	1	wake	nmdar
0.659911	STDP	1	wake	nmdar
0.581309	STDP	1	wake	nmdar
0.567884	STDP	1	wake	nmdar
0.676831	STDP	1	wake	nmdar
0.496649	STDP	1	wake	nmdar
0.755653	STDP	1	wake	nmdar
0.592209	STDP	1	wake	nmdar
0.738897	STDP	1	wake	nmdar
0.576967	STDP	1	wake	nmdar
0.655055	STDP	1	wake	nmdar
0.574381	STDP	1	wake	nmdar
0.724644	STDP	1	wake	nmdar
0.714262	STDP	1	wake	nmdar
0.559092	STDP	1	wake	nmdar
0.699749	STDP	1	wake	nmdar
0.752215	STDP	1	wake	nmdar
0.542337	STDP	1	wake	nmdar
0.391264	STDP	1	wake	nmdar
0.807167	STDP	1	wake	nmdar
0.782872	STDP	1	wake	nmdar
0.679362	STDP	1	wake	nmdar
0.876962	STDP	1	wake	nmdar
0.571722	STDP	1	wake	nmdar
0.816946	STDP	1	wake	nmdar
0.647928	STDP	1	wake	nmdar
0.696064	STDP	1	wake	nmdar
0.704592	STDP	1	wake	nmdar
0.558125	STDP	1	wake	nmdar
0.619802	STDP	1	wake	nmdar
0.71599	STDP	1	wake	nmdar
0.803643	STDP	1	wake	nmdar
0.562227	STDP	1	wake	nmdar
0.554312	STDP	1	wake	nmdar
0.591585	STDP	1	wake	nmdar
0.590691	STDP	1	wake	nmdar
0.738864	STDP	1	wake	nmdar
0.716233	STDP	1	wake	nmdar
0.605526	STDP	1	wake	nmdar
0.532114	STDP	1	wake	nmdar
0.673651	STDP	1	wake	nmdar
0.55479	STDP	1	wake	nmdar
0.485273	STDP	1	wake	nmdar
0.584414	STDP	1	wake	nmdar
0.614444	STDP	1	wake	nmdar
0.811568	STDP	1	wake	nmdar
0.774356	STDP	1	wake	nmdar
0.68542	STDP	1	wake	nmdar
0.592266	STDP	1	wake	nmdar
0.66745	STDP	1	wake	nmdar
0.674511	STDP	1	wake	nmdar
0.526276	STDP	1	wake	nmdar
0.81403	STDP	1	wake	nmdar
0.522533	STDP	1	wake	nmdar
0.587065	STDP	1	wake	nmdar
0.539582	STDP	1	wake	nmdar
0.617449	STDP	1	wake	nmdar
0.582902	STDP	1	wake	nmdar
0.728258	STDP	1	wake	nmdar
0.601008	STDP	1	wake	nmdar
0.936551	STDP	1	wake	nmdar
0.515591	STDP	1	wake	nmdar
0.638057	STDP	1	wake	nmdar
0.606989	STDP	1	wake	nmdar
0.646584	STDP	1	wake	nmdar
0.830431	STDP	1	wake	nmdar
0.56707	STDP	1	wake	nmdar
0.558455	STDP	1	wake	nmdar
0.721422	STDP	2	sleep	nmdar
0.685787	STDP	2	sleep	nmdar
0.839685	STDP	2	sleep	nmdar
0.601004	STDP	2	sleep	nmdar
0.718233	STDP	2	sleep	nmdar
0.717173	STDP	2	sleep	nmdar
0.640683	STDP	2	sleep	nmdar
0.640273	STDP	2	sleep	nmdar
0.807019	STDP	2	sleep	nmdar
0.723403	STDP	2	sleep	nmdar
0.797053	STDP	2	sleep	nmdar
0.771005	STDP	2	sleep	nmdar
0.597961	STDP	2	sleep	nmdar
0.890208	STDP	2	sleep	nmdar
0.700319	STDP	2	sleep	nmdar
0.713919	STDP	2	sleep	nmdar
0.69197	STDP	2	sleep	nmdar
0.663462	STDP	2	sleep	nmdar
0.778931	STDP	2	sleep	nmdar
0.863786	STDP	2	sleep	nmdar
0.693439	STDP	2	sleep	nmdar
0.656373	STDP	2	sleep	nmdar
0.810569	STDP	2	sleep	nmdar
0.758727	STDP	2	sleep	nmdar
0.651553	STDP	2	sleep	nmdar
0.764674	STDP	2	sleep	nmdar
0.883311	STDP	2	sleep	nmdar
0.792735	STDP	2	sleep	nmdar
0.669191	STDP	2	sleep	nmdar
0.640912	STDP	2	sleep	nmdar
0.742547	STDP	2	sleep	nmdar
0.800322	STDP	2	sleep	nmdar
0.83795	STDP	2	sleep	nmdar
0.558528	STDP	2	sleep	nmdar
0.870815	STDP	2	sleep	nmdar
0.744466	STDP	2	sleep	nmdar
0.613918	STDP	2	sleep	nmdar
0.786606	STDP	2	sleep	nmdar
0.694233	STDP	2	sleep	nmdar
0.676115	STDP	2	sleep	nmdar
0.765933	STDP	2	sleep	nmdar
0.676224	STDP	2	sleep	nmdar
0.621647	STDP	2	sleep	nmdar
0.787717	STDP	2	sleep	nmdar
0.795328	STDP	2	sleep	nmdar
0.648965	STDP	2	sleep	nmdar
0.677893	STDP	2	sleep	nmdar
0.872544	STDP	2	sleep	nmdar
0.856529	STDP	2	sleep	nmdar
0.803953	STDP	2	sleep	nmdar
0.855302	STDP	2	sleep	nmdar
0.703275	STDP	2	sleep	nmdar
0.741774	STDP	2	sleep	nmdar
0.76715	STDP	2	sleep	nmdar
0.719992	STDP	2	sleep	nmdar
0.86315	STDP	2	sleep	nmdar
0.637152	STDP	2	sleep	nmdar
0.66122	STDP	2	sleep	nmdar
0.633333	STDP	2	sleep	nmdar
0.818978	STDP	2	sleep	nmdar
0.818881	STDP	2	sleep	nmdar
0.795087	STDP	2	sleep	nmdar
0.755102	STDP	2	sleep	nmdar
0.879515	STDP	2	sleep	nmdar
0.713614	STDP	2	sleep	nmdar
0.762671	STDP	2	sleep	nmdar
0.74792	STDP	2	sleep	nmdar
0.635472	STDP	2	sleep	nmdar
0.763355	STDP	2	sleep	nmdar
0.752626	STDP	2	sleep	nmdar
0.834505	STDP	2	sleep	nmdar
0.825853	STDP	2	sleep	nmdar
0.731087	STDP	2	sleep	nmdar
0.701462	STDP	2	sleep	nmdar
0.812355	STDP	2	sleep	nmdar
0.694788	STDP	2	sleep	nmdar
0.635376	STDP	2	sleep	nmdar
0.485809	STDP	2	sleep	nmdar
0.676576	STDP	2	sleep	nmdar
0.624645	STDP	2	sleep	nmdar
0.907553	STDP	2	sleep	nmdar
0.816173	STDP	2	sleep	nmdar
0.750936	STDP	2	sleep	nmdar
0.686867	STDP	2	sleep	nmdar
0.715917	STDP	2	sleep	nmdar
0.703923	STDP	2	sleep	nmdar
0.782162	STDP	2	sleep	nmdar
0.895345	STDP	2	sleep	nmdar
0.828931	STDP	2	sleep	nmdar
0.770273	STDP	2	sleep	nmdar
0.653898	STDP	2	sleep	nmdar
0.635014	STDP	2	sleep	nmdar
0.792704	STDP	2	sleep	nmdar
0.663666	STDP	2	sleep	nmdar
0.755112	STDP	2	sleep	nmdar
0.654959	STDP	2	sleep	nmdar
0.928406	STDP	2	sleep	nmdar
0.77431	STDP	2	sleep	nmdar
0.766024	STDP	2	sleep	nmdar
0.616044	STDP	2	sleep	nmdar
0.709008	STDP	2	sleep	nmdar
0.690506	STDP	2	sleep	nmdar
0.851056	STDP	2	sleep	nmdar
0.728876	STDP	2	sleep	nmdar
0.580298	STDP	2	sleep	nmdar
0.826946	STDP	2	sleep	nmdar
0.817724	STDP	2	sleep	nmdar
0.683761	STDP	2	sleep	nmdar
0.783241	STDP	2	sleep	nmdar
0.679238	STDP	2	sleep	nmdar
0.875355	STDP	2	sleep	nmdar
0.820049	STDP	2	sleep	nmdar
0.857852	STDP	2	sleep	nmdar
0.853813	STDP	2	sleep	nmdar
0.635134	STDP	2	sleep	nmdar
0.824451	STDP	2	sleep	nmdar
0.779915	STDP	2	sleep	nmdar
0.653947	STDP	2	sleep	nmdar
0.685345	STDP	2	sleep	nmdar
0.641997	STDP	2	sleep	nmdar
0.912209	STDP	2	sleep	nmdar
0.616617	STDP	2	sleep	nmdar
0.715161	STDP	2	sleep	nmdar
0.781914	STDP	2	sleep	nmdar
0.90314	STDP	2	sleep	nmdar
0.746813	STDP	2	sleep	nmdar
0.771005	STDP	2	sleep	nmdar
0.676224	STDP	2	sleep	nmdar
0.860146	STDP	2	sleep	nmdar
0.705942	STDP	2	sleep	nmdar
0.862584	STDP	2	sleep	nmdar
0.718013	STDP	2	sleep	nmdar
0.844742	STDP	2	sleep	nmdar
0.635732	STDP	2	sleep	nmdar
0.618704	STDP	2	sleep	nmdar
0.606116	STDP	2	sleep	nmdar
0.767016	STDP	2	sleep	nmdar
0.783514	STDP	2	sleep	nmdar
0.648244	STDP	2	sleep	nmdar
0.750555	STDP	2	sleep	nmdar
0.813932	STDP	2	sleep	nmdar
0.686036	STDP	2	sleep	nmdar
0.841285	STDP	2	sleep	nmdar
0.748211	STDP	2	sleep	nmdar
0.66453	STDP	2	sleep	nmdar
0.702006	STDP	2	sleep	nmdar
0.664046	STDP	2	sleep	nmdar
0.658967	STDP	2	sleep	nmdar
0.753781	STDP	2	sleep	nmdar
0.657665	STDP	2	sleep	nmdar
0.792824	STDP	2	sleep	nmdar
0.822688	STDP	2	sleep	nmdar
0.784094	STDP	2	sleep	nmdar
0.830462	STDP	2	sleep	nmdar
0.617178	STDP	2	sleep	nmdar
0.818028	STDP	2	sleep	nmdar
0.663483	STDP	2	sleep	nmdar
0.748148	STDP	2	sleep	nmdar
0.68414	STDP	2	sleep	nmdar
0.627327	STDP	2	sleep	nmdar
0.72796	STDP	2	sleep	nmdar
0.709532	STDP	2	sleep	nmdar
0.774547	STDP	2	sleep	nmdar
0.733743	STDP	2	sleep	nmdar
0.764276	STDP	2	sleep	nmdar
0.646175	STDP	2	sleep	nmdar
0.883597	STDP	2	sleep	nmdar
0.746733	STDP	2	sleep	nmdar
0.860159	STDP	2	sleep	nmdar
0.654989	STDP	2	sleep	nmdar
0.73699	STDP	2	sleep	nmdar
0.753592	STDP	2	sleep	nmdar
0.743581	STDP	2	sleep	nmdar
0.768657	STDP	2	sleep	nmdar
0.832659	STDP	2	sleep	nmdar
0.772416	STDP	2	sleep	nmdar
0.809303	STDP	2	sleep	nmdar
0.795189	STDP	2	sleep	nmdar
0.794064	STDP	2	sleep	nmdar
0.665552	STDP	2	sleep	nmdar
0.726658	STDP	2	sleep	nmdar
0.689057	STDP	2	sleep	nmdar
0.652042	STDP	2	sleep	nmdar
0.65585	STDP	2	sleep	nmdar
0.773965	STDP	2	sleep	nmdar
0.776318	STDP	2	sleep	nmdar
0.56483	STDP	2	sleep	nmdar
0.889992	STDP	2	sleep	nmdar
0.75201	STDP	2	sleep	nmdar
0.756383	STDP	2	sleep	nmdar
0.683884	STDP	2	sleep	nmdar
0.523174	STDP	2	wake	nmdar
0.670078	STDP	2	wake	nmdar
0.620993	STDP	2	wake	nmdar
0.536542	STDP	2	wake	nmdar
0.662246	STDP	2	wake	nmdar
0.709293	STDP	2	wake	nmdar
0.533612	STDP	2	wake	nmdar
0.646426	STDP	2	wake	nmdar
0.738938	STDP	2	wake	nmdar
0.699228	STDP	2	wake	nmdar
0.785012	STDP	2	wake	nmdar
0.731161	STDP	2	wake	nmdar
0.620894	STDP	2	wake	nmdar
0.793977	STDP	2	wake	nmdar
0.53358	STDP	2	wake	nmdar
0.555887	STDP	2	wake	nmdar
0.56909	STDP	2	wake	nmdar
0.635261	STDP	2	wake	nmdar
0.789753	STDP	2	wake	nmdar
0.845584	STDP	2	wake	nmdar
0.631551	STDP	2	wake	nmdar
0.528148	STDP	2	wake	nmdar
0.751868	STDP	2	wake	nmdar
0.611267	STDP	2	wake	nmdar
0.577183	STDP	2	wake	nmdar
0.547317	STDP	2	wake	nmdar
0.835496	STDP	2	wake	nmdar
0.730115	STDP	2	wake	nmdar
0.554384	STDP	2	wake	nmdar
0.601419	STDP	2	wake	nmdar
0.727702	STDP	2	wake	nmdar
0.627605	STDP	2	wake	nmdar
0.799616	STDP	2	wake	nmdar
0.499917	STDP	2	wake	nmdar
0.641373	STDP	2	wake	nmdar
0.71947	STDP	2	wake	nmdar
0.535717	STDP	2	wake	nmdar
0.651553	STDP	2	wake	nmdar
0.535202	STDP	2	wake	nmdar
0.612544	STDP	2	wake	nmdar
0.741452	STDP	2	wake	nmdar
0.529491	STDP	2	wake	nmdar
0.553829	STDP	2	wake	nmdar
0.656845	STDP	2	wake	nmdar
0.795792	STDP	2	wake	nmdar
0.63915	STDP	2	wake	nmdar
0.509793	STDP	2	wake	nmdar
0.83754	STDP	2	wake	nmdar
0.610859	STDP	2	wake	nmdar
0.75735	STDP	2	wake	nmdar
0.758167	STDP	2	wake	nmdar
0.578944	STDP	2	wake	nmdar
0.664785	STDP	2	wake	nmdar
0.710563	STDP	2	wake	nmdar
0.566425	STDP	2	wake	nmdar
0.711093	STDP	2	wake	nmdar
0.600346	STDP	2	wake	nmdar
0.616363	STDP	2	wake	nmdar
0.50975	STDP	2	wake	nmdar
0.672563	STDP	2	wake	nmdar
0.728658	STDP	2	wake	nmdar
0.71896	STDP	2	wake	nmdar
0.673297	STDP	2	wake	nmdar
0.700052	STDP	2	wake	nmdar
0.688022	STDP	2	wake	nmdar
0.707179	STDP	2	wake	nmdar
0.628583	STDP	2	wake	nmdar
0.602466	STDP	2	wake	nmdar
0.639823	STDP	2	wake	nmdar
0.662138	STDP	2	wake	nmdar
0.660123	STDP	2	wake	nmdar
0.780932	STDP	2	wake	nmdar
0.508008	STDP	2	wake	nmdar
0.557362	STDP	2	wake	nmdar
0.750529	STDP	2	wake	nmdar
0.522431	STDP	2	wake	nmdar
0.592948	STDP	2	wake	nmdar
0.525968	STDP	2	wake	nmdar
0.497915	STDP	2	wake	nmdar
0.618924	STDP	2	wake	nmdar
0.89992	STDP	2	wake	nmdar
0.797432	STDP	2	wake	nmdar
0.663607	STDP	2	wake	nmdar
0.686867	STDP	2	wake	nmdar
0.595577	STDP	2	wake	nmdar
0.603722	STDP	2	wake	nmdar
0.6121	STDP	2	wake	nmdar
0.778129	STDP	2	wake	nmdar
0.641472	STDP	2	wake	nmdar
0.672342	STDP	2	wake	nmdar
0.561483	STDP	2	wake	nmdar
0.564151	STDP	2	wake	nmdar
0.696599	STDP	2	wake	nmdar
0.597051	STDP	2	wake	nmdar
0.588043	STDP	2	wake	nmdar
0.544178	STDP	2	wake	nmdar
0.745644	STDP	2	wake	nmdar
0.765048	STDP	2	wake	nmdar
0.639702	STDP	2	wake	nmdar
0.504981	STDP	2	wake	nmdar
0.562705	STDP	2	wake	nmdar
0.590611	STDP	2	wake	nmdar
0.834064	STDP	2	wake	nmdar
0.624686	STDP	2	wake	nmdar
0.540937	STDP	2	wake	nmdar
0.799899	STDP	2	wake	nmdar
0.683786	STDP	2	wake	nmdar
0.533284	STDP	2	wake	nmdar
0.783241	STDP	2	wake	nmdar
0.559453	STDP	2	wake	nmdar
0.785906	STDP	2	wake	nmdar
0.525391	STDP	2	wake	nmdar
0.845903	STDP	2	wake	nmdar
0.827158	STDP	2	wake	nmdar
0.605923	STDP	2	wake	nmdar
0.763704	STDP	2	wake	nmdar
0.74353	STDP	2	wake	nmdar
0.573733	STDP	2	wake	nmdar
0.612058	STDP	2	wake	nmdar
0.582137	STDP	2	wake	nmdar
0.617641	STDP	2	wake	nmdar
0.543742	STDP	2	wake	nmdar
0.621895	STDP	2	wake	nmdar
0.686566	STDP	2	wake	nmdar
0.887184	STDP	2	wake	nmdar
0.682825	STDP	2	wake	nmdar
0.731161	STDP	2	wake	nmdar
0.529491	STDP	2	wake	nmdar
0.744445	STDP	2	wake	nmdar
0.542066	STDP	2	wake	nmdar
0.653528	STDP	2	wake	nmdar
0.661384	STDP	2	wake	nmdar
0.823711	STDP	2	wake	nmdar
0.628298	STDP	2	wake	nmdar
0.511892	STDP	2	wake	nmdar
0.53247	STDP	2	wake	nmdar
0.482144	STDP	2	wake	nmdar
0.684826	STDP	2	wake	nmdar
0.570838	STDP	2	wake	nmdar
0.700668	STDP	2	wake	nmdar
0.591916	STDP	2	wake	nmdar
0.58159	STDP	2	wake	nmdar
0.800137	STDP	2	wake	nmdar
0.659573	STDP	2	wake	nmdar
0.531945	STDP	2	wake	nmdar
0.657508	STDP	2	wake	nmdar
0.639736	STDP	2	wake	nmdar
0.595695	STDP	2	wake	nmdar
0.672508	STDP	2	wake	nmdar
0.552957	STDP	2	wake	nmdar
0.718542	STDP	2	wake	nmdar
0.624562	STDP	2	wake	nmdar
0.644735	STDP	2	wake	nmdar
0.468483	STDP	2	wake	nmdar
0.606358	STDP	2	wake	nmdar
0.67843	STDP	2	wake	nmdar
0.638038	STDP	2	wake	nmdar
0.659255	STDP	2	wake	nmdar
0.638144	STDP	2	wake	nmdar
0.589192	STDP	2	wake	nmdar
0.688928	STDP	2	wake	nmdar
0.587744	STDP	2	wake	nmdar
0.730033	STDP	2	wake	nmdar
0.558492	STDP	2	wake	nmdar
0.669048	STDP	2	wake	nmdar
0.549866	STDP	2	wake	nmdar
0.839969	STDP	2	wake	nmdar
0.67607	STDP	2	wake	nmdar
0.833694	STDP	2	wake	nmdar
0.566011	STDP	2	wake	nmdar
0.731455	STDP	2	wake	nmdar
0.736273	STDP	2	wake	nmdar
0.575514	STDP	2	wake	nmdar
0.68789	STDP	2	wake	nmdar
0.730155	STDP	2	wake	nmdar
0.712196	STDP	2	wake	nmdar
0.73898	STDP	2	wake	nmdar
0.712372	STDP	2	wake	nmdar
0.678642	STDP	2	wake	nmdar
0.587697	STDP	2	wake	nmdar
0.590088	STDP	2	wake	nmdar
0.54383	STDP	2	wake	nmdar
0.625752	STDP	2	wake	nmdar
0.538248	STDP	2	wake	nmdar
0.608231	STDP	2	wake	nmdar
0.736885	STDP	2	wake	nmdar
0.428412	STDP	2	wake	nmdar
0.83204	STDP	2	wake	nmdar
0.742952	STDP	2	wake	nmdar
0.74233	STDP	2	wake	nmdar
0.626093	STDP	2	wake	nmdar
0.762338	STDP	3	sleep	nmdar
0.722561	STDP	3	sleep	nmdar
0.706135	STDP	3	sleep	nmdar
0.625458	STDP	3	sleep	nmdar
0.727536	STDP	3	sleep	nmdar
0.841947	STDP	3	sleep	nmdar
0.661676	STDP	3	sleep	nmdar
0.655387	STDP	3	sleep	nmdar
0.69783	STDP	3	sleep	nmdar
0.844093	STDP	3	sleep	nmdar
0.66459	STDP	3	sleep	nmdar
0.710057	STDP	3	sleep	nmdar
0.744719	STDP	3	sleep	nmdar
0.630927	STDP	3	sleep	nmdar
0.712948	STDP	3	sleep	nmdar
0.648922	STDP	3	sleep	nmdar
0.696501	STDP	3	sleep	nmdar
0.711598	STDP	3	sleep	nmdar
0.842838	STDP	3	sleep	nmdar
0.637375	STDP	3	sleep	nmdar
0.686509	STDP	3	sleep	nmdar
0.649175	STDP	3	sleep	nmdar
0.895545	STDP	3	sleep	nmdar
0.828254	STDP	3	sleep	nmdar
0.673596	STDP	3	sleep	nmdar
0.650038	STDP	3	sleep	nmdar
0.664708	STDP	3	sleep	nmdar
0.750983	STDP	3	sleep	nmdar
0.772631	STDP	3	sleep	nmdar
0.717067	STDP	3	sleep	nmdar
0.6073	STDP	3	sleep	nmdar
0.664834	STDP	3	sleep	nmdar
0.674937	STDP	3	sleep	nmdar
0.75436	STDP	3	sleep	nmdar
0.694231	STDP	3	sleep	nmdar
0.619782	STDP	3	sleep	nmdar
0.841873	STDP	3	sleep	nmdar
0.617731	STDP	3	sleep	nmdar
0.699114	STDP	3	sleep	nmdar
0.882344	STDP	3	sleep	nmdar
0.611919	STDP	3	sleep	nmdar
0.681743	STDP	3	sleep	nmdar
0.716973	STDP	3	sleep	nmdar
0.746137	STDP	3	sleep	nmdar
0.9061	STDP	3	sleep	nmdar
0.652917	STDP	3	sleep	nmdar
0.737919	STDP	3	sleep	nmdar
0.7162	STDP	3	sleep	nmdar
0.635348	STDP	3	sleep	nmdar
0.850576	STDP	3	sleep	nmdar
0.815022	STDP	3	sleep	nmdar
0.666494	STDP	3	sleep	nmdar
0.888613	STDP	3	sleep	nmdar
0.658009	STDP	3	sleep	nmdar
0.533183	STDP	3	sleep	nmdar
0.744533	STDP	3	sleep	nmdar
0.651509	STDP	3	sleep	nmdar
0.642988	STDP	3	sleep	nmdar
0.634205	STDP	3	sleep	nmdar
0.707093	STDP	3	sleep	nmdar
0.70156	STDP	3	sleep	nmdar
0.649019	STDP	3	sleep	nmdar
0.716579	STDP	3	sleep	nmdar
0.86326	STDP	3	sleep	nmdar
0.706503	STDP	3	sleep	nmdar
0.623126	STDP	3	sleep	nmdar
0.670204	STDP	3	sleep	nmdar
0.75314	STDP	3	sleep	nmdar
0.807751	STDP	3	sleep	nmdar
0.842675	STDP	3	sleep	nmdar
0.742676	STDP	3	sleep	nmdar
0.687272	STDP	3	sleep	nmdar
0.670381	STDP	3	sleep	nmdar
0.787348	STDP	3	sleep	nmdar
0.75842	STDP	3	sleep	nmdar
0.665309	STDP	3	sleep	nmdar
0.844093	STDP	3	sleep	nmdar
0.656562	STDP	3	sleep	nmdar
0.608094	STDP	3	sleep	nmdar
0.861752	STDP	3	sleep	nmdar
0.649472	STDP	3	sleep	nmdar
0.738315	STDP	3	sleep	nmdar
0.916208	STDP	3	sleep	nmdar
0.621766	STDP	3	sleep	nmdar
0.715855	STDP	3	sleep	nmdar
0.64162	STDP	3	wake	nmdar
0.620275	STDP	3	wake	nmdar
0.589096	STDP	3	wake	nmdar
0.534469	STDP	3	wake	nmdar
0.691525	STDP	3	wake	nmdar
0.762799	STDP	3	wake	nmdar
0.597532	STDP	3	wake	nmdar
0.53598	STDP	3	wake	nmdar
0.533721	STDP	3	wake	nmdar
0.655253	STDP	3	wake	nmdar
0.530625	STDP	3	wake	nmdar
0.599835	STDP	3	wake	nmdar
0.533351	STDP	3	wake	nmdar
0.544303	STDP	3	wake	nmdar
0.602063	STDP	3	wake	nmdar
0.498027	STDP	3	wake	nmdar
0.626954	STDP	3	wake	nmdar
0.580995	STDP	3	wake	nmdar
0.719834	STDP	3	wake	nmdar
0.517232	STDP	3	wake	nmdar
0.559321	STDP	3	wake	nmdar
0.58693	STDP	3	wake	nmdar
0.82358	STDP	3	wake	nmdar
0.727181	STDP	3	wake	nmdar
0.627671	STDP	3	wake	nmdar
0.511607	STDP	3	wake	nmdar
0.613533	STDP	3	wake	nmdar
0.60292	STDP	3	wake	nmdar
0.729253	STDP	3	wake	nmdar
0.5797	STDP	3	wake	nmdar
0.50957	STDP	3	wake	nmdar
0.508673	STDP	3	wake	nmdar
0.577631	STDP	3	wake	nmdar
0.686007	STDP	3	wake	nmdar
0.666684	STDP	3	wake	nmdar
0.560296	STDP	3	wake	nmdar
0.696947	STDP	3	wake	nmdar
0.561025	STDP	3	wake	nmdar
0.576789	STDP	3	wake	nmdar
0.637024	STDP	3	wake	nmdar
0.515794	STDP	3	wake	nmdar
0.601607	STDP	3	wake	nmdar
0.57588	STDP	3	wake	nmdar
0.60399	STDP	3	wake	nmdar
0.632753	STDP	3	wake	nmdar
0.546484	STDP	3	wake	nmdar
0.681693	STDP	3	wake	nmdar
0.620136	STDP	3	wake	nmdar
0.556188	STDP	3	wake	nmdar
0.76799	STDP	3	wake	nmdar
0.747513	STDP	3	wake	nmdar
0.56517	STDP	3	wake	nmdar
0.721976	STDP	3	wake	nmdar
0.564439	STDP	3	wake	nmdar
0.537597	STDP	3	wake	nmdar
0.665056	STDP	3	wake	nmdar
0.585995	STDP	3	wake	nmdar
0.497975	STDP	3	wake	nmdar
0.595841	STDP	3	wake	nmdar
0.598801	STDP	3	wake	nmdar
0.538435	STDP	3	wake	nmdar
0.57114	STDP	3	wake	nmdar
0.607829	STDP	3	wake	nmdar
0.858438	STDP	3	wake	nmdar
0.687933	STDP	3	wake	nmdar
0.523648	STDP	3	wake	nmdar
0.623079	STDP	3	wake	nmdar
0.745066	STDP	3	wake	nmdar
0.590993	STDP	3	wake	nmdar
0.606086	STDP	3	wake	nmdar
0.571745	STDP	3	wake	nmdar
0.543211	STDP	3	wake	nmdar
0.573967	STDP	3	wake	nmdar
0.653936	STDP	3	wake	nmdar
0.591379	STDP	3	wake	nmdar
0.54292	STDP	3	wake	nmdar
0.655253	STDP	3	wake	nmdar
0.598201	STDP	3	wake	nmdar
0.499375	STDP	3	wake	nmdar
0.489805	STDP	3	wake	nmdar
0.633626	STDP	3	wake	nmdar
0.6275	STDP	3	wake	nmdar
0.881866	STDP	3	wake	nmdar
0.522019	STDP	3	wake	nmdar
0.620952	STDP	3	wake	nmdar
0.63718	STDP	5	sleep	nmdar
0.58897	STDP	5	sleep	nmdar
0.6631	STDP	5	sleep	nmdar
0.697098	STDP	5	sleep	nmdar
0.691323	STDP	5	sleep	nmdar
0.856775	STDP	5	sleep	nmdar
0.767699	STDP	5	sleep	nmdar
0.641282	STDP	5	sleep	nmdar
0.744945	STDP	5	sleep	nmdar
0.742596	STDP	5	sleep	nmdar
0.75806	STDP	5	sleep	nmdar
0.888426	STDP	5	sleep	nmdar
0.607459	STDP	5	sleep	nmdar
0.615354	STDP	5	sleep	nmdar
0.704786	STDP	5	sleep	nmdar
0.801916	STDP	5	sleep	nmdar
0.826817	STDP	5	sleep	nmdar
0.69257	STDP	5	sleep	nmdar
0.657364	STDP	5	sleep	nmdar
0.6621	STDP	5	sleep	nmdar
0.770456	STDP	5	sleep	nmdar
0.650891	STDP	5	sleep	nmdar
0.778006	STDP	5	sleep	nmdar
0.768198	STDP	5	sleep	nmdar
0.700745	STDP	5	sleep	nmdar
0.798342	STDP	5	sleep	nmdar
0.632996	STDP	5	sleep	nmdar
0.872275	STDP	5	sleep	nmdar
0.636319	STDP	5	sleep	nmdar
0.8224	STDP	5	sleep	nmdar
0.693451	STDP	5	sleep	nmdar
0.648549	STDP	5	sleep	nmdar
0.59578	STDP	5	sleep	nmdar
0.647918	STDP	5	sleep	nmdar
0.775933	STDP	5	sleep	nmdar
0.741531	STDP	5	sleep	nmdar
0.740727	STDP	5	sleep	nmdar
0.638146	STDP	5	sleep	nmdar
0.869602	STDP	5	sleep	nmdar
0.734434	STDP	5	sleep	nmdar
0.737337	STDP	5	sleep	nmdar
0.729625	STDP	5	sleep	nmdar
0.656125	STDP	5	sleep	nmdar
0.73232	STDP	5	sleep	nmdar
0.601477	STDP	5	sleep	nmdar
0.676736	STDP	5	sleep	nmdar
0.746803	STDP	5	sleep	nmdar
0.77542	STDP	5	sleep	nmdar
0.852742	STDP	5	sleep	nmdar
0.663153	STDP	5	sleep	nmdar
0.807903	STDP	5	sleep	nmdar
0.701716	STDP	5	sleep	nmdar
0.634973	STDP	5	sleep	nmdar
0.778868	STDP	5	sleep	nmdar
0.72365	STDP	5	sleep	nmdar
0.848365	STDP	5	sleep	nmdar
0.839285	STDP	5	sleep	nmdar
0.678991	STDP	5	sleep	nmdar
0.773893	STDP	5	sleep	nmdar
0.763014	STDP	5	sleep	nmdar
0.801605	STDP	5	sleep	nmdar
0.625876	STDP	5	sleep	nmdar
0.729457	STDP	5	sleep	nmdar
0.723533	STDP	5	sleep	nmdar
0.698986	STDP	5	sleep	nmdar
0.664154	STDP	5	sleep	nmdar
0.82849	STDP	5	sleep	nmdar
0.686911	STDP	5	sleep	nmdar
0.611502	STDP	5	sleep	nmdar
0.630755	STDP	5	sleep	nmdar
0.784923	STDP	5	sleep	nmdar
0.739147	STDP	5	sleep	nmdar
0.717932	STDP	5	sleep	nmdar
0.745885	STDP	5	sleep	nmdar
0.744945	STDP	5	sleep	nmdar
0.648549	STDP	5	sleep	nmdar
0.739302	STDP	5	sleep	nmdar
0.669659	STDP	5	sleep	nmdar
0.695954	STDP	5	sleep	nmdar
0.662672	STDP	5	sleep	nmdar
0.897573	STDP	5	sleep	nmdar
0.735983	STDP	5	sleep	nmdar
0.677582	STDP	5	sleep	nmdar
0.526595	STDP	5	wake	nmdar
0.549311	STDP	5	wake	nmdar
0.483073	STDP	5	wake	nmdar
0.64217	STDP	5	wake	nmdar
0.657075	STDP	5	wake	nmdar
0.702018	STDP	5	wake	nmdar
0.592024	STDP	5	wake	nmdar
0.469135	STDP	5	wake	nmdar
0.616008	STDP	5	wake	nmdar
0.575704	STDP	5	wake	nmdar
0.631053	STDP	5	wake	nmdar
0.753158	STDP	5	wake	nmdar
0.527548	STDP	5	wake	nmdar
0.500202	STDP	5	wake	nmdar
0.577017	STDP	5	wake	nmdar
0.731946	STDP	5	wake	nmdar
0.701793	STDP	5	wake	nmdar
0.61775	STDP	5	wake	nmdar
0.56705	STDP	5	wake	nmdar
0.572581	STDP	5	wake	nmdar
0.620667	STDP	5	wake	nmdar
0.59346	STDP	5	wake	nmdar
0.656642	STDP	5	wake	nmdar
0.699902	STDP	5	wake	nmdar
0.596093	STDP	5	wake	nmdar
0.541881	STDP	5	wake	nmdar
0.561124	STDP	5	wake	nmdar
0.678052	STDP	5	wake	nmdar
0.6077	STDP	5	wake	nmdar
0.731609	STDP	5	wake	nmdar
0.646482	STDP	5	wake	nmdar
0.589474	STDP	5	wake	nmdar
0.543485	STDP	5	wake	nmdar
0.527798	STDP	5	wake	nmdar
0.731151	STDP	5	wake	nmdar
0.56979	STDP	5	wake	nmdar
0.661401	STDP	5	wake	nmdar
0.605461	STDP	5	wake	nmdar
0.638422	STDP	5	wake	nmdar
0.614425	STDP	5	wake	nmdar
0.553153	STDP	5	wake	nmdar
0.628856	STDP	5	wake	nmdar
0.580828	STDP	5	wake	nmdar
0.702971	STDP	5	wake	nmdar
0.530163	STDP	5	wake	nmdar
0.630914	STDP	5	wake	nmdar
0.601098	STDP	5	wake	nmdar
0.592994	STDP	5	wake	nmdar
0.81868	STDP	5	wake	nmdar
0.531761	STDP	5	wake	nmdar
0.705951	STDP	5	wake	nmdar
0.643203	STDP	5	wake	nmdar
0.602321	STDP	5	wake	nmdar
0.61835	STDP	5	wake	nmdar
0.55264	STDP	5	wake	nmdar
0.806575	STDP	5	wake	nmdar
0.80742	STDP	5	wake	nmdar
0.650991	STDP	5	wake	nmdar
0.712467	STDP	5	wake	nmdar
0.678218	STDP	5	wake	nmdar
0.639697	STDP	5	wake	nmdar
0.562958	STDP	5	wake	nmdar
0.58601	STDP	5	wake	nmdar
0.384925	STDP	5	wake	nmdar
0.593916	STDP	5	wake	nmdar
0.568788	STDP	5	wake	nmdar
0.823165	STDP	5	wake	nmdar
0.574102	STDP	5	wake	nmdar
0.582252	STDP	5	wake	nmdar
0.521944	STDP	5	wake	nmdar
0.586081	STDP	5	wake	nmdar
0.635168	STDP	5	wake	nmdar
0.573706	STDP	5	wake	nmdar
0.565258	STDP	5	wake	nmdar
0.616008	STDP	5	wake	nmdar
0.589474	STDP	5	wake	nmdar
0.689353	STDP	5	wake	nmdar
0.558462	STDP	5	wake	nmdar
0.549234	STDP	5	wake	nmdar
0.65387	STDP	5	wake	nmdar
0.88461	STDP	5	wake	nmdar
0.515067	STDP	5	wake	nmdar
0.463981	STDP	5	wake	nmdar
0.313475	Anti-STDP	1	sleep	nmdar
0.391911	Anti-STDP	1	sleep	nmdar
0.320098	Anti-STDP	1	sleep	nmdar
0.353096	Anti-STDP	1	sleep	nmdar
0.343914	Anti-STDP	1	sleep	nmdar
0.261149	Anti-STDP	1	sleep	nmdar
0.334664	Anti-STDP	1	sleep	nmdar
0.221367	Anti-STDP	1	sleep	nmdar
0.2927	Anti-STDP	1	sleep	nmdar
0.366978	Anti-STDP	1	sleep	nmdar
0.337564	Anti-STDP	1	sleep	nmdar
0.310882	Anti-STDP	1	sleep	nmdar
0.502797	Anti-STDP	1	sleep	nmdar
0.211921	Anti-STDP	1	sleep	nmdar
0.297214	Anti-STDP	1	sleep	nmdar
0.159948	Anti-STDP	1	sleep	nmdar
0.384718	Anti-STDP	1	sleep	nmdar
0.253551	Anti-STDP	1	sleep	nmdar
0.191836	Anti-STDP	1	sleep	nmdar
0.342022	Anti-STDP	1	sleep	nmdar
0.236232	Anti-STDP	1	sleep	nmdar
0.344695	Anti-STDP	1	sleep	nmdar
0.14419	Anti-STDP	1	sleep	nmdar
0.248626	Anti-STDP	1	sleep	nmdar
0.351561	Anti-STDP	1	sleep	nmdar
0.27156	Anti-STDP	1	sleep	nmdar
0.298588	Anti-STDP	1	sleep	nmdar
0.2102	Anti-STDP	1	sleep	nmdar
0.183702	Anti-STDP	1	sleep	nmdar
0.392486	Anti-STDP	1	sleep	nmdar
0.38828	Anti-STDP	1	sleep	nmdar
0.342385	Anti-STDP	1	sleep	nmdar
0.167587	Anti-STDP	1	sleep	nmdar
0.329629	Anti-STDP	1	sleep	nmdar
0.17935	Anti-STDP	1	sleep	nmdar
0.355913	Anti-STDP	1	sleep	nmdar
0.253724	Anti-STDP	1	sleep	nmdar
0.26043	Anti-STDP	1	sleep	nmdar
0.23989	Anti-STDP	1	sleep	nmdar
0.314253	Anti-STDP	1	sleep	nmdar
0.287309	Anti-STDP	1	sleep	nmdar
0.137695	Anti-STDP	1	sleep	nmdar
0.358372	Anti-STDP	1	sleep	nmdar
0.218653	Anti-STDP	1	sleep	nmdar
0.353688	Anti-STDP	1	sleep	nmdar
0.108634	Anti-STDP	1	sleep	nmdar
0.351036	Anti-STDP	1	sleep	nmdar
0.205325	Anti-STDP	1	sleep	nmdar
0.264596	Anti-STDP	1	sleep	nmdar
0.386644	Anti-STDP	1	sleep	nmdar
0.344079	Anti-STDP	1	sleep	nmdar
0.380982	Anti-STDP	1	sleep	nmdar
0.329362	Anti-STDP	1	sleep	nmdar
0.368257	Anti-STDP	1	sleep	nmdar
0.202928	Anti-STDP	1	sleep	nmdar
0.241024	Anti-STDP	1	sleep	nmdar
0.287882	Anti-STDP	1	sleep	nmdar
0.374101	Anti-STDP	1	sleep	nmdar
0.284343	Anti-STDP	1	sleep	nmdar
0.186406	Anti-STDP	1	sleep	nmdar
0.343237	Anti-STDP	1	sleep	nmdar
0.429004	Anti-STDP	1	sleep	nmdar
0.233114	Anti-STDP	1	sleep	nmdar
0.353658	Anti-STDP	1	sleep	nmdar
0.290213	Anti-STDP	1	sleep	nmdar
0.148014	Anti-STDP	1	sleep	nmdar
0.284837	Anti-STDP	1	sleep	nmdar
0.139163	Anti-STDP	1	sleep	nmdar
0.188234	Anti-STDP	1	sleep	nmdar
0.285245	Anti-STDP	1	sleep	nmdar
0.362722	Anti-STDP	1	sleep	nmdar
0.37678	Anti-STDP	1	sleep	nmdar
0.355101	Anti-STDP	1	sleep	nmdar
0.272591	Anti-STDP	1	sleep	nmdar
0.200631	Anti-STDP	1	sleep	nmdar
0.232327	Anti-STDP	1	sleep	nmdar
0.200633	Anti-STDP	1	sleep	nmdar
0.30253	Anti-STDP	1	sleep	nmdar
0.357096	Anti-STDP	1	sleep	nmdar
0.275162	Anti-STDP	1	sleep	nmdar
0.356146	Anti-STDP	1	sleep	nmdar
0.224841	Anti-STDP	1	sleep	nmdar
0.2927	Anti-STDP	1	sleep	nmdar
0.3793	Anti-STDP	1	wake	nmdar
0.421981	Anti-STDP	1	wake	nmdar
0.413684	Anti-STDP	1	wake	nmdar
0.420538	Anti-STDP	1	wake	nmdar
0.421112	Anti-STDP	1	wake	nmdar
0.293816	Anti-STDP	1	wake	nmdar
0.437778	Anti-STDP	1	wake	nmdar
0.286701	Anti-STDP	1	wake	nmdar
0.446878	Anti-STDP	1	wake	nmdar
0.441043	Anti-STDP	1	wake	nmdar
0.444985	Anti-STDP	1	wake	nmdar
0.355125	Anti-STDP	1	wake	nmdar
0.576827	Anti-STDP	1	wake	nmdar
0.33149	Anti-STDP	1	wake	nmdar
0.325758	Anti-STDP	1	wake	nmdar
0.247451	Anti-STDP	1	wake	nmdar
0.468897	Anti-STDP	1	wake	nmdar
0.313095	Anti-STDP	1	wake	nmdar
0.308274	Anti-STDP	1	wake	nmdar
0.403157	Anti-STDP	1	wake	nmdar
0.360437	Anti-STDP	1	wake	nmdar
0.460639	Anti-STDP	1	wake	nmdar
0.192169	Anti-STDP	1	wake	nmdar
0.393613	Anti-STDP	1	wake	nmdar
0.498491	Anti-STDP	1	wake	nmdar
0.344517	Anti-STDP	1	wake	nmdar
0.516266	Anti-STDP	1	wake	nmdar
0.292652	Anti-STDP	1	wake	nmdar
0.237435	Anti-STDP	1	wake	nmdar
0.43552	Anti-STDP	1	wake	nmdar
0.453011	Anti-STDP	1	wake	nmdar
0.40824	Anti-STDP	1	wake	nmdar
0.515558	Anti-STDP	1	wake	nmdar
0.37356	Anti-STDP	1	wake	nmdar
0.2427	Anti-STDP	1	wake	nmdar
0.43741	Anti-STDP	1	wake	nmdar
0.380547	Anti-STDP	1	wake	nmdar
0.515697	Anti-STDP	1	wake	nmdar
0.36119	Anti-STDP	1	wake	nmdar
0.370051	Anti-STDP	1	wake	nmdar
0.308254	Anti-STDP	1	wake	nmdar
0.288059	Anti-STDP	1	wake	nmdar
0.368677	Anti-STDP	1	wake	nmdar
0.336849	Anti-STDP	1	wake	nmdar
0.42392	Anti-STDP	1	wake	nmdar
0.127542	Anti-STDP	1	wake	nmdar
0.404366	Anti-STDP	1	wake	nmdar
0.281169	Anti-STDP	1	wake	nmdar
0.284869	Anti-STDP	1	wake	nmdar
0.389692	Anti-STDP	1	wake	nmdar
0.404335	Anti-STDP	1	wake	nmdar
0.466211	Anti-STDP	1	wake	nmdar
0.389942	Anti-STDP	1	wake	nmdar
0.440189	Anti-STDP	1	wake	nmdar
0.267867	Anti-STDP	1	wake	nmdar
0.448442	Anti-STDP	1	wake	nmdar
0.315565	Anti-STDP	1	wake	nmdar
0.31986	Anti-STDP	1	wake	nmdar
0.373029	Anti-STDP	1	wake	nmdar
0.254132	Anti-STDP	1	wake	nmdar
0.352531	Anti-STDP	1	wake	nmdar
0.457232	Anti-STDP	1	wake	nmdar
0.36436	Anti-STDP	1	wake	nmdar
0.378512	Anti-STDP	1	wake	nmdar
0.403072	Anti-STDP	1	wake	nmdar
0.247596	Anti-STDP	1	wake	nmdar
0.482045	Anti-STDP	1	wake	nmdar
0.230228	Anti-STDP	1	wake	nmdar
0.281296	Anti-STDP	1	wake	nmdar
0.370057	Anti-STDP	1	wake	nmdar
0.423928	Anti-STDP	1	wake	nmdar
0.445043	Anti-STDP	1	wake	nmdar
0.477495	Anti-STDP	1	wake	nmdar
0.389606	Anti-STDP	1	wake	nmdar
0.299008	Anti-STDP	1	wake	nmdar
0.308749	Anti-STDP	1	wake	nmdar
0.210798	Anti-STDP	1	wake	nmdar
0.406321	Anti-STDP	1	wake	nmdar
0.480482	Anti-STDP	1	wake	nmdar
0.425721	Anti-STDP	1	wake	nmdar
0.468548	Anti-STDP	1	wake	nmdar
0.225443	Anti-STDP	1	wake	nmdar
0.446878	Anti-STDP	1	wake	nmdar
0.32358	Anti-STDP	2	sleep	nmdar
0.229513	Anti-STDP	2	sleep	nmdar
0.367816	Anti-STDP	2	sleep	nmdar
0.275576	Anti-STDP	2	sleep	nmdar
0.251264	Anti-STDP	2	sleep	nmdar
0.340601	Anti-STDP	2	sleep	nmdar
0.297145	Anti-STDP	2	sleep	nmdar
0.167814	Anti-STDP	2	sleep	nmdar
0.143073	Anti-STDP	2	sleep	nmdar
0.526203	Anti-STDP	2	sleep	nmdar
0.197665	Anti-STDP	2	sleep	nmdar
0.292662	Anti-STDP	2	sleep	nmdar
0.306113	Anti-STDP	2	sleep	nmdar
0.330031	Anti-STDP	2	sleep	nmdar
0.288259	Anti-STDP	2	sleep	nmdar
0.248736	Anti-STDP	2	sleep	nmdar
0.201239	Anti-STDP	2	sleep	nmdar
0.164641	Anti-STDP	2	sleep	nmdar
0.25634	Anti-STDP	2	sleep	nmdar
0.141221	Anti-STDP	2	sleep	nmdar
0.322244	Anti-STDP	2	sleep	nmdar
0.376882	Anti-STDP	2	sleep	nmdar
0.134645	Anti-STDP	2	sleep	nmdar
0.340985	Anti-STDP	2	sleep	nmdar
0.245247	Anti-STDP	2	sleep	nmdar
0.276018	Anti-STDP	2	sleep	nmdar
0.378659	Anti-STDP	2	sleep	nmdar
0.2213	Anti-STDP	2	sleep	nmdar
0.234154	Anti-STDP	2	sleep	nmdar
0.21862	Anti-STDP	2	sleep	nmdar
0.219995	Anti-STDP	2	sleep	nmdar
0.362028	Anti-STDP	2	sleep	nmdar
0.358777	Anti-STDP	2	sleep	nmdar
0.396456	Anti-STDP	2	sleep	nmdar
0.251822	Anti-STDP	2	sleep	nmdar
0.198994	Anti-STDP	2	sleep	nmdar
0.198236	Anti-STDP	2	sleep	nmdar
0.249761	Anti-STDP	2	sleep	nmdar
0.399392	Anti-STDP	2	sleep	nmdar
0.381741	Anti-STDP	2	sleep	nmdar
0.10007	Anti-STDP	2	sleep	nmdar
0.132997	Anti-STDP	2	sleep	nmdar
0.236415	Anti-STDP	2	sleep	nmdar
0.22074	Anti-STDP	2	sleep	nmdar
0.229371	Anti-STDP	2	sleep	nmdar
0.151629	Anti-STDP	2	sleep	nmdar
0.210773	Anti-STDP	2	sleep	nmdar
0.36608	Anti-STDP	2	sleep	nmdar
0.366694	Anti-STDP	2	sleep	nmdar
0.232723	Anti-STDP	2	sleep	nmdar
0.252845	Anti-STDP	2	sleep	nmdar
0.340248	Anti-STDP	2	sleep	nmdar
0.195201	Anti-STDP	2	sleep	nmdar
0.248598	Anti-STDP	2	sleep	nmdar
0.31545	Anti-STDP	2	sleep	nmdar
0.263587	Anti-STDP	2	sleep	nmdar
0.252843	Anti-STDP	2	sleep	nmdar
0.241514	Anti-STDP	2	sleep	nmdar
0.374513	Anti-STDP	2	sleep	nmdar
0.267936	Anti-STDP	2	sleep	nmdar
0.364936	Anti-STDP	2	sleep	nmdar
0.424891	Anti-STDP	2	sleep	nmdar
0.313165	Anti-STDP	2	sleep	nmdar
0.269256	Anti-STDP	2	sleep	nmdar
0.212262	Anti-STDP	2	sleep	nmdar
0.344134	Anti-STDP	2	sleep	nmdar
0.270823	Anti-STDP	2	sleep	nmdar
0.303426	Anti-STDP	2	sleep	nmdar
0.152268	Anti-STDP	2	sleep	nmdar
0.277953	Anti-STDP	2	sleep	nmdar
0.394677	Anti-STDP	2	sleep	nmdar
0.382879	Anti-STDP	2	sleep	nmdar
0.423243	Anti-STDP	2	sleep	nmdar
0.259649	Anti-STDP	2	sleep	nmdar
0.0570712	Anti-STDP	2	sleep	nmdar
0.287633	Anti-STDP	2	sleep	nmdar
0.215215	Anti-STDP	2	sleep	nmdar
0.303001	Anti-STDP	2	sleep	nmdar
0.294067	Anti-STDP	2	sleep	nmdar
0.210092	Anti-STDP	2	sleep	nmdar
0.296817	Anti-STDP	2	sleep	nmdar
0.261699	Anti-STDP	2	sleep	nmdar
0.290497	Anti-STDP	2	sleep	nmdar
0.285851	Anti-STDP	2	sleep	nmdar
0.153729	Anti-STDP	2	sleep	nmdar
0.242568	Anti-STDP	2	sleep	nmdar
0.198994	Anti-STDP	2	sleep	nmdar
0.330364	Anti-STDP	2	sleep	nmdar
0.14127	Anti-STDP	2	sleep	nmdar
0.241051	Anti-STDP	2	sleep	nmdar
0.252504	Anti-STDP	2	sleep	nmdar
0.174263	Anti-STDP	2	sleep	nmdar
0.366168	Anti-STDP	2	sleep	nmdar
0.355379	Anti-STDP	2	sleep	nmdar
0.30615	Anti-STDP	2	sleep	nmdar
0.244044	Anti-STDP	2	sleep	nmdar
0.25848	Anti-STDP	2	sleep	nmdar
0.381199	Anti-STDP	2	sleep	nmdar
0.382851	Anti-STDP	2	sleep	nmdar
0.263964	Anti-STDP	2	sleep	nmdar
0.194114	Anti-STDP	2	sleep	nmdar
0.31812	Anti-STDP	2	sleep	nmdar
0.429866	Anti-STDP	2	sleep	nmdar
0.317705	Anti-STDP	2	sleep	nmdar
0.38139	Anti-STDP	2	sleep	nmdar
0.289762	Anti-STDP	2	sleep	nmdar
0.251645	Anti-STDP	2	sleep	nmdar
0.323406	Anti-STDP	2	sleep	nmdar
0.306508	Anti-STDP	2	sleep	nmdar
0.309686	Anti-STDP	2	sleep	nmdar
0.167482	Anti-STDP	2	sleep	nmdar
0.26624	Anti-STDP	2	sleep	nmdar
0.154886	Anti-STDP	2	sleep	nmdar
0.228868	Anti-STDP	2	sleep	nmdar
0.182816	Anti-STDP	2	sleep	nmdar
0.268127	Anti-STDP	2	sleep	nmdar
0.154422	Anti-STDP	2	sleep	nmdar
0.272092	Anti-STDP	2	sleep	nmdar
0.266623	Anti-STDP	2	sleep	nmdar
0.289804	Anti-STDP	2	sleep	nmdar
0.311024	Anti-STDP	2	sleep	nmdar
0.43998	Anti-STDP	2	wake	nmdar
0.250658	Anti-STDP	2	wake	nmdar
0.504255	Anti-STDP	2	wake	nmdar
0.345865	Anti-STDP	2	wake	nmdar
0.312865	Anti-STDP	2	wake	nmdar
0.445424	Anti-STDP	2	wake	nmdar
0.295919	Anti-STDP	2	wake	nmdar
0.261921	Anti-STDP	2	wake	nmdar
0.158245	Anti-STDP	2	wake	nmdar
0.488633	Anti-STDP	2	wake	nmdar
0.297404	Anti-STDP	2	wake	nmdar
0.468762	Anti-STDP	2	wake	nmdar
0.472978	Anti-STDP	2	wake	nmdar
0.344841	Anti-STDP	2	wake	nmdar
0.288375	Anti-STDP	2	wake	nmdar
0.292287	Anti-STDP	2	wake	nmdar
0.292802	Anti-STDP	2	wake	nmdar
0.343714	Anti-STDP	2	wake	nmdar
0.296232	Anti-STDP	2	wake	nmdar
0.327047	Anti-STDP	2	wake	nmdar
0.386192	Anti-STDP	2	wake	nmdar
0.48875	Anti-STDP	2	wake	nmdar
0.228216	Anti-STDP	2	wake	nmdar
0.452816	Anti-STDP	2	wake	nmdar
0.295335	Anti-STDP	2	wake	nmdar
0.322335	Anti-STDP	2	wake	nmdar
0.46771	Anti-STDP	2	wake	nmdar
0.261949	Anti-STDP	2	wake	nmdar
0.515068	Anti-STDP	2	wake	nmdar
0.392913	Anti-STDP	2	wake	nmdar
0.369688	Anti-STDP	2	wake	nmdar
0.451512	Anti-STDP	2	wake	nmdar
0.457133	Anti-STDP	2	wake	nmdar
0.436091	Anti-STDP	2	wake	nmdar
0.285915	Anti-STDP	2	wake	nmdar
0.339774	Anti-STDP	2	wake	nmdar
0.243533	Anti-STDP	2	wake	nmdar
0.239102	Anti-STDP	2	wake	nmdar
0.412444	Anti-STDP	2	wake	nmdar
0.405206	Anti-STDP	2	wake	nmdar
0.184206	Anti-STDP	2	wake	nmdar
0.258474	Anti-STDP	2	wake	nmdar
0.364329	Anti-STDP	2	wake	nmdar
0.307104	Anti-STDP	2	wake	nmdar
0.426066	Anti-STDP	2	wake	nmdar
0.283758	Anti-STDP	2	wake	nmdar
0.269088	Anti-STDP	2	wake	nmdar
0.447068	Anti-STDP	2	wake	nmdar
0.485232	Anti-STDP	2	wake	nmdar
0.458845	Anti-STDP	2	wake	nmdar
0.327086	Anti-STDP	2	wake	nmdar
0.409962	Anti-STDP	2	wake	nmdar
0.406133	Anti-STDP	2	wake	nmdar
0.453595	Anti-STDP	2	wake	nmdar
0.35714	Anti-STDP	2	wake	nmdar
0.401555	Anti-STDP	2	wake	nmdar
0.519312	Anti-STDP	2	wake	nmdar
0.380417	Anti-STDP	2	wake	nmdar
0.479511	Anti-STDP	2	wake	nmdar
0.548214	Anti-STDP	2	wake	nmdar
0.408691	Anti-STDP	2	wake	nmdar
0.422193	Anti-STDP	2	wake	nmdar
0.36447	Anti-STDP	2	wake	nmdar
0.379192	Anti-STDP	2	wake	nmdar
0.280852	Anti-STDP	2	wake	nmdar
0.433206	Anti-STDP	2	wake	nmdar
0.384177	Anti-STDP	2	wake	nmdar
0.396162	Anti-STDP	2	wake	nmdar
0.249492	Anti-STDP	2	wake	nmdar
0.352147	Anti-STDP	2	wake	nmdar
0.464508	Anti-STDP	2	wake	nmdar
0.470143	Anti-STDP	2	wake	nmdar
0.404232	Anti-STDP	2	wake	nmdar
0.385767	Anti-STDP	2	wake	nmdar
0.252865	Anti-STDP	2	wake	nmdar
0.428382	Anti-STDP	2	wake	nmdar
0.265431	Anti-STDP	2	wake	nmdar
0.410853	Anti-STDP	2	wake	nmdar
0.294049	Anti-STDP	2	wake	nmdar
0.370007	Anti-STDP	2	wake	nmdar
0.381262	Anti-STDP	2	wake	nmdar
0.321346	Anti-STDP	2	wake	nmdar
0.386035	Anti-STDP	2	wake	nmdar
0.365489	Anti-STDP	2	wake	nmdar
0.239719	Anti-STDP	2	wake	nmdar
0.364426	Anti-STDP	2	wake	nmdar
0.339774	Anti-STDP	2	wake	nmdar
0.484421	Anti-STDP	2	wake	nmdar
0.329056	Anti-STDP	2	wake	nmdar
0.26092	Anti-STDP	2	wake	nmdar
0.274397	Anti-STDP	2	wake	nmdar
0.354774	Anti-STDP	2	wake	nmdar
0.504038	Anti-STDP	2	wake	nmdar
0.443318	Anti-STDP	2	wake	nmdar
0.384202	Anti-STDP	2	wake	nmdar
0.337682	Anti-STDP	2	wake	nmdar
0.34014	Anti-STDP	2	wake	nmdar
0.408352	Anti-STDP	2	wake	nmdar
0.455787	Anti-STDP	2	wake	nmdar
0.350838	Anti-STDP	2	wake	nmdar
0.513119	Anti-STDP	2	wake	nmdar
0.330339	Anti-STDP	2	wake	nmdar
0.495358	Anti-STDP	2	wake	nmdar
0.357199	Anti-STDP	2	wake	nmdar
0.417987	Anti-STDP	2	wake	nmdar
0.340888	Anti-STDP	2	wake	nmdar
0.348113	Anti-STDP	2	wake	nmdar
0.447015	Anti-STDP	2	wake	nmdar
0.366277	Anti-STDP	2	wake	nmdar
0.377508	Anti-STDP	2	wake	nmdar
0.174428	Anti-STDP	2	wake	nmdar
0.467725	Anti-STDP	2	wake	nmdar
0.281777	Anti-STDP	2	wake	nmdar
0.308523	Anti-STDP	2	wake	nmdar
0.256134	Anti-STDP	2	wake	nmdar
0.3686	Anti-STDP	2	wake	nmdar
0.171072	Anti-STDP	2	wake	nmdar
0.353767	Anti-STDP	2	wake	nmdar
0.292965	Anti-STDP	2	wake	nmdar
0.298793	Anti-STDP	2	wake	nmdar
0.366557	Anti-STDP	2	wake	nmdar
0.356653	Anti-STDP	3	sleep	nmdar
0.217893	Anti-STDP	3	sleep	nmdar
0.267202	Anti-STDP	3	sleep	nmdar
0.2097	Anti-STDP	3	sleep	nmdar
0.156552	Anti-STDP	3	sleep	nmdar
0.34182	Anti-STDP	3	sleep	nmdar
0.296413	Anti-STDP	3	sleep	nmdar
0.332214	Anti-STDP	3	sleep	nmdar
0.354073	Anti-STDP	3	sleep	nmdar
0.121754	Anti-STDP	3	sleep	nmdar
0.367261	Anti-STDP	3	sleep	nmdar
0.139749	Anti-STDP	3	sleep	nmdar
0.250674	Anti-STDP	3	sleep	nmdar
0.417234	Anti-STDP	3	sleep	nmdar
0.290248	Anti-STDP	3	sleep	nmdar
0.40291	Anti-STDP	3	sleep	nmdar
0.351356	Anti-STDP	3	sleep	nmdar
0.327133	Anti-STDP	3	sleep	nmdar
0.351794	Anti-STDP	3	sleep	nmdar
0.380925	Anti-STDP	3	sleep	nmdar
0.370586	Anti-STDP	3	sleep	nmdar
0.311199	Anti-STDP	3	sleep	nmdar
0.304042	Anti-STDP	3	sleep	nmdar
0.257006	Anti-STDP	3	sleep	nmdar
0.353959	Anti-STDP	3	sleep	nmdar
0.301371	Anti-STDP	3	sleep	nmdar
0.236091	Anti-STDP	3	sleep	nmdar
0.17785	Anti-STDP	3	sleep	nmdar
0.223905	Anti-STDP	3	sleep	nmdar
0.395269	Anti-STDP	3	sleep	nmdar
0.415008	Anti-STDP	3	sleep	nmdar
0.246288	Anti-STDP	3	sleep	nmdar
0.319975	Anti-STDP	3	sleep	nmdar
0.232337	Anti-STDP	3	sleep	nmdar
0.361908	Anti-STDP	3	sleep	nmdar
0.339465	Anti-STDP	3	sleep	nmdar
0.20585	Anti-STDP	3	sleep	nmdar
0.388573	Anti-STDP	3	sleep	nmdar
0.291406	Anti-STDP	3	sleep	nmdar
0.281185	Anti-STDP	3	sleep	nmdar
0.292264	Anti-STDP	3	sleep	nmdar
0.410952	Anti-STDP	3	sleep	nmdar
0.320097	Anti-STDP	3	sleep	nmdar
0.160395	Anti-STDP	3	sleep	nmdar
0.340687	Anti-STDP	3	sleep	nmdar
0.354503	Anti-STDP	3	sleep	nmdar
0.309767	Anti-STDP	3	sleep	nmdar
0.342302	Anti-STDP	3	sleep	nmdar
0.284375	Anti-STDP	3	sleep	nmdar
0.336064	Anti-STDP	3	sleep	nmdar
0.328063	Anti-STDP	3	sleep	nmdar
0.361631	Anti-STDP	3	sleep	nmdar
0.317641	Anti-STDP	3	sleep	nmdar
0.428585	Anti-STDP	3	sleep	nmdar
0.397155	Anti-STDP	3	sleep	nmdar
0.191564	Anti-STDP	3	sleep	nmdar
0.36995	Anti-STDP	3	sleep	nmdar
0.391802	Anti-STDP	3	sleep	nmdar
0.400702	Anti-STDP	3	sleep	nmdar
0.326733	Anti-STDP	3	sleep	nmdar
0.278964	Anti-STDP	3	sleep	nmdar
0.329354	Anti-STDP	3	sleep	nmdar
0.282794	Anti-STDP	3	sleep	nmdar
0.272945	Anti-STDP	3	sleep	nmdar
0.322766	Anti-STDP	3	sleep	nmdar
0.332716	Anti-STDP	3	sleep	nmdar
0.382084	Anti-STDP	3	sleep	nmdar
0.351278	Anti-STDP	3	sleep	nmdar
0.336586	Anti-STDP	3	sleep	nmdar
0.32898	Anti-STDP	3	sleep	nmdar
0.262684	Anti-STDP	3	sleep	nmdar
0.263192	Anti-STDP	3	sleep	nmdar
0.240855	Anti-STDP	3	sleep	nmdar
0.17678	Anti-STDP	3	sleep	nmdar
0.222203	Anti-STDP	3	sleep	nmdar
0.287593	Anti-STDP	3	sleep	nmdar
0.255205	Anti-STDP	3	sleep	nmdar
0.297115	Anti-STDP	3	sleep	nmdar
0.234273	Anti-STDP	3	sleep	nmdar
0.138121	Anti-STDP	3	sleep	nmdar
0.121042	Anti-STDP	3	sleep	nmdar
0.286446	Anti-STDP	3	sleep	nmdar
0.186324	Anti-STDP	3	sleep	nmdar
0.121754	Anti-STDP	3	sleep	nmdar
0.234273	Anti-STDP	3	sleep	nmdar
0.457144	Anti-STDP	3	wake	nmdar
0.332538	Anti-STDP	3	wake	nmdar
0.418082	Anti-STDP	3	wake	nmdar
0.378541	Anti-STDP	3	wake	nmdar
0.209975	Anti-STDP	3	wake	nmdar
0.408621	Anti-STDP	3	wake	nmdar
0.399994	Anti-STDP	3	wake	nmdar
0.463528	Anti-STDP	3	wake	nmdar
0.479623	Anti-STDP	3	wake	nmdar
0.393436	Anti-STDP	3	wake	nmdar
0.520831	Anti-STDP	3	wake	nmdar
0.244735	Anti-STDP	3	wake	nmdar
0.401297	Anti-STDP	3	wake	nmdar
0.511537	Anti-STDP	3	wake	nmdar
0.381221	Anti-STDP	3	wake	nmdar
0.522678	Anti-STDP	3	wake	nmdar
0.390226	Anti-STDP	3	wake	nmdar
0.454235	Anti-STDP	3	wake	nmdar
0.471525	Anti-STDP	3	wake	nmdar
0.504047	Anti-STDP	3	wake	nmdar
0.464075	Anti-STDP	3	wake	nmdar
0.367662	Anti-STDP	3	wake	nmdar
0.426113	Anti-STDP	3	wake	nmdar
0.336507	Anti-STDP	3	wake	nmdar
0.403141	Anti-STDP	3	wake	nmdar
0.478203	Anti-STDP	3	wake	nmdar
0.272969	Anti-STDP	3	wake	nmdar
0.431054	Anti-STDP	3	wake	nmdar
0.280816	Anti-STDP	3	wake	nmdar
0.46248	Anti-STDP	3	wake	nmdar
0.495683	Anti-STDP	3	wake	nmdar
0.349223	Anti-STDP	3	wake	nmdar
0.42044	Anti-STDP	3	wake	nmdar
0.492994	Anti-STDP	3	wake	nmdar
0.405182	Anti-STDP	3	wake	nmdar
0.425195	Anti-STDP	3	wake	nmdar
0.372889	Anti-STDP	3	wake	nmdar
0.465862	Anti-STDP	3	wake	nmdar
0.424103	Anti-STDP	3	wake	nmdar
0.400541	Anti-STDP	3	wake	nmdar
0.437016	Anti-STDP	3	wake	nmdar
0.460541	Anti-STDP	3	wake	nmdar
0.448983	Anti-STDP	3	wake	nmdar
0.192884	Anti-STDP	3	wake	nmdar
0.456971	Anti-STDP	3	wake	nmdar
0.461576	Anti-STDP	3	wake	nmdar
0.355305	Anti-STDP	3	wake	nmdar
0.389948	Anti-STDP	3	wake	nmdar
0.377566	Anti-STDP	3	wake	nmdar
0.398734	Anti-STDP	3	wake	nmdar
0.428384	Anti-STDP	3	wake	nmdar
0.420769	Anti-STDP	3	wake	nmdar
0.418612	Anti-STDP	3	wake	nmdar
0.561966	Anti-STDP	3	wake	nmdar
0.400089	Anti-STDP	3	wake	nmdar
0.294981	Anti-STDP	3	wake	nmdar
0.447046	Anti-STDP	3	wake	nmdar
0.468423	Anti-STDP	3	wake	nmdar
0.470443	Anti-STDP	3	wake	nmdar
0.427118	Anti-STDP	3	wake	nmdar
0.400326	Anti-STDP	3	wake	nmdar
0.430353	Anti-STDP	3	wake	nmdar
0.351541	Anti-STDP	3	wake	nmdar
0.293034	Anti-STDP	3	wake	nmdar
0.308078	Anti-STDP	3	wake	nmdar
0.429103	Anti-STDP	3	wake	nmdar
0.430889	Anti-STDP	3	wake	nmdar
0.358766	Anti-STDP	3	wake	nmdar
0.453643	Anti-STDP	3	wake	nmdar
0.443206	Anti-STDP	3	wake	nmdar
0.401325	Anti-STDP	3	wake	nmdar
0.407013	Anti-STDP	3	wake	nmdar
0.422413	Anti-STDP	3	wake	nmdar
0.290486	Anti-STDP	3	wake	nmdar
0.361764	Anti-STDP	3	wake	nmdar
0.480035	Anti-STDP	3	wake	nmdar
0.262116	Anti-STDP	3	wake	nmdar
0.444571	Anti-STDP	3	wake	nmdar
0.255696	Anti-STDP	3	wake	nmdar
0.358595	Anti-STDP	3	wake	nmdar
0.250859	Anti-STDP	3	wake	nmdar
0.375214	Anti-STDP	3	wake	nmdar
0.243903	Anti-STDP	3	wake	nmdar
0.393436	Anti-STDP	3	wake	nmdar
0.255696	Anti-STDP	3	wake	nmdar
0.283748	Anti-STDP	5	sleep	nmdar
0.390089	Anti-STDP	5	sleep	nmdar
0.326637	Anti-STDP	5	sleep	nmdar
0.138149	Anti-STDP	5	sleep	nmdar
0.327844	Anti-STDP	5	sleep	nmdar
0.341947	Anti-STDP	5	sleep	nmdar
0.28199	Anti-STDP	5	sleep	nmdar
0.30358	Anti-STDP	5	sleep	nmdar
0.34699	Anti-STDP	5	sleep	nmdar
0.277646	Anti-STDP	5	sleep	nmdar
0.417448	Anti-STDP	5	sleep	nmdar
0.333147	Anti-STDP	5	sleep	nmdar
0.34436	Anti-STDP	5	sleep	nmdar
0.363299	Anti-STDP	5	sleep	nmdar
0.38522	Anti-STDP	5	sleep	nmdar
0.32997	Anti-STDP	5	sleep	nmdar
0.339033	Anti-STDP	5	sleep	nmdar
0.350142	Anti-STDP	5	sleep	nmdar
0.328574	Anti-STDP	5	sleep	nmdar
0.228282	Anti-STDP	5	sleep	nmdar
0.317705	Anti-STDP	5	sleep	nmdar
0.196664	Anti-STDP	5	sleep	nmdar
0.291232	Anti-STDP	5	sleep	nmdar
0.22965	Anti-STDP	5	sleep	nmdar
0.721342	Anti-STDP	5	sleep	nmdar
0.30689	Anti-STDP	5	sleep	nmdar
0.371167	Anti-STDP	5	sleep	nmdar
0.211642	Anti-STDP	5	sleep	nmdar
0.309159	Anti-STDP	5	sleep	nmdar
0.343948	Anti-STDP	5	sleep	nmdar
0.404686	Anti-STDP	5	sleep	nmdar
0.332102	Anti-STDP	5	sleep	nmdar
0.325605	Anti-STDP	5	sleep	nmdar
0.324918	Anti-STDP	5	sleep	nmdar
0.278615	Anti-STDP	5	sleep	nmdar
0.271815	Anti-STDP	5	sleep	nmdar
0.279729	Anti-STDP	5	sleep	nmdar
0.348428	Anti-STDP	5	sleep	nmdar
0.357809	Anti-STDP	5	sleep	nmdar
0.368834	Anti-STDP	5	sleep	nmdar
0.362331	Anti-STDP	5	sleep	nmdar
0.310462	Anti-STDP	5	sleep	nmdar
0.373365	Anti-STDP	5	sleep	nmdar
0.327632	Anti-STDP	5	sleep	nmdar
0.280524	Anti-STDP	5	sleep	nmdar
0.328508	Anti-STDP	5	sleep	nmdar
0.39165	Anti-STDP	5	sleep	nmdar
0.202953	Anti-STDP	5	sleep	nmdar
0.305904	Anti-STDP	5	sleep	nmdar
0.28856	Anti-STDP	5	sleep	nmdar
0.294775	Anti-STDP	5	sleep	nmdar
0.374468	Anti-STDP	5	sleep	nmdar
0.190657	Anti-STDP	5	sleep	nmdar
0.313993	Anti-STDP	5	sleep	nmdar
0.380372	Anti-STDP	5	sleep	nmdar
0.197685	Anti-STDP	5	sleep	nmdar
0.308925	Anti-STDP	5	sleep	nmdar
0.33194	Anti-STDP	5	sleep	nmdar
0.299176	Anti-STDP	5	sleep	nmdar
0.240255	Anti-STDP	5	sleep	nmdar
0.354321	Anti-STDP	5	sleep	nmdar
0.264514	Anti-STDP	5	sleep	nmdar
0.321237	Anti-STDP	5	sleep	nmdar
0.290753	Anti-STDP	5	sleep	nmdar
0.356327	Anti-STDP	5	sleep	nmdar
0.341624	Anti-STDP	5	sleep	nmdar
0.104283	Anti-STDP	5	sleep	nmdar
0.0530065	Anti-STDP	5	sleep	nmdar
0.322629	Anti-STDP	5	sleep	nmdar
0.372473	Anti-STDP	5	sleep	nmdar
0.286998	Anti-STDP	5	sleep	nmdar
0.302668	Anti-STDP	5	sleep	nmdar
0.296862	Anti-STDP	5	sleep	nmdar
0.35591	Anti-STDP	5	sleep	nmdar
0.339642	Anti-STDP	5	sleep	nmdar
0.34699	Anti-STDP	5	sleep	nmdar
0.332102	Anti-STDP	5	sleep	nmdar
0.434845	Anti-STDP	5	wake	nmdar
0.443967	Anti-STDP	5	wake	nmdar
0.445048	Anti-STDP	5	wake	nmdar
0.180014	Anti-STDP	5	wake	nmdar
0.387024	Anti-STDP	5	wake	nmdar
0.433041	Anti-STDP	5	wake	nmdar
0.403219	Anti-STDP	5	wake	nmdar
0.458657	Anti-STDP	5	wake	nmdar
0.411357	Anti-STDP	5	wake	nmdar
0.439126	Anti-STDP	5	wake	nmdar
0.456955	Anti-STDP	5	wake	nmdar
0.445439	Anti-STDP	5	wake	nmdar
0.419443	Anti-STDP	5	wake	nmdar
0.479967	Anti-STDP	5	wake	nmdar
0.485266	Anti-STDP	5	wake	nmdar
0.381844	Anti-STDP	5	wake	nmdar
0.461332	Anti-STDP	5	wake	nmdar
0.461137	Anti-STDP	5	wake	nmdar
0.428842	Anti-STDP	5	wake	nmdar
0.35612	Anti-STDP	5	wake	nmdar
0.367745	Anti-STDP	5	wake	nmdar
0.2807	Anti-STDP	5	wake	nmdar
0.389193	Anti-STDP	5	wake	nmdar
0.275351	Anti-STDP	5	wake	nmdar
0.826651	Anti-STDP	5	wake	nmdar
0.503559	Anti-STDP	5	wake	nmdar
0.427229	Anti-STDP	5	wake	nmdar
0.303975	Anti-STDP	5	wake	nmdar
0.34509	Anti-STDP	5	wake	nmdar
0.418105	Anti-STDP	5	wake	nmdar
0.533112	Anti-STDP	5	wake	nmdar
0.396123	Anti-STDP	5	wake	nmdar
0.439147	Anti-STDP	5	wake	nmdar
0.471792	Anti-STDP	5	wake	nmdar
0.329416	Anti-STDP	5	wake	nmdar
0.429872	Anti-STDP	5	wake	nmdar
0.402853	Anti-STDP	5	wake	nmdar
0.396099	Anti-STDP	5	wake	nmdar
0.453021	Anti-STDP	5	wake	nmdar
0.504307	Anti-STDP	5	wake	nmdar
0.47317	Anti-STDP	5	wake	nmdar
0.38988	Anti-STDP	5	wake	nmdar
0.439698	Anti-STDP	5	wake	nmdar
0.348035	Anti-STDP	5	wake	nmdar
0.343443	Anti-STDP	5	wake	nmdar
0.381637	Anti-STDP	5	wake	nmdar
0.488494	Anti-STDP	5	wake	nmdar
0.460009	Anti-STDP	5	wake	nmdar
0.35779	Anti-STDP	5	wake	nmdar
0.407462	Anti-STDP	5	wake	nmdar
0.358669	Anti-STDP	5	wake	nmdar
0.421971	Anti-STDP	5	wake	nmdar
0.219535	Anti-STDP	5	wake	nmdar
0.431295	Anti-STDP	5	wake	nmdar
0.480526	Anti-STDP	5	wake	nmdar
0.24478	Anti-STDP	5	wake	nmdar
0.381297	Anti-STDP	5	wake	nmdar
0.351956	Anti-STDP	5	wake	nmdar
0.38746	Anti-STDP	5	wake	nmdar
0.330104	Anti-STDP	5	wake	nmdar
0.519556	Anti-STDP	5	wake	nmdar
0.334835	Anti-STDP	5	wake	nmdar
0.442661	Anti-STDP	5	wake	nmdar
0.527256	Anti-STDP	5	wake	nmdar
0.417897	Anti-STDP	5	wake	nmdar
0.413555	Anti-STDP	5	wake	nmdar
0.11047	Anti-STDP	5	wake	nmdar
0.287348	Anti-STDP	5	wake	nmdar
0.397741	Anti-STDP	5	wake	nmdar
0.453031	Anti-STDP	5	wake	nmdar
0.452924	Anti-STDP	5	wake	nmdar
0.39512	Anti-STDP	5	wake	nmdar
0.461598	Anti-STDP	5	wake	nmdar
0.450794	Anti-STDP	5	wake	nmdar
0.497663	Anti-STDP	5	wake	nmdar
0.411357	Anti-STDP	5	wake	nmdar
0.396123	Anti-STDP	5	wake	nmdar
0.711677	STDP	1	sleep	cav
0.786078	STDP	1	sleep	cav
0.705711	STDP	1	sleep	cav
0.784869	STDP	1	sleep	cav
0.709656	STDP	1	sleep	cav
0.82077	STDP	1	sleep	cav
0.658353	STDP	1	sleep	cav
0.661828	STDP	1	sleep	cav
0.819295	STDP	1	sleep	cav
0.797926	STDP	1	sleep	cav
0.599933	STDP	1	sleep	cav
0.725354	STDP	1	sleep	cav
0.856773	STDP	1	sleep	cav
0.668948	STDP	1	sleep	cav
0.796203	STDP	1	sleep	cav
0.777468	STDP	1	sleep	cav
0.644655	STDP	1	sleep	cav
0.653065	STDP	1	sleep	cav
0.785977	STDP	1	sleep	cav
0.777487	STDP	1	sleep	cav
0.667697	STDP	1	sleep	cav
0.651054	STDP	1	sleep	cav
0.619308	STDP	1	sleep	cav
0.661195	STDP	1	sleep	cav
0.772747	STDP	1	sleep	cav
0.689843	STDP	1	sleep	cav
0.812848	STDP	1	sleep	cav
0.730524	STDP	1	sleep	cav
0.673474	STDP	1	sleep	cav
0.689843	STDP	1	sleep	cav
0.700548	STDP	1	sleep	cav
0.823335	STDP	1	sleep	cav
0.693762	STDP	1	sleep	cav
0.700548	STDP	1	sleep	cav
0.664386	STDP	1	sleep	cav
0.5907	STDP	1	sleep	cav
0.492066	STDP	1	wake	cav
0.711624	STDP	1	wake	cav
0.50824	STDP	1	wake	cav
0.768313	STDP	1	wake	cav
0.664248	STDP	1	wake	cav
0.722912	STDP	1	wake	cav
0.509985	STDP	1	wake	cav
0.605963	STDP	1	wake	cav
0.660691	STDP	1	wake	cav
0.707715	STDP	1	wake	cav
0.549278	STDP	1	wake	cav
0.478967	STDP	1	wake	cav
0.680106	STDP	1	wake	cav
0.649178	STDP	1	wake	cav
0.648895	STDP	1	wake	cav
0.646756	STDP	1	wake	cav
0.499641	STDP	1	wake	cav
0.574734	STDP	1	wake	cav
0.524367	STDP	1	wake	cav
0.697817	STDP	1	wake	cav
0.539881	STDP	1	wake	cav
0.523805	STDP	1	wake	cav
0.573635	STDP	1	wake	cav
0.584373	STDP	1	wake	cav
0.699119	STDP	1	wake	cav
0.407867	STDP	1	wake	cav
0.69151	STDP	1	wake	cav
0.653997	STDP	1	wake	cav
0.594962	STDP	1	wake	cav
0.407867	STDP	1	wake	cav
0.526744	STDP	1	wake	cav
0.497275	STDP	1	wake	cav
0.630883	STDP	1	wake	cav
0.526744	STDP	1	wake	cav
0.508621	STDP	1	wake	cav
0.558075	STDP	1	wake	cav
0.72432	STDP	2	sleep	cav
0.669138	STDP	2	sleep	cav
0.654392	STDP	2	sleep	cav
0.737398	STDP	2	sleep	cav
0.783946	STDP	2	sleep	cav
0.845567	STDP	2	sleep	cav
0.777767	STDP	2	sleep	cav
0.683536	STDP	2	sleep	cav
0.731168	STDP	2	sleep	cav
0.745863	STDP	2	sleep	cav
0.772429	STDP	2	sleep	cav
0.832026	STDP	2	sleep	cav
0.645601	STDP	2	sleep	cav
0.82394	STDP	2	sleep	cav
0.691698	STDP	2	sleep	cav
0.59165	STDP	2	sleep	cav
0.691219	STDP	2	sleep	cav
0.841526	STDP	2	sleep	cav
0.648576	STDP	2	sleep	cav
0.758524	STDP	2	sleep	cav
0.706142	STDP	2	sleep	cav
0.722804	STDP	2	sleep	cav
0.672656	STDP	2	sleep	cav
0.8369	STDP	2	sleep	cav
0.841539	STDP	2	sleep	cav
0.711372	STDP	2	sleep	cav
0.732364	STDP	2	sleep	cav
0.684692	STDP	2	sleep	cav
0.601525	STDP	2	sleep	cav
0.80023	STDP	2	sleep	cav
0.862901	STDP	2	sleep	cav
0.796906	STDP	2	sleep	cav
0.663947	STDP	2	sleep	cav
0.642551	STDP	2	sleep	cav
0.86776	STDP	2	sleep	cav
0.755387	STDP	2	sleep	cav
0.649763	STDP	2	sleep	cav
0.738367	STDP	2	sleep	cav
0.615785	STDP	2	sleep	cav
0.686315	STDP	2	sleep	cav
0.665221	STDP	2	sleep	cav
0.659935	STDP	2	sleep	cav
0.683928	STDP	2	sleep	cav
0.63811	STDP	2	sleep	cav
0.686315	STDP	2	sleep	cav
0.666724	STDP	2	sleep	cav
0.814559	STDP	2	sleep	cav
0.771435	STDP	2	sleep	cav
0.836722	STDP	2	sleep	cav
0.901538	STDP	2	sleep	cav
0.677179	STDP	2	sleep	cav
0.7003	STDP	2	sleep	cav
0.588015	STDP	2	wake	cav
0.542162	STDP	2	wake	cav
0.500461	STDP	2	wake	cav
0.737398	STDP	2	wake	cav
0.608862	STDP	2	wake	cav
0.430667	STDP	2	wake	cav
0.697652	STDP	2	wake	cav
0.556757	STDP	2	wake	cav
0.59219	STDP	2	wake	cav
0.528367	STDP	2	wake	cav
0.450337	STDP	2	wake	cav
0.551246	STDP	2	wake	cav
0.568976	STDP	2	wake	cav
0.561799	STDP	2	wake	cav
0.506457	STDP	2	wake	cav
0.494211	STDP	2	wake	cav
0.590294	STDP	2	wake	cav
0.637907	STDP	2	wake	cav
0.633076	STDP	2	wake	cav
0.623753	STDP	2	wake	cav
0.706142	STDP	2	wake	cav
0.497284	STDP	2	wake	cav
0.578959	STDP	2	wake	cav
0.821686	STDP	2	wake	cav
0.826189	STDP	2	wake	cav
0.59861	STDP	2	wake	cav
0.563392	STDP	2	wake	cav
0.667441	STDP	2	wake	cav
0.530588	STDP	2	wake	cav
0.501394	STDP	2	wake	cav
0.733103	STDP	2	wake	cav
0.543105	STDP	2	wake	cav
0.601754	STDP	2	wake	cav
0.530621	STDP	2	wake	cav
0.710248	STDP	2	wake	cav
0.581321	STDP	2	wake	cav
0.525215	STDP	2	wake	cav
0.582452	STDP	2	wake	cav
0.518216	STDP	2	wake	cav
0.538723	STDP	2	wake	cav
0.532817	STDP	2	wake	cav
0.535475	STDP	2	wake	cav
0.587772	STDP	2	wake	cav
0.523827	STDP	2	wake	cav
0.538723	STDP	2	wake	cav
0.536342	STDP	2	wake	cav
0.722129	STDP	2	wake	cav
0.501822	STDP	2	wake	cav
0.58979	STDP	2	wake	cav
0.89715	STDP	2	wake	cav
0.481877	STDP	2	wake	cav
0.660577	STDP	2	wake	cav
0.716418	STDP	3	sleep	cav
0.720149	STDP	3	sleep	cav
0.861746	STDP	3	sleep	cav
0.619753	STDP	3	sleep	cav
0.71609	STDP	3	sleep	cav
0.789878	STDP	3	sleep	cav
0.684057	STDP	3	sleep	cav
0.817374	STDP	3	sleep	cav
0.68537	STDP	3	sleep	cav
0.682561	STDP	3	sleep	cav
0.731264	STDP	3	sleep	cav
0.887535	STDP	3	sleep	cav
0.819301	STDP	3	sleep	cav
0.724776	STDP	3	sleep	cav
0.682756	STDP	3	sleep	cav
0.819436	STDP	3	sleep	cav
0.633599	STDP	3	sleep	cav
0.646066	STDP	3	sleep	cav
0.795946	STDP	3	sleep	cav
0.829259	STDP	3	sleep	cav
0.702198	STDP	3	sleep	cav
0.717823	STDP	3	sleep	cav
0.698411	STDP	3	sleep	cav
0.707674	STDP	3	sleep	cav
0.678772	STDP	3	sleep	cav
0.684578	STDP	3	sleep	cav
0.73699	STDP	3	sleep	cav
0.69814	STDP	3	sleep	cav
0.601674	STDP	3	sleep	cav
0.719806	STDP	3	sleep	cav
0.904972	STDP	3	sleep	cav
0.601674	STDP	3	sleep	cav
0.816059	STDP	3	sleep	cav
0.735084	STDP	3	sleep	cav
0.538694	STDP	3	wake	cav
0.608047	STDP	3	wake	cav
0.707173	STDP	3	wake	cav
0.583075	STDP	3	wake	cav
0.594735	STDP	3	wake	cav
0.633973	STDP	3	wake	cav
0.5176	STDP	3	wake	cav
0.558589	STDP	3	wake	cav
0.533772	STDP	3	wake	cav
0.558517	STDP	3	wake	cav
0.491907	STDP	3	wake	cav
0.721428	STDP	3	wake	cav
0.585133	STDP	3	wake	cav
0.572988	STDP	3	wake	cav
0.502529	STDP	3	wake	cav
0.810339	STDP	3	wake	cav
0.575512	STDP	3	wake	cav
0.52368	STDP	3	wake	cav
0.641081	STDP	3	wake	cav
0.508491	STDP	3	wake	cav
0.540554	STDP	3	wake	cav
0.555152	STDP	3	wake	cav
0.684241	STDP	3	wake	cav
0.603231	STDP	3	wake	cav
0.58222	STDP	3	wake	cav
0.663194	STDP	3	wake	cav
0.721665	STDP	3	wake	cav
0.612893	STDP	3	wake	cav
0.503231	STDP	3	wake	cav
0.503705	STDP	3	wake	cav
0.78036	STDP	3	wake	cav
0.503231	STDP	3	wake	cav
0.426201	STDP	3	wake	cav
0.48429	STDP	3	wake	cav
0.597966	STDP	5	sleep	cav
0.692843	STDP	5	sleep	cav
0.718975	STDP	5	sleep	cav
0.866304	STDP	5	sleep	cav
0.628081	STDP	5	sleep	cav
0.736243	STDP	5	sleep	cav
0.874863	STDP	5	sleep	cav
0.75758	STDP	5	sleep	cav
0.672591	STDP	5	sleep	cav
0.682399	STDP	5	sleep	cav
0.681636	STDP	5	sleep	cav
0.704015	STDP	5	sleep	cav
0.75146	STDP	5	sleep	cav
0.687122	STDP	5	sleep	cav
0.619114	STDP	5	sleep	cav
0.65625	STDP	5	sleep	cav
0.814216	STDP	5	sleep	cav
0.610795	STDP	5	sleep	cav
0.630686	STDP	5	sleep	cav
0.670523	STDP	5	sleep	cav
0.776117	STDP	5	sleep	cav
0.708322	STDP	5	sleep	cav
0.72605	STDP	5	sleep	cav
0.757417	STDP	5	sleep	cav
0.693402	STDP	5	sleep	cav
0.697019	STDP	5	sleep	cav
0.9205	STDP	5	sleep	cav
0.692881	STDP	5	sleep	cav
0.72605	STDP	5	sleep	cav
0.650699	STDP	5	sleep	cav
0.614362	STDP	5	sleep	cav
0.650699	STDP	5	sleep	cav
0.724735	STDP	5	sleep	cav
0.630766	STDP	5	sleep	cav
0.502466	STDP	5	wake	cav
0.531239	STDP	5	wake	cav
0.537862	STDP	5	wake	cav
0.419679	STDP	5	wake	cav
0.542804	STDP	5	wake	cav
0.533538	STDP	5	wake	cav
0.714837	STDP	5	wake	cav
0.644036	STDP	5	wake	cav
0.515833	STDP	5	wake	cav
0.529515	STDP	5	wake	cav
0.568048	STDP	5	wake	cav
0.549224	STDP	5	wake	cav
0.588519	STDP	5	wake	cav
0.524059	STDP	5	wake	cav
0.530898	STDP	5	wake	cav
0.540745	STDP	5	wake	cav
0.655986	STDP	5	wake	cav
0.560748	STDP	5	wake	cav
0.519533	STDP	5	wake	cav
0.601957	STDP	5	wake	cav
0.616334	STDP	5	wake	cav
0.614529	STDP	5	wake	cav
0.513418	STDP	5	wake	cav
0.656719	STDP	5	wake	cav
0.615878	STDP	5	wake	cav
0.564036	STDP	5	wake	cav
0.846641	STDP	5	wake	cav
0.586015	STDP	5	wake	cav
0.513418	STDP	5	wake	cav
0.509243	STDP	5	wake	cav
0.508865	STDP	5	wake	cav
0.509243	STDP	5	wake	cav
0.547186	STDP	5	wake	cav
0.507555	STDP	5	wake	cav
0.272234	Anti-STDP	1	sleep	cav
0.305345	Anti-STDP	1	sleep	cav
0.310947	Anti-STDP	1	sleep	cav
0.388703	Anti-STDP	1	sleep	cav
0.314631	Anti-STDP	1	sleep	cav
0.365804	Anti-STDP	1	sleep	cav
0.167667	Anti-STDP	1	sleep	cav
0.326809	Anti-STDP	1	sleep	cav
0.353182	Anti-STDP	1	sleep	cav
0.343837	Anti-STDP	1	sleep	cav
0.393872	Anti-STDP	1	sleep	cav
0.28691	Anti-STDP	1	sleep	cav
0.322515	Anti-STDP	1	sleep	cav
0.344125	Anti-STDP	1	sleep	cav
0.292355	Anti-STDP	1	sleep	cav
0.220257	Anti-STDP	1	sleep	cav
0.215218	Anti-STDP	1	sleep	cav
0.163512	Anti-STDP	1	sleep	cav
0.277515	Anti-STDP	1	sleep	cav
0.349774	Anti-STDP	1	sleep	cav
0.217463	Anti-STDP	1	sleep	cav
0.340509	Anti-STDP	1	sleep	cav
0.265883	Anti-STDP	1	sleep	cav
0.373021	Anti-STDP	1	sleep	cav
0.253185	Anti-STDP	1	sleep	cav
0.328237	Anti-STDP	1	sleep	cav
0.31633	Anti-STDP	1	sleep	cav
0.340404	Anti-STDP	1	sleep	cav
0.25304	Anti-STDP	1	sleep	cav
0.328237	Anti-STDP	1	sleep	cav
0.351294	Anti-STDP	1	sleep	cav
0.313139	Anti-STDP	1	sleep	cav
0.423503	Anti-STDP	1	sleep	cav
0.351294	Anti-STDP	1	sleep	cav
0.371264	Anti-STDP	1	sleep	cav
0.223473	Anti-STDP	1	sleep	cav
0.526051	Anti-STDP	1	wake	cav
0.424596	Anti-STDP	1	wake	cav
0.546297	Anti-STDP	1	wake	cav
0.44518	Anti-STDP	1	wake	cav
0.364615	Anti-STDP	1	wake	cav
0.446184	Anti-STDP	1	wake	cav
0.440174	Anti-STDP	1	wake	cav
0.3769	Anti-STDP	1	wake	cav
0.454987	Anti-STDP	1	wake	cav
0.443314	Anti-STDP	1	wake	cav
0.475031	Anti-STDP	1	wake	cav
0.489458	Anti-STDP	1	wake	cav
0.479163	Anti-STDP	1	wake	cav
0.383325	Anti-STDP	1	wake	cav
0.432603	Anti-STDP	1	wake	cav
0.327305	Anti-STDP	1	wake	cav
0.502368	Anti-STDP	1	wake	cav
0.239008	Anti-STDP	1	wake	cav
0.4818	Anti-STDP	1	wake	cav
0.453213	Anti-STDP	1	wake	cav
0.451618	Anti-STDP	1	wake	cav
0.490336	Anti-STDP	1	wake	cav
0.322581	Anti-STDP	1	wake	cav
[truncated: 1,893 more rows]

[truncated: 12 more sheets: Table K, Table L, Table M, Table N, Table O, Table P, Table Q, Table R, Table S, Table T, Table U, Table V]
