# Supplementary material for: A unified framework to model synaptic dynamics during the sleep–wake cycle
Source: PLoS Biol. 2025 Jun 12;23(6):e3003198. doi: 10.1371/journal.pbio.3003198 (PMC12161594; doi:10.1371/journal.pbio.3003198)
Supplement: S3 Data — (XLSX) [file pbio.3003198.s031.xlsx]

## Sheet: Table A
lr	Hz	lower bound	upper bound
Hebbian	0.1	0.1033	0.1171
Hebbian	0.3	0.1182	0.1334
Hebbian	1	0.0637	0.0769
Hebbian	3	0.04	0.0527
Hebbian	10	-0.0069	0.0051
STDP	0.1	0.1594	0.1737
STDP	0.3	0.1735	0.1881
STDP	1	0.1046	0.1159
STDP	3	0.0787	0.0892
STDP	10	-0.001	0.0091
Anti-Hebbian	0.1	-0.0994	-0.0839
Anti-Hebbian	0.3	-0.1088	-0.0924
Anti-Hebbian	1	-0.0654	-0.051
Anti-Hebbian	3	-0.0458	-0.0322
Anti-Hebbian	10	-0.0054	0.0065
Anti-STDP	0.1	-0.1774	-0.163
Anti-STDP	0.3	-0.1821	-0.168
Anti-STDP	1	-0.1105	-0.099
Anti-STDP	3	-0.0894	-0.079
Anti-STDP	10	-0.0095	0.0005

## Sheet: Table B
lr	Hz	lower bound	upper bound
Hebbian	0.1	0.0941	0.1032
Hebbian	0.3	0.1239	0.1363
Hebbian	1	0.0736	0.0857
Hebbian	3	0.0492	0.0611
Hebbian	10	-0.0034	0.0085
Anti-Hebbian	0.1	-0.0867	-0.0745
Anti-Hebbian	0.3	-0.1235	-0.1094
Anti-Hebbian	1	-0.0719	-0.0584
Anti-Hebbian	3	-0.0533	-0.0403
Anti-Hebbian	10	-0.008	0.0039
STDP	0.1	0.1246	0.1342
STDP	0.3	0.1749	0.1863
STDP	1	0.124	0.1344
STDP	3	0.0879	0.0983
STDP	10	-0.0016	0.0085
Anti-STDP	0.1	-0.1338	-0.1241
Anti-STDP	0.3	-0.1852	-0.1738
Anti-STDP	1	-0.1321	-0.1216
Anti-STDP	3	-0.0998	-0.0894
Anti-STDP	10	-0.0086	0.0014

## Sheet: Table C
lr	Hz	lower bound	upper bound
Hebbian	0.1	0.1028	0.1166
Hebbian	0.3	0.1085	0.1237
Hebbian	1	0.0797	0.0928
Hebbian	3	0.0365	0.049
Hebbian	10	-0.0058	0.0061
Anti-Hebbian	0.1	-0.0934	-0.0776
Anti-Hebbian	0.3	-0.1023	-0.0863
Anti-Hebbian	1	-0.0798	-0.0657
Anti-Hebbian	3	-0.0436	-0.0302
Anti-Hebbian	10	-0.0057	0.0062
STDP	0.1	0.1437	0.1579
STDP	0.3	0.1528	0.1678
STDP	1	0.1367	0.1483
STDP	3	0.0713	0.0816
STDP	10	-0.0049	0.0051
Anti-STDP	0.1	-0.16	-0.1462
Anti-STDP	0.3	-0.1597	-0.1453
Anti-STDP	1	-0.1485	-0.1368
Anti-STDP	3	-0.0816	-0.0711
Anti-STDP	10	-0.0052	0.0048

## Sheet: Table D
lr	Hz	lower bound	upper bound
Hebbian	0.1	0.1152	0.1307
Hebbian	0.3	0.1259	0.1419
Hebbian	1	0.0641	0.0779
Hebbian	3	0.036	0.0492
Hebbian	10	-0.0082	0.0038
Anti-Hebbian	0.1	-0.0968	-0.0801
Anti-Hebbian	0.3	-0.1101	-0.0931
Anti-Hebbian	1	-0.0596	-0.0447
Anti-Hebbian	3	-0.0396	-0.0254
Anti-Hebbian	10	-0.0031	0.0092
STDP	0.1	0.1928	0.2092
STDP	0.3	0.1987	0.2142
STDP	1	0.1096	0.1224
STDP	3	0.0807	0.0925
STDP	10	-0.0037	0.0074
Anti-STDP	0.1	-0.2103	-0.1957
Anti-STDP	0.3	-0.2077	-0.1938
Anti-STDP	1	-0.1189	-0.1074
Anti-STDP	3	-0.0927	-0.082
Anti-STDP	10	-0.0079	0.0021

## Sheet: Table E
lr	Hz	lower bound	upper bound
Hebbian	0.01	0.0375	0.0531
Hebbian	0.03	-0.0419	-0.0277
Hebbian	0.1	-0.0238	-0.0121
Hebbian	0.3	-0.0546	-0.0444
Hebbian	1	-0.0826	-0.0724
Hebbian	3	-0.0554	-0.0443
Hebbian	10	-0.0295	-0.0166
Anti-Hebbian	0.01	-0.0723	-0.055
Anti-Hebbian	0.03	0.0079	0.0224
Anti-Hebbian	0.1	0.0065	0.0188
Anti-Hebbian	0.3	0.0284	0.0394
Anti-Hebbian	1	0.0625	0.0737
Anti-Hebbian	3	0.0393	0.0512
Anti-Hebbian	10	0.0216	0.0347
STDP	0.01	0.1341	0.1527
STDP	0.03	0.031	0.0464
STDP	0.1	0.0266	0.0385
STDP	0.3	-0.0051	0.0067
STDP	1	-0.0579	-0.0478
STDP	3	-0.0671	-0.0571
STDP	10	-0.0267	-0.0164
Anti-STDP	0.01	-0.1753	-0.1576
Anti-STDP	0.03	-0.0698	-0.0557
Anti-STDP	0.1	-0.0567	-0.0453
Anti-STDP	0.3	-0.0209	-0.0097
Anti-STDP	1	0.0358	0.0459
Anti-STDP	3	0.0509	0.0609
Anti-STDP	10	0.0164	0.0267

## Sheet: Table J
lr	Hz	lower bound	upper bound
Hebbian	0.1	-0.1243	-0.0955
Hebbian	0.3	-0.136	-0.1099
Hebbian	1	-0.0823	-0.061
Hebbian	3	-0.0586	-0.0386
Hebbian	10	-0.008	0.0085
Anti-Hebbian	0.1	0.055	0.0907
Anti-Hebbian	0.3	0.0399	0.0766
Anti-Hebbian	1	0.0201	0.0548
Anti-Hebbian	3	0.0035	0.0367
Anti-Hebbian	10	-0.0185	0.0163
STDP	0.1	-0.1177	-0.0892
STDP	0.3	-0.1413	-0.1172
STDP	1	-0.0823	-0.0647
STDP	3	-0.0692	-0.0527
STDP	10	-0.0105	0.0043
Anti-STDP	0.1	0.1004	0.1258
Anti-STDP	0.3	0.0849	0.1105
Anti-STDP	1	0.0501	0.0716
Anti-STDP	3	0.0326	0.0535
Anti-STDP	10	-0.0068	0.0145

## Sheet: Table K
10 mV
lr	Hz	lower bound	upper bound
STDP	0.1	0.1446	0.1586
STDP	0.3	0.1693	0.1832
STDP	1	0.1125	0.1231
STDP	3	0.0788	0.0892
STDP	10	-0.0007	0.0091
5 mV
lr	Hz	lower bound	upper bound
STDP	0.1	0.1398	0.1523
STDP	0.3	0.1697	0.1825
STDP	1	0.1226	0.1327
STDP	3	0.082	0.0919
STDP	10	-0.0002	0.0097

## Sheet: Table F
lr	Hz	lower bound	upper bound
Hebbian	20	-0.0101	0.0022
Hebbian	30	-0.0196	-0.0071
Anti-Hebbian	20	0.0006	0.0129
Anti-Hebbian	30	0.0126	0.025
STDP	20	0.019	0.0289
STDP	30	0.0047	0.0145
Anti-STDP	20	-0.0304	-0.0206
Anti-STDP	30	-0.0154	-0.0058

## Sheet: Table G
lr	Hz	lower bound	upper bound
Hebbian	0.1	0.0733	0.0872
Hebbian	0.3	0.1016	0.1182
Hebbian	1	0.0537	0.0686
Hebbian	3	0.0347	0.0491
Hebbian	10	-0.0054	0.0086
Anti-Hebbian	0.1	-0.0819	-0.0669
Anti-Hebbian	0.3	-0.0967	-0.0795
Anti-Hebbian	1	-0.0548	-0.0409
Anti-Hebbian	3	-0.0434	-0.0301
Anti-Hebbian	10	-0.0068	0.0056
STDP	0.1	0.0867	0.1002
STDP	0.3	0.1215	0.1361
STDP	1	0.0814	0.093
STDP	3	0.0596	0.0704
STDP	10	-0.003	0.0076
Anti-STDP	0.1	-0.104	-0.0913
Anti-STDP	0.3	-0.1357	-0.121
Anti-STDP	1	-0.0903	-0.0787
Anti-STDP	3	-0.0705	-0.059
Anti-STDP	10	-0.0086	0.003

## Sheet: Table H
lr	Hz	lower bound	upper bound
Hebbian	0.1	0.0357	0.049
Hebbian	0.3	0.0459	0.0599
Hebbian	1	0.0257	0.0351
Hebbian	3	0.016	0.0243
Hebbian	10	-0.005	0.003
Anti-Hebbian	0.1	-0.0422	-0.0286
Anti-Hebbian	0.3	-0.0566	-0.0422
Anti-Hebbian	1	-0.0306	-0.0206
Anti-Hebbian	3	-0.0222	-0.0136
Anti-Hebbian	10	-0.0012	0.0054
STDP	0.1	0.0868	0.101
STDP	0.3	0.1068	0.1211
STDP	1	0.0655	0.0757
STDP	3	0.0481	0.0573
STDP	10	-0.0031	0.0063
Anti-STDP	0.1	-0.1039	-0.0895
Anti-STDP	0.3	-0.1112	-0.0967
Anti-STDP	1	-0.0723	-0.0628
Anti-STDP	3	-0.0543	-0.0457
Anti-STDP	10	-0.006	0.0028

[truncated: 1 more sheets: Table I]
